# Supplementary material for: The spatiotemporal scaling laws of urban population dynamics
Source: Nat Commun. 2025 Mar 24;16:2881. doi: 10.1038/s41467-025-58286-4 (PMC11933343; doi:10.1038/s41467-025-58286-4)
Supplement: Supplementary file 4 — Source Data [file 41467_2025_58286_MOESM4_ESM.zip]

Archive with 6 entries (5 files):
- Source data/Source data Figure 3.xlsx
- Source data/Source data Figure 4.xlsx
- Source data/Source data Figure 5.xlsx
- Source data/Source data Figure 6.xlsx
- Source data/Source data Figure 7.xlsx
- Source data/
