# Supplementary material for: The spatiotemporal scaling laws of urban population dynamics
Source: Nat Commun. 2025 Mar 24;16:2881. doi: 10.1038/s41467-025-58286-4 (PMC11933343; doi:10.1038/s41467-025-58286-4)
Supplement: Supplementary file 4 — Source Data [file 41467_2025_58286_MOESM4_ESM.zip › Source data/Source data Figure 3.xlsx]

## Sheet: Beijing_a
ln s	r = 1.5	r = 4.5	r = 7.5	r = 10.5	r = 13.5	r = 16.5	r = 19.5	r = 22.5	r = 25.5	r = 28.5	r = 31.5	r = 34.5	r = 37.5	r = 40.5	r = 43.5	r = 46.5	r =49.5	r = 52.5	r = 55.5	r = 58.5	r =61.5	r = 64.5	r = 67.5	r = 70.5	r = 73.5	r = 76.5	r = 79.5	r =82.5	r = 85.5	r = 88.5	r = 91.5	r = 94.5	r = 97.5	r =100.5	r = 103.5	r =106.5	r = 109.5	r = 112.5	r = 115.5	r = 118.5	r =121.5	r = 124.5
1.09861	3.30569	3.46063	3.31672	2.84034	2.40206	2.13761	1.87355	1.62847	1.29113	0.984931	0.798525	0.718696	0.324001	0.192116	0.137458	0.141155	-0.0610169	-0.233634	-0.352764	-0.0987528	0.274437	0.130219	-0.00692325	-0.593868	-0.704469	-0.779747	-0.977517	-1.05449	-1.19949	-0.919125	-1.06137	-1.07527	-1.21435	-1.19711	-0.861361	-0.571123	-0.914554	-1.2131	-0.875427	-1.29743	-1.71847	-1.72386
1.38629	3.64262	3.79308	3.64239	3.17464	2.7263	2.46099	2.20319	1.96398	1.62419	1.31889	1.12696	1.04962	0.668396	0.532254	0.481072	0.476145	0.276539	0.104979	-0.0208293	0.2288	0.61355	0.463227	0.318413	-0.250627	-0.362229	-0.453647	-0.644103	-0.704891	-0.849626	-0.58739	-0.735018	-0.750735	-0.834713	-0.857245	-0.524567	-0.267284	-0.607267	-0.868723	-0.666527	-0.980704	-1.39683	-1.40085
1.60944	3.83693	3.98191	3.83756	3.37433	2.92982	2.65214	2.39416	2.15218	1.81953	1.51564	1.32632	1.24489	0.855709	0.724238	0.682022	0.675418	0.482198	0.296546	0.176782	0.418164	0.8044	0.655854	0.513554	-0.053707	-0.16626	-0.254225	-0.454742	-0.524317	-0.663075	-0.396918	-0.547584	-0.552001	-0.65026	-0.684193	-0.329633	-0.0698772	-0.430634	-0.733033	-0.120428	-0.778746	-1.26232	-1.26668
1.79176	3.97987	4.13565	3.98019	3.52254	3.07813	2.8045	2.54376	2.30484	1.96537	1.66317	1.46765	1.38928	1.00165	0.867823	0.821913	0.813988	0.620278	0.435588	0.31751	0.565012	0.95167	0.797846	0.650012	0.0804252	-0.0306287	-0.113601	-0.324268	-0.385785	-0.538618	-0.254118	-0.404645	-0.413574	-0.565845	-0.529611	-0.192768	0.0682137	-0.261306	-0.494287	0.0283721	-0.624265	-1.09809	-1.10275
1.94591	4.10088	4.24887	4.09016	3.64066	3.19621	2.91956	2.65892	2.41657	2.0824	1.77933	1.58386	1.50534	1.11681	0.985824	0.94533	0.929556	0.735175	0.549475	0.435487	0.681055	1.07034	0.915175	0.763708	0.195296	0.0861636	0.00707101	-0.202879	-0.267663	-0.422619	-0.143452	-0.296882	-0.289344	-0.437551	-0.427571	-0.077983	0.176396	-0.164662	-0.386793	0.161559	-0.532116	-1.01396	-1.01881
2.07944	4.20472	4.35316	4.18847	3.75379	3.30071	3.03021	2.76309	2.52384	2.18823	1.87785	1.68309	1.60591	1.21551	1.08412	1.03891	1.03248	0.829819	0.646432	0.529517	0.776872	1.16962	1.01393	0.857222	0.287559	0.183089	0.104201	-0.120783	-0.179422	-0.33531	-0.0608783	-0.206244	-0.208082	-0.324199	-0.330031	0.0149935	0.266485	-0.0854473	-0.380108	0.296516	-0.447666	-0.941923	-0.94758
2.19722	4.29731	4.45553	4.29015	3.84591	3.3947	3.11753	2.85484	2.60879	2.2703	1.96554	1.76474	1.68558	1.29299	1.16076	1.12406	1.11056	0.905632	0.729231	0.618566	0.870886	1.24698	1.09703	0.940242	0.367836	0.267367	0.189406	-0.0382916	-0.0972661	-0.262278	0.0196397	-0.126455	-0.122692	-0.283331	-0.252025	0.0921208	0.356564	0.0129983	-0.255277	0.428771	-0.360863	-0.862074	-0.867012
2.30259	4.40747	4.54734	4.38513	3.95911	3.4945	3.22481	2.95994	2.70861	2.37603	2.06248	1.85976	1.78912	1.38284	1.25871	1.22346	1.20304	0.998402	0.81245	0.695982	0.951037	1.34938	1.19145	1.03769	0.446126	0.33975	0.259043	0.0331773	-0.0255772	-0.184084	0.100742	-0.0529506	-0.0649896	-0.181787	-0.210092	0.165083	0.430155	0.0590331	-0.186355	0.51142	-0.304547	-0.807921	-0.81234
2.3979	4.50312	4.64123	4.47108	4.04703	3.58585	3.31494	3.04324	2.79246	2.45357	2.14366	1.94439	1.86358	1.46017	1.33251	1.29698	1.2808	1.07045	0.883772	0.774168	1.02094	1.43045	1.26527	1.10735	0.512159	0.409026	0.331993	0.103875	0.0368995	-0.127642	0.170241	0.0174365	0.00105762	-0.118557	-0.137539	0.233185	0.504948	0.134215	-0.066402	0.555192	-0.236708	-0.743029	-0.748494
2.48491	4.55696	4.69629	4.53234	4.1225	3.66362	3.39348	3.12578	2.88337	2.53784	2.22345	2.02695	1.94346	1.53981	1.41052	1.37116	1.37146	1.1531	0.957648	0.845024	1.09944	1.5252	1.34537	1.19522	0.579018	0.464088	0.400358	0.161808	0.101513	-0.0718456	0.224777	0.0786702	0.0662917	-0.0685816	-0.0732672	0.284808	0.573515	0.211441	-0.0244608	0.650756	-0.183179	-0.685559	-0.691382
2.56495	4.68385	4.81728	4.6408	4.22702	3.75618	3.48369	3.20564	2.95283	2.60918	2.29437	2.09267	2.01227	1.59857	1.47295	1.4415	1.42482	1.19834	1.01866	0.905599	1.162	1.57732	1.41069	1.24719	0.63835	0.528816	0.457624	0.218437	0.152473	-0.0179827	0.290257	0.135936	0.11577	-0.00925098	-0.0306893	0.349308	0.639249	0.249202	0.00866023	0.742897	-0.11723	-0.694942	-0.701654
2.63906	4.76642	4.903	4.71914	4.31233	3.83646	3.56461	3.28371	3.02622	2.6786	2.36621	2.15965	2.08072	1.661	1.53362	1.50548	1.48985	1.25572	1.0765	0.966052	1.22267	1.63973	1.47344	1.30914	0.690062	0.584111	0.512342	0.270479	0.205556	0.0312792	0.341544	0.189008	0.16644	0.0248401	0.0212813	0.39992	0.692424	0.294933	0.0940043	0.779954	-0.0774467	-0.61972	-0.62577
2.70805	4.86275	4.98761	4.80266	4.39783	3.9213	3.65097	3.36628	3.10629	2.75101	2.44285	2.24131	2.15708	1.73298	1.60393	1.57715	1.56236	1.32173	1.13711	1.0215	1.29382	1.72523	1.55183	1.37974	0.748202	0.639903	0.564646	0.32136	0.253894	0.0776355	0.401338	0.241735	0.213789	0.0885881	0.0722818	0.448545	0.768253	0.344079	0.126881	0.867827	-0.0393158	-0.579298	-0.585103
2.77259	4.93597	5.06965	4.88585	4.4857	3.99985	3.7267	3.44082	3.18306	2.82915	2.51169	2.30678	2.22933	1.79322	1.66619	1.63621	1.63128	1.38169	1.20605	1.084	1.35727	1.78867	1.60914	1.43851	0.804055	0.687289	0.619079	0.366005	0.298653	0.125732	0.445178	0.283398	0.242983	0.1316	0.114832	0.500732	0.823952	0.398302	0.183834	0.893318	0.0202514	-0.550704	-0.557342
2.83321	5.0076	5.14133	4.94633	4.54894	4.06154	3.78513	3.49935	3.23129	2.87945	2.56349	2.35054	2.27174	1.83687	1.71259	1.68083	1.6734	1.42347	1.24433	1.12885	1.40073	1.83287	1.65783	1.48713	0.842097	0.735544	0.658144	0.412491	0.341655	0.160776	0.485995	0.321703	0.293665	0.17034	0.146602	0.540553	0.869606	0.436491	0.218357	0.909002	0.0512365	-0.493256	-0.500212
2.89037	5.03684	5.17759	4.96352	4.57758	4.02858	3.73483	3.4349	3.17181	2.81038	2.49826	2.28854	2.21209	1.77069	1.65972	1.6292	1.60316	1.37173	1.21869	1.10762	1.3731	1.73074	1.58148	1.40597	0.831899	0.735633	0.672862	0.440657	0.371506	0.1813	0.503602	0.346284	0.317938	0.170309	0.15488	0.545118	0.901576	0.515866	0.266557	0.993165	0.0577757	-0.464247	-0.469991
2.94444	5.17994	5.301	5.10581	4.7153	4.2118	3.93655	3.64931	3.37415	3.01553	2.69664	2.48769	2.40219	1.95603	1.82481	1.7999	1.7977	1.52881	1.35382	1.24313	1.51832	1.96199	1.78294	1.60342	0.9377	0.821836	0.749283	0.495034	0.425864	0.237338	0.580878	0.405241	0.379773	0.252265	0.20797	0.614853	0.975216	0.521884	0.28805	0.985811	0.127787	-0.486274	-0.494183
2.99573	5.2377	5.36651	5.17033	4.78271	4.27851	4.00419	3.71139	3.43791	3.07484	2.76122	2.54404	2.46575	2.01124	1.88376	1.85344	1.85493	1.57776	1.40494	1.28298	1.56501	2.01286	1.82833	1.65021	0.976306	0.869584	0.791127	0.530585	0.455242	0.278896	0.618702	0.451787	0.41859	0.283612	0.235131	0.640586	1.03955	0.552966	0.304753	1.09308	0.165629	-0.376202	-0.382608
3.04452	5.2999	5.43254	5.22853	4.84193	4.34259	4.06688	3.77343	3.49622	3.1329	2.81133	2.59515	2.5144	2.05994	1.93118	1.9007	1.90391	1.62596	1.44437	1.33006	1.61545	2.0652	1.8834	1.70634	1.01777	0.910057	0.836798	0.577575	0.505601	0.31099	0.659329	0.484288	0.44844	0.306762	0.295476	0.701175	1.08913	0.60225	0.405465	1.07875	0.21565	-0.347931	-0.354749
3.09104	5.39764	5.52263	5.31161	4.92441	4.41334	4.1381	3.83754	3.56023	3.19167	2.8748	2.6557	2.57798	2.11198	1.98303	1.95223	1.95709	1.66856	1.49985	1.38127	1.67068	2.12398	1.93771	1.75255	1.06442	0.957391	0.877763	0.623502	0.544964	0.351909	0.701981	0.522479	0.489564	0.364504	0.334627	0.732196	1.1348	0.654134	0.418811	1.14797	0.228112	-0.289661	-0.296232
3.13549	5.41532	5.53226	5.32544	4.94476	4.44217	4.16417	3.8657	3.59249	3.22276	2.90516	2.68641	2.60361	2.13993	2.00953	1.98257	1.99283	1.70515	1.53024	1.41465	1.69325	2.15685	1.97053	1.7835	1.09897	0.983908	0.908322	0.640827	0.56539	0.379766	0.723599	0.551257	0.520293	0.392628	0.372059	0.776164	1.15775	0.661465	0.459608	1.1417	0.276835	-0.316533	-0.324145
3.17805	5.19377	5.29979	5.09355	4.72742	4.25614	3.98183	3.71287	3.47008	3.10311	2.78004	2.58055	2.49835	2.06816	1.94264	1.91326	1.93013	1.65598	1.49023	1.35833	1.6198	2.06171	1.89977	1.73778	1.09102	0.981745	0.907671	0.629638	0.584509	0.401097	0.741545	0.559211	0.520623	0.382181	0.370808	0.799581	1.13505	0.667364	0.470901	1.22414	0.288676	-0.233219	-0.23961
3.21888	5.54547	5.65662	5.44324	5.06824	4.55314	4.27609	3.96725	3.69644	3.32202	3.00141	2.78458	2.70309	2.22591	2.09738	2.07074	2.08581	1.78829	1.61347	1.50002	1.78072	2.24988	2.06216	1.8818	1.16978	1.0567	0.971407	0.710533	0.636895	0.448316	0.811931	0.626939	0.585612	0.457118	0.410095	0.832564	1.26301	0.727861	0.488449	1.27467	0.333547	-0.271861	-0.280468
3.2581	5.61737	5.73457	5.5202	5.13546	4.62059	4.33983	4.03815	3.75405	3.38118	3.0573	2.83807	2.75426	2.27513	2.14818	2.11789	2.13123	1.8336	1.65768	1.53775	1.8335	2.30306	2.10633	1.92046	1.20398	1.09265	1.02413	0.755884	0.666495	0.469752	0.827323	0.640094	0.616424	0.468277	0.444007	0.862847	1.29959	0.771714	0.536318	1.29266	0.369111	-0.250358	-0.258498
3.29584	5.68555	5.79796	5.57943	5.19756	4.68025	4.40015	4.09395	3.81164	3.43323	3.11237	2.88893	2.80894	2.32398	2.19332	2.15899	2.17619	1.87752	1.69969	1.57757	1.87743	2.35539	2.15852	1.96899	1.24573	1.12668	1.04037	0.788591	0.700495	0.494854	0.865101	0.677942	0.650813	0.502394	0.481359	0.905481	1.34904	0.815262	0.595149	1.32584	0.391851	-0.189944	-0.198233
3.3322	5.74129	5.85411	5.63104	5.25611	4.73364	4.4488	4.14419	3.85673	3.4789	3.15392	2.93351	2.84982	2.36524	2.23295	2.20376	2.22089	1.90853	1.73918	1.61259	1.91532	2.39621	2.19668	2.00448	1.2685	1.16277	1.07724	0.813568	0.724202	0.523604	0.902081	0.712878	0.678424	0.54006	0.504784	0.928849	1.37797	0.847175	0.60803	1.27963	0.416096	-0.158768	-0.166064
3.3673	5.80075	5.90982	5.68904	5.31434	4.78784	4.50701	4.19597	3.91624	3.53435	3.21241	2.98669	2.90922	2.41513	2.2831	2.25128	2.27034	1.95915	1.79089	1.66151	1.96616	2.44827	2.2504	2.0545	1.31359	1.20607	1.12322	0.854874	0.763781	0.561223	0.932828	0.749318	0.692026	0.566088	0.531956	0.964711	1.43567	0.859956	0.601204	1.25556	0.443345	-0.163016	-0.171979
3.4012	5.84141	5.95248	5.73267	5.36482	4.83993	4.55248	4.24885	3.95994	3.57373	3.24737	3.02012	2.94451	2.45548	2.31768	2.28362	2.30213	1.98339	1.80808	1.69124	2.00399	2.48108	2.28017	2.09516	1.33926	1.21827	1.12801	0.867145	0.780442	0.577099	0.938924	0.760989	0.733172	0.587582	0.555396	0.980589	1.46451	0.918485	0.702585	1.37208	0.463911	-0.130729	-0.138135
3.43399	5.91083	6.02582	5.80271	5.41644	4.88575	4.6005	4.29459	3.99697	3.61518	3.29255	3.06551	2.98226	2.48273	2.34945	2.31622	2.33405	2.01458	1.8467	1.72949	2.03529	2.51494	2.3079	2.11673	1.36699	1.25813	1.16954	0.904391	0.810294	0.607844	0.991983	0.799197	0.767206	0.621348	0.600638	1.01411	1.50335	0.960618	0.674869	1.42848	0.499798	-0.0608119	-0.0682607
3.46574	5.95078	6.06297	5.83562	5.45413	4.91826	4.6333	4.32137	4.02682	3.64373	3.31838	3.09151	3.00936	2.50831	2.37875	2.34308	2.36405	2.04237	1.87712	1.75577	2.06056	2.54585	2.33676	2.14957	1.39122	1.27886	1.19389	0.927453	0.828998	0.628265	1.00991	0.815452	0.790586	0.638176	0.607611	1.03565	1.5393	0.964599	0.720087	1.41283	0.519053	-0.0881416	-0.0973037
3.49651	5.98229	6.10115	5.87828	5.50497	4.96956	4.681	4.37243	4.07825	3.69368	3.37052	3.13969	3.05948	2.55584	2.42294	2.38818	2.41489	2.0838	1.91666	1.78864	2.10024	2.59855	2.38854	2.19004	1.42104	1.31525	1.22848	0.952072	0.855637	0.652691	1.04743	0.838556	0.80303	0.668123	0.633747	1.05896	1.58083	1.02691	0.703142	1.47239	0.562728	-0.0602225	-0.0697915
3.52636	6.06195	6.17296	5.93715	5.54971	5.00832	4.72499	4.40967	4.10809	3.72389	3.3988	3.16827	3.0847	2.57326	2.44585	2.41261	2.43623	2.11021	1.94153	1.82662	2.13044	2.61501	2.40258	2.21556	1.45093	1.3392	1.2473	0.991537	0.89341	0.68137	1.063	0.869883	0.843273	0.688692	0.67402	1.09555	1.59677	1.01301	0.785475	1.48704	0.566632	-0.0504526	-0.0592708
3.55535	6.08265	6.19194	5.962	5.58518	5.04514	4.75708	4.44346	4.14894	3.76216	3.43811	3.20672	3.12795	2.61534	2.48287	2.44812	2.47697	2.14192	1.97416	1.84834	2.16316	2.6573	2.45138	2.25565	1.47819	1.36916	1.27557	1.00842	0.906996	0.699097	1.08884	0.894002	0.861197	0.708893	0.68523	1.11402	1.64207	1.04344	0.784913	1.50482	0.588787	-0.0176668	-0.0264868
3.58352	6.16536	6.2698	6.00946	5.61154	5.0648	4.77926	4.46483	4.14681	3.75819	3.43314	3.20445	3.11018	2.60365	2.48098	2.44061	2.46467	2.14004	2.00254	1.90772	2.18317	2.64457	2.40415	2.25603	1.50352	1.39325	1.28649	1.04335	0.930453	0.731109	1.11212	0.921566	0.893047	0.757359	0.714184	1.13696	1.61212	1.04717	0.788948	1.52342	0.626783	-0.00148727	-0.0100959
3.61092	6.17066	6.27938	6.04546	5.66499	5.11645	4.82721	4.50972	4.21205	3.82378	3.49948	3.26645	3.18698	2.66818	2.54002	2.50215	2.53168	2.19408	2.02519	1.90347	2.22151	2.71387	2.5007	2.30528	1.52505	1.41207	1.3208	1.05841	0.95829	0.742162	1.14181	0.939309	0.911637	0.755049	0.734163	1.15378	1.70797	1.10178	0.822093	1.5292	0.637911	0.0101915	0.000933588
3.63759	6.22574	6.32779	6.08716	5.70687	5.15259	4.86505	4.54637	4.24602	3.86002	3.53623	3.30327	3.22028	2.69989	2.56231	2.52875	2.56343	2.22967	2.05634	1.93669	2.24922	2.74933	2.53464	2.34357	1.5563	1.43552	1.35582	1.0901	0.99236	0.774445	1.16703	0.958622	0.924579	0.76346	0.752513	1.18401	1.72551	1.11425	0.808889	1.47012	0.695641	-0.00565263	-0.0169875
3.66356	6.25	6.35609	6.119	5.73769	5.18321	4.89181	4.57149	4.26977	3.87928	3.5555	3.32362	3.24257	2.71949	2.59129	2.55501	2.5821	2.24092	2.07859	1.95841	2.27194	2.76759	2.55087	2.35905	1.56724	1.4595	1.36308	1.10324	0.991866	0.782593	1.1788	0.975281	0.943532	0.797023	0.775213	1.19606	1.75863	1.1423	0.879682	1.5415	0.658278	0.0638416	0.0550841
3.68888	6.28642	6.40304	6.16602	5.78329	5.2256	4.94208	4.61808	4.31728	3.92345	3.60223	3.36964	3.28362	2.75969	2.63387	2.59436	2.61645	2.27871	2.11485	1.9892	2.31134	2.80665	2.58463	2.39861	1.58497	1.48433	1.39164	1.12831	1.00293	0.808657	1.20976	0.999546	0.961926	0.792321	0.806046	1.2151	1.78656	1.16007	0.83788	1.52566	0.683614	0.0340015	0.0227672
3.71357	6.33008	6.43387	6.19201	5.81053	5.24904	4.95839	4.63581	4.3305	3.93946	3.61374	3.379	3.29776	2.77127	2.64195	2.60339	2.63475	2.29186	2.12939	2.01325	2.32351	2.82062	2.5993	2.41034	1.60723	1.50523	1.41097	1.15136	1.03241	0.818971	1.22763	1.01776	0.983135	0.836651	0.806876	1.23064	1.81238	1.19129	0.878126	1.58638	0.713322	0.0621348	0.0517637
3.73767	6.38044	6.47717	6.24341	5.8518	5.2955	5.00165	4.67623	4.37362	3.97987	3.65521	3.42335	3.34274	2.81054	2.68793	2.64183	2.67133	2.32228	2.15829	2.04103	2.36301	2.86152	2.64556	2.44665	1.636	1.53618	1.43313	1.17442	1.06318	0.841871	1.25083	1.04426	1.00044	0.847442	0.857266	1.26634	1.85872	1.23269	0.934859	1.57207	0.736938	0.100205	0.0905228
3.7612	6.41044	6.50597	6.26086	5.87787	5.31761	5.02357	4.69673	4.39261	4.00081	3.67845	3.44746	3.36368	2.82925	2.70524	2.66288	2.6948	2.34471	2.18749	2.06763	2.38329	2.88732	2.66907	2.4714	1.65733	1.55817	1.45721	1.19616	1.08182	0.863599	1.27541	1.06729	1.01803	0.877039	0.853885	1.28453	1.8705	1.22925	0.943975	1.54073	0.757786	0.115811	0.105115
3.78419	6.43035	6.53228	6.29081	5.90679	5.33707	5.0421	4.71728	4.41054	4.01679	3.6905	3.45334	3.37496	2.8402	2.71446	2.67306	2.7092	2.35627	2.19345	2.07964	2.39817	2.89103	2.67129	2.47879	1.66974	1.56759	1.47425	1.20958	1.08949	0.876237	1.28965	1.07737	1.04556	0.893484	0.877778	1.28295	1.89014	1.27863	0.968614	1.63433	0.767334	0.110829	0.0996949
3.80666	6.46423	6.572	6.33763	5.94843	5.3765	5.08351	4.76176	4.45195	4.05554	3.73075	3.49401	3.41386	2.88409	2.75637	2.71356	2.74685	2.39298	2.22806	2.11284	2.43502	2.92412	2.70641	2.51902	1.70445	1.59104	1.50198	1.23751	1.11467	0.904391	1.31556	1.10142	1.05849	0.909176	0.921545	1.3096	1.91844	1.3035	0.961027	1.66018	0.787927	0.0849381	0.0749915
3.82864	6.50343	6.60589	6.36143	5.97713	5.40313	5.10671	4.78026	4.47097	4.07612	3.7515	3.51546	3.43356	2.89511	2.77195	2.72937	2.7661	2.40556	2.24846	2.13589	2.45065	2.9477	2.72706	2.53762	1.71752	1.6085	1.51694	1.25832	1.13252	0.918951	1.32867	1.11541	1.07369	0.932741	0.915771	1.32303	1.93773	1.2993	0.985613	1.66979	0.825902	0.131259	0.119576
3.85015	6.53125	6.62206	6.37629	5.98867	5.41238	5.11425	4.7848	4.47706	4.08394	3.75751	3.51979	3.44211	2.89903	2.77385	2.72929	2.7651	2.41162	2.2537	2.14063	2.45988	2.95562	2.73363	2.53641	1.71819	1.62538	1.5186	1.26653	1.13784	0.922627	1.34864	1.13357	1.09648	0.94367	0.92953	1.34267	1.96926	1.35549	1.01264	1.7103	0.81339	0.145987	0.134628
3.8712	6.59824	6.70341	6.46771	6.07299	5.49823	5.20231	4.86838	4.5632	4.16718	3.84118	3.60171	3.52586	2.97787	2.84955	2.8006	2.83925	2.48345	2.31684	2.20042	2.52383	3.03448	2.80775	2.61176	1.77435	1.67731	1.56749	1.30691	1.17762	0.96193	1.39501	1.17602	1.12825	0.973413	0.976067	1.37335	2.0303	1.42562	1.04991	1.73671	0.871289	0.20036	0.189224
3.89182	6.59303	6.68273	6.43503	6.04809	5.47041	5.16898	4.83803	4.52907	4.13587	3.81046	3.5723	3.49494	2.94464	2.82344	2.77803	2.81551	2.45955	2.30583	2.18872	2.50647	3.00421	2.77894	2.58526	1.7623	1.66565	1.5625	1.31188	1.18412	0.964037	1.38595	1.16733	1.11984	0.973439	0.958418	1.36717	2.0202	1.38248	1.04263	1.70289	0.868049	0.171852	0.159998
3.91202	6.61955	6.7142	6.46411	6.07905	5.49424	5.19478	4.86298	4.55209	4.15354	3.83126	3.59333	3.5136	2.96731	2.84516	2.79773	2.83735	2.47518	2.32315	2.20999	2.52467	3.02687	2.8018	2.60872	1.77474	1.67767	1.57766	1.32947	1.19245	0.978636	1.39593	1.18959	1.14785	1.00132	0.976248	1.38736	2.02323	1.3958	1.04975	1.70561	0.87361	0.189335	0.177713
3.93183	6.64477	6.74322	6.49715	6.10524	5.52079	5.22307	4.89067	4.58124	4.18048	3.85607	3.61779	3.53633	2.9955	2.87199	2.81891	2.85943	2.49445	2.34099	2.22543	2.55094	3.04963	2.82982	2.63171	1.78815	1.69391	1.59862	1.34831	1.20067	0.992139	1.40944	1.19938	1.17795	1.01938	1.01555	1.40779	2.04964	1.42321	1.06706	1.74697	0.865612	0.201156	0.190524
3.95124	6.67571	6.77037	6.52477	6.13726	5.55465	5.25412	4.92142	4.61498	4.21387	3.88915	3.65091	3.57009	3.02383	2.89944	2.84749	2.89065	2.52502	2.36998	2.24767	2.57806	3.08173	2.86053	2.66507	1.8155	1.71994	1.62172	1.36655	1.2218	1.01507	1.43264	1.22119	1.18221	1.0412	1.01469	1.41466	2.08279	1.4331	1.07822	1.79268	0.896505	0.232517	0.221726
3.97029	6.70124	6.79169	6.5375	6.15057	5.56063	5.25846	4.92225	4.61021	4.21213	3.88811	3.64888	3.56967	3.01705	2.89686	2.8487	2.88989	2.52403	2.3757	2.26367	2.58124	3.07808	2.85228	2.66265	1.82046	1.72992	1.62598	1.37928	1.23327	1.02062	1.44506	1.22773	1.18825	1.04148	1.02227	1.42502	2.09268	1.44944	1.12827	1.72661	0.910206	0.244194	0.232435
3.98898	6.72733	6.81118	6.55692	6.17168	5.58522	5.2839	4.95229	4.63744	4.24321	3.91998	3.68277	3.60447	3.05203	2.93332	2.8812	2.92625	2.55972	2.40801	2.29779	2.60816	3.11865	2.89339	2.69519	1.85803	1.76106	1.65912	1.40522	1.27209	1.05217	1.47637	1.25965	1.22924	1.05352	1.05868	1.46923	2.10897	1.45788	1.14138	1.75173	0.933534	0.207405	0.194886
4.00733	6.75308	6.8409	6.59232	6.19714	5.60327	5.3012	4.96744	4.64905	4.2501	3.927	3.68618	3.60944	3.05566	2.93893	2.88286	2.92232	2.5547	2.40103	2.29527	2.61208	3.11102	2.89268	2.68364	1.84748	1.75782	1.66704	1.4045	1.27729	1.05229	1.47421	1.2616	1.23504	1.06755	1.0979	1.48414	2.12382	1.49131	1.14644	1.70229	0.947794	0.145124	0.131101
4.02535	6.77983	6.86213	6.61542	6.22455	5.63713	5.33345	5.00052	4.68598	4.28731	3.96195	3.72294	3.64666	3.09089	2.97208	2.91495	2.95771	2.58984	2.43703	2.32148	2.64346	3.1473	2.93147	2.72289	1.87773	1.78903	1.69668	1.42424	1.29308	1.08166	1.49619	1.29003	1.25087	1.08889	1.10514	1.49845	2.1548	1.49407	1.17709	1.80813	0.975613	0.190483	0.176395
4.04305	6.8007	6.88604	6.63354	6.24208	5.64743	5.34211	5.00644	4.69068	4.29125	3.96839	3.72852	3.64992	3.09374	2.97616	2.92218	2.96549	2.59357	2.44374	2.33353	2.65297	3.15401	2.93157	2.73109	1.8835	1.79402	1.70163	1.4444	1.30503	1.08384	1.50737	1.28577	1.247	1.09692	1.09744	1.49483	2.16828	1.51	1.1451	1.77207	0.975807	0.21753	0.203743
4.06044	6.81975	6.90492	6.64178	6.25785	5.65468	5.34865	5.00984	4.69247	4.29384	3.97286	3.73393	3.65363	3.09345	2.97601	2.92691	2.97382	2.59944	2.45516	2.34859	2.65933	3.16339	2.93235	2.74246	1.8924	1.79976	1.69936	1.45778	1.31374	1.08983	1.52428	1.29624	1.25744	1.11595	1.08817	1.49363	2.17301	1.51426	1.16985	1.69503	0.951022	0.276414	0.265301
4.07754	6.844	6.92925	6.66499	6.28317	5.67643	5.3705	5.0298	4.71021	4.31175	3.99263	3.75004	3.67129	3.10692	2.99064	2.93979	2.98928	2.61485	2.46886	2.35917	2.67685	3.18455	2.94742	2.75839	1.90223	1.81662	1.70024	1.47495	1.32992	1.09538	1.54536	1.30747	1.28025	1.12993	1.10477	1.5198	2.18703	1.53206	1.21517	1.70639	0.98017	0.309149	0.297848
4.09434	6.86429	6.95388	6.69399	6.30902	5.70393	5.40102	5.06117	4.7413	4.33981	4.02122	3.77502	3.69989	3.13629	3.0174	2.9638	3.01005	2.63984	2.48826	2.37792	2.70446	3.20853	2.97407	2.7832	1.91847	1.83628	1.71934	1.48906	1.34543	1.10988	1.56273	1.32805	1.29353	1.13764	1.14173	1.54038	2.2005	1.56271	1.22938	1.72102	0.998511	0.316574	0.305054
4.11087	6.8902	6.9724	6.71435	6.33248	5.73257	5.42614	5.08731	4.76939	4.37007	4.04754	3.8034	3.72774	3.16268	3.04382	2.9875	3.03809	2.66383	2.51485	2.39546	2.72474	3.23359	3.00218	2.80987	1.94103	1.85682	1.74108	1.50028	1.35989	1.13236	1.5826	1.34488	1.30371	1.15796	1.14032	1.55531	2.22882	1.55205	1.24618	1.81028	1.02505	0.333277	0.321489
4.12713	6.90891	6.99155	6.73302	6.34551	5.74006	5.43266	5.09268	4.77321	4.3738	4.05208	3.81014	3.73096	3.16631	3.04989	2.99616	3.04333	2.6678	2.52125	2.41049	2.72869	3.23309	3.00363	2.81442	1.94685	1.86519	1.76206	1.52064	1.36889	1.14572	1.58709	1.35557	1.31883	1.17227	1.14251	1.56298	2.24817	1.57647	1.26075	1.84325	1.03867	0.298089	0.285755
4.14313	6.92646	7.00776	6.74266	6.35394	5.74256	5.43293	5.09079	4.77052	4.37121	4.05048	3.81089	3.72854	3.16093	3.04974	2.99763	3.0458	2.67095	2.52523	2.42541	2.73281	3.23421	3.00236	2.81186	1.95381	1.87059	1.77722	1.53729	1.38642	1.15768	1.5862	1.36769	1.32918	1.17498	1.15511	1.56257	2.25917	1.60372	1.27626	1.82677	1.0474	0.267109	0.253624
4.15888	6.94262	7.01968	6.75195	6.36583	5.74897	5.43837	5.09274	4.77287	4.37273	4.05299	3.81339	3.73238	3.16132	3.05323	2.99983	3.05074	2.67126	2.52779	2.43408	2.73307	3.24127	3.00794	2.81611	1.95996	1.8759	1.78344	1.54655	1.39812	1.16597	1.59322	1.37267	1.34725	1.19017	1.16966	1.56762	2.27563	1.61139	1.27299	1.77645	1.04959	0.248359	0.233702
4.17439	6.96636	7.04463	6.78195	6.39276	5.77823	5.47041	5.12245	4.80406	4.40179	4.08476	3.84335	3.76323	3.1914	3.0828	3.02605	3.08054	2.70111	2.54895	2.45293	2.75613	3.27126	3.03881	2.84685	1.98736	1.89857	1.8033	1.56546	1.41606	1.17821	1.62858	1.38822	1.35832	1.20808	1.18442	1.60112	2.30293	1.63996	1.25136	1.76606	1.07934	0.237639	0.222046
4.18965	6.98297	7.05661	6.7928	6.41236	5.8086	5.50068	5.15476	4.83955	4.43732	4.11732	3.87825	3.79726	3.22313	3.10933	3.05617	3.11293	2.73526	2.57913	2.47388	2.78422	3.30748	3.0747	2.88237	2.01246	1.92277	1.82761	1.58008	1.43645	1.20331	1.64873	1.40836	1.37228	1.22898	1.18594	1.62507	2.32649	1.63154	1.31118	1.80806	1.1035	0.271141	0.255864
4.20469	7.00529	7.08045	6.82211	6.43948	5.8335	5.52407	5.17999	4.86372	4.4605	4.14087	3.89976	3.82134	3.24799	3.13243	3.07606	3.1322	2.75189	2.59926	2.48827	2.80629	3.32563	3.09413	2.9004	2.02528	1.93962	1.8358	1.58696	1.44209	1.21444	1.66012	1.42766	1.38274	1.23411	1.21198	1.62884	2.34259	1.64576	1.30034	1.80409	1.10097	0.312727	0.299553
4.21951	7.01991	7.09528	6.83454	6.44687	5.83422	5.52346	5.17924	4.85995	4.45768	4.13812	3.89535	3.81796	3.24561	3.13386	3.07378	3.12868	2.74573	2.60012	2.49277	2.80913	3.31891	3.08876	2.89616	2.02134	1.94368	1.83972	1.59423	1.44927	1.22135	1.6603	1.42945	1.38952	1.23365	1.22077	1.62512	2.34751	1.6544	1.30871	1.87761	1.0981	0.331759	0.318347
4.23411	7.03566	7.11458	6.84559	6.45451	5.83097	5.51735	5.17161	4.84676	4.44537	4.12697	3.88449	3.806	3.23291	3.12701	3.06664	3.11672	2.73125	2.59945	2.50399	2.81032	3.30549	3.07372	2.8849	2.01678	1.9455	1.84775	1.61572	1.45428	1.22598	1.65981	1.42939	1.39591	1.25018	1.22594	1.62395	2.34586	1.69197	1.325	1.89634	1.11819	0.331092	0.316123
4.2485	7.04328	7.11754	6.83822	6.44613	5.80549	5.48821	5.13959	4.80826	4.4088	4.0936	3.8505	3.77159	3.19719	3.09764	3.03859	3.08612	2.7003	2.58136	2.49521	2.79143	3.27191	3.03817	2.8522	2.00016	1.93486	1.84139	1.61751	1.44587	1.22031	1.64778	1.4215	1.39473	1.25736	1.23428	1.61484	2.32812	1.6947	1.31832	1.86799	1.10721	0.33261	0.317683
4.26268	7.07475	7.14944	6.87232	6.47808	5.82461	5.50465	5.14825	4.81623	4.41646	4.10463	3.85804	3.78099	3.19887	3.10316	3.04229	3.08873	2.70246	2.58036	2.49673	2.79316	3.27807	3.04297	2.85106	1.99841	1.9308	1.84299	1.62455	1.45866	1.21968	1.65085	1.42197	1.40378	1.26737	1.25565	1.61149	2.33229	1.71403	1.33987	1.82402	1.10465	0.3163	0.300878
4.27667	7.11336	7.19275	6.92361	6.52615	5.87527	5.56112	5.20213	4.87479	4.47504	4.16601	3.91607	3.84196	3.26178	3.16059	3.09935	3.14732	2.75927	2.62097	2.53619	2.83859	3.3412	3.10803	2.91156	2.04373	1.97254	1.88131	1.65361	1.4894	1.24554	1.69002	1.4536	1.4371	1.29054	1.28499	1.64385	2.36185	1.7473	1.35319	1.83204	1.13232	0.338866	0.323611

## Sheet: Beijing_b
ln r	3	4	5	6	7	8	9	10	11	12	13	14	15	16	17	18	19	20	21	22	23	24	25	26	27	28	29	30	31	32	33	34	35	36	37	38	39	40	41	42	43	44	45	46	47	48	49	50	51
2.0149	3.31672	3.64239	3.83756	3.98019	4.09016	4.18847	4.29015	4.38513	4.47108	4.53234	4.6408	4.71914	4.80266	4.88585	4.94633	4.96352	5.10581	5.17033	5.22853	5.31161	5.32544	5.09355	5.44324	5.5202	5.57943	5.63104	5.68904	5.73267	5.80271	5.83562	5.87828	5.93715	5.962	6.00946	6.04546	6.08716	6.119	6.16602	6.19201	6.24341	6.26086	6.29081	6.33763	6.36143	6.37629	6.46771	6.43503	6.46411	6.49715
2.35138	2.84034	3.17464	3.37433	3.52254	3.64066	3.75379	3.84591	3.95911	4.04703	4.1225	4.22702	4.31233	4.39783	4.4857	4.54894	4.57758	4.7153	4.78271	4.84193	4.92441	4.94476	4.72742	5.06824	5.13546	5.19756	5.25611	5.31434	5.36482	5.41644	5.45413	5.50497	5.54971	5.58518	5.61154	5.66499	5.70687	5.73769	5.78329	5.81053	5.8518	5.87787	5.90679	5.94843	5.97713	5.98867	6.07299	6.04809	6.07905	6.10524
2.60269	2.40206	2.7263	2.92982	3.07813	3.19621	3.30071	3.3947	3.4945	3.58585	3.66362	3.75618	3.83646	3.9213	3.99985	4.06154	4.02858	4.2118	4.27851	4.34259	4.41334	4.44217	4.25614	4.55314	4.62059	4.68025	4.73364	4.78784	4.83993	4.88575	4.91826	4.96956	5.00832	5.04514	5.0648	5.11645	5.15259	5.18321	5.2256	5.24904	5.2955	5.31761	5.33707	5.3765	5.40313	5.41238	5.49823	5.47041	5.49424	5.52079
2.80336	2.13761	2.46099	2.65214	2.8045	2.91956	3.03021	3.11753	3.22481	3.31494	3.39348	3.48369	3.56461	3.65097	3.7267	3.78513	3.73483	3.93655	4.00419	4.06688	4.1381	4.16417	3.98183	4.27609	4.33983	4.40015	4.4488	4.50701	4.55248	4.6005	4.6333	4.681	4.72499	4.75708	4.77926	4.82721	4.86505	4.89181	4.94208	4.95839	5.00165	5.02357	5.0421	5.08351	5.10671	5.11425	5.20231	5.16898	5.19478	5.22307
2.97041	1.87355	2.20319	2.39416	2.54376	2.65892	2.76309	2.85484	2.95994	3.04324	3.12578	3.20564	3.28371	3.36628	3.44082	3.49935	3.4349	3.64931	3.71139	3.77343	3.83754	3.8657	3.71287	3.96725	4.03815	4.09395	4.14419	4.19597	4.24885	4.29459	4.32137	4.37243	4.40967	4.44346	4.46483	4.50972	4.54637	4.57149	4.61808	4.63581	4.67623	4.69673	4.71728	4.76176	4.78026	4.7848	4.86838	4.83803	4.86298	4.89067
3.11352	1.62847	1.96398	2.15218	2.30484	2.41657	2.52384	2.60879	2.70861	2.79246	2.88337	2.95283	3.02622	3.10629	3.18306	3.23129	3.17181	3.37415	3.43791	3.49622	3.56023	3.59249	3.47008	3.69644	3.75405	3.81164	3.85673	3.91624	3.95994	3.99697	4.02682	4.07825	4.10809	4.14894	4.14681	4.21205	4.24602	4.26977	4.31728	4.3305	4.37362	4.39261	4.41054	4.45195	4.47097	4.47706	4.5632	4.52907	4.55209	4.58124
3.23868	1.29113	1.62419	1.81953	1.96537	2.0824	2.18823	2.2703	2.37603	2.45357	2.53784	2.60918	2.6786	2.75101	2.82915	2.87945	2.81038	3.01553	3.07484	3.1329	3.19167	3.22276	3.10311	3.32202	3.38118	3.43323	3.4789	3.53435	3.57373	3.61518	3.64373	3.69368	3.72389	3.76216	3.75819	3.82378	3.86002	3.87928	3.92345	3.93946	3.97987	4.00081	4.01679	4.05554	4.07612	4.08394	4.16718	4.13587	4.15354	4.18048
3.3499	0.984931	1.31889	1.51564	1.66317	1.77933	1.87785	1.96554	2.06248	2.14366	2.22345	2.29437	2.36621	2.44285	2.51169	2.56349	2.49826	2.69664	2.76122	2.81133	2.8748	2.90516	2.78004	3.00141	3.0573	3.11237	3.15392	3.21241	3.24737	3.29255	3.31838	3.37052	3.3988	3.43811	3.43314	3.49948	3.53623	3.5555	3.60223	3.61374	3.65521	3.67845	3.6905	3.73075	3.7515	3.75751	3.84118	3.81046	3.83126	3.85607
3.44999	0.798525	1.12696	1.32632	1.46765	1.58386	1.68309	1.76474	1.85976	1.94439	2.02695	2.09267	2.15965	2.24131	2.30678	2.35054	2.28854	2.48769	2.54404	2.59515	2.6557	2.68641	2.58055	2.78458	2.83807	2.88893	2.93351	2.98669	3.02012	3.06551	3.09151	3.13969	3.16827	3.20672	3.20445	3.26645	3.30327	3.32362	3.36964	3.379	3.42335	3.44746	3.45334	3.49401	3.51546	3.51979	3.60171	3.5723	3.59333	3.61779
3.54096	0.718696	1.04962	1.24489	1.38928	1.50534	1.60591	1.68558	1.78912	1.86358	1.94346	2.01227	2.08072	2.15708	2.22933	2.27174	2.21209	2.40219	2.46575	2.5144	2.57798	2.60361	2.49835	2.70309	2.75426	2.80894	2.84982	2.90922	2.94451	2.98226	3.00936	3.05948	3.0847	3.12795	3.11018	3.18698	3.22028	3.24257	3.28362	3.29776	3.34274	3.36368	3.37496	3.41386	3.43356	3.44211	3.52586	3.49494	3.5136	3.53633
3.62434	0.324001	0.668396	0.855709	1.00165	1.11681	1.21551	1.29299	1.38284	1.46017	1.53981	1.59857	1.661	1.73298	1.79322	1.83687	1.77069	1.95603	2.01124	2.05994	2.11198	2.13993	2.06816	2.22591	2.27513	2.32398	2.36524	2.41513	2.45548	2.48273	2.50831	2.55584	2.57326	2.61534	2.60365	2.66818	2.69989	2.71949	2.75969	2.77127	2.81054	2.82925	2.8402	2.88409	2.89511	2.89903	2.97787	2.94464	2.96731	2.9955
3.7013	0.192116	0.532254	0.724238	0.867823	0.985824	1.08412	1.16076	1.25871	1.33251	1.41052	1.47295	1.53362	1.60393	1.66619	1.71259	1.65972	1.82481	1.88376	1.93118	1.98303	2.00953	1.94264	2.09738	2.14818	2.19332	2.23295	2.2831	2.31768	2.34945	2.37875	2.42294	2.44585	2.48287	2.48098	2.54002	2.56231	2.59129	2.63387	2.64195	2.68793	2.70524	2.71446	2.75637	2.77195	2.77385	2.84955	2.82344	2.84516	2.87199
3.77276	0.137458	0.481072	0.682022	0.821913	0.94533	1.03891	1.12406	1.22346	1.29698	1.37116	1.4415	1.50548	1.57715	1.63621	1.68083	1.6292	1.7999	1.85344	1.9007	1.95223	1.98257	1.91326	2.07074	2.11789	2.15899	2.20376	2.25128	2.28362	2.31622	2.34308	2.38818	2.41261	2.44812	2.44061	2.50215	2.52875	2.55501	2.59436	2.60339	2.64183	2.66288	2.67306	2.71356	2.72937	2.72929	2.8006	2.77803	2.79773	2.81891
3.83945	0.141155	0.476145	0.675418	0.813988	0.929556	1.03248	1.11056	1.20304	1.2808	1.37146	1.42482	1.48985	1.56236	1.63128	1.6734	1.60316	1.7977	1.85493	1.90391	1.95709	1.99283	1.93013	2.08581	2.13123	2.17619	2.22089	2.27034	2.30213	2.33405	2.36405	2.41489	2.43623	2.47697	2.46467	2.53168	2.56343	2.5821	2.61645	2.63475	2.67133	2.6948	2.7092	2.74685	2.7661	2.7651	2.83925	2.81551	2.83735	2.85943
3.90197	-0.0610169	0.276539	0.482198	0.620278	0.735175	0.829819	0.905632	0.998402	1.07045	1.1531	1.19834	1.25572	1.32173	1.38169	1.42347	1.37173	1.52881	1.57776	1.62596	1.66856	1.70515	1.65598	1.78829	1.8336	1.87752	1.90853	1.95915	1.98339	2.01458	2.04237	2.0838	2.11021	2.14192	2.14004	2.19408	2.22967	2.24092	2.27871	2.29186	2.32228	2.34471	2.35627	2.39298	2.40556	2.41162	2.48345	2.45955	2.47518	2.49445
3.96081	-0.233634	0.104979	0.296546	0.435588	0.549475	0.646432	0.729231	0.81245	0.883772	0.957648	1.01866	1.0765	1.13711	1.20605	1.24433	1.21869	1.35382	1.40494	1.44437	1.49985	1.53024	1.49023	1.61347	1.65768	1.69969	1.73918	1.79089	1.80808	1.8467	1.87712	1.91666	1.94153	1.97416	2.00254	2.02519	2.05634	2.07859	2.11485	2.12939	2.15829	2.18749	2.19345	2.22806	2.24846	2.2537	2.31684	2.30583	2.32315	2.34099
4.01638	-0.352764	-0.0208293	0.176782	0.31751	0.435487	0.529517	0.618566	0.695982	0.774168	0.845024	0.905599	0.966052	1.0215	1.084	1.12885	1.10762	1.24313	1.28298	1.33006	1.38127	1.41465	1.35833	1.50002	1.53775	1.57757	1.61259	1.66151	1.69124	1.72949	1.75577	1.78864	1.82662	1.84834	1.90772	1.90347	1.93669	1.95841	1.9892	2.01325	2.04103	2.06763	2.07964	2.11284	2.13589	2.14063	2.20042	2.18872	2.20999	2.22543
4.06903	-0.0987528	0.2288	0.418164	0.565012	0.681055	0.776872	0.870886	0.951037	1.02094	1.09944	1.162	1.22267	1.29382	1.35727	1.40073	1.3731	1.51832	1.56501	1.61545	1.67068	1.69325	1.6198	1.78072	1.8335	1.87743	1.91532	1.96616	2.00399	2.03529	2.06056	2.10024	2.13044	2.16316	2.18317	2.22151	2.24922	2.27194	2.31134	2.32351	2.36301	2.38329	2.39817	2.43502	2.45065	2.45988	2.52383	2.50647	2.52467	2.55094
4.11904	0.274437	0.61355	0.8044	0.95167	1.07034	1.16962	1.24698	1.34938	1.43045	1.5252	1.57732	1.63973	1.72523	1.78867	1.83287	1.73074	1.96199	2.01286	2.0652	2.12398	2.15685	2.06171	2.24988	2.30306	2.35539	2.39621	2.44827	2.48108	2.51494	2.54585	2.59855	2.61501	2.6573	2.64457	2.71387	2.74933	2.76759	2.80665	2.82062	2.86152	2.88732	2.89103	2.92412	2.9477	2.95562	3.03448	3.00421	3.02687	3.04963
4.16667	0.130219	0.463227	0.655854	0.797846	0.915175	1.01393	1.09703	1.19145	1.26527	1.34537	1.41069	1.47344	1.55183	1.60914	1.65783	1.58148	1.78294	1.82833	1.8834	1.93771	1.97053	1.89977	2.06216	2.10633	2.15852	2.19668	2.2504	2.28017	2.3079	2.33676	2.38854	2.40258	2.45138	2.40415	2.5007	2.53464	2.55087	2.58463	2.5993	2.64556	2.66907	2.67129	2.70641	2.72706	2.73363	2.80775	2.77894	2.8018	2.82982
4.21213	-0.00692325	0.318413	0.513554	0.650012	0.763708	0.857222	0.940242	1.03769	1.10735	1.19522	1.24719	1.30914	1.37974	1.43851	1.48713	1.40597	1.60342	1.65021	1.70634	1.75255	1.7835	1.73778	1.8818	1.92046	1.96899	2.00448	2.0545	2.09516	2.11673	2.14957	2.19004	2.21556	2.25565	2.25603	2.30528	2.34357	2.35905	2.39861	2.41034	2.44665	2.4714	2.47879	2.51902	2.53762	2.53641	2.61176	2.58526	2.60872	2.63171
4.25561	-0.593868	-0.250627	-0.053707	0.0804252	0.195296	0.287559	0.367836	0.446126	0.512159	0.579018	0.63835	0.690062	0.748202	0.804055	0.842097	0.831899	0.9377	0.976306	1.01777	1.06442	1.09897	1.09102	1.16978	1.20398	1.24573	1.2685	1.31359	1.33926	1.36699	1.39122	1.42104	1.45093	1.47819	1.50352	1.52505	1.5563	1.56724	1.58497	1.60723	1.636	1.65733	1.66974	1.70445	1.71752	1.71819	1.77435	1.7623	1.77474	1.78815
4.29729	-0.704469	-0.362229	-0.16626	-0.0306287	0.0861636	0.183089	0.267367	0.33975	0.409026	0.464088	0.528816	0.584111	0.639903	0.687289	0.735544	0.735633	0.821836	0.869584	0.910057	0.957391	0.983908	0.981745	1.0567	1.09265	1.12668	1.16277	1.20607	1.21827	1.25813	1.27886	1.31525	1.3392	1.36916	1.39325	1.41207	1.43552	1.4595	1.48433	1.50523	1.53618	1.55817	1.56759	1.59104	1.6085	1.62538	1.67731	1.66565	1.67767	1.69391
4.33729	-0.779747	-0.453647	-0.254225	-0.113601	0.00707101	0.104201	0.189406	0.259043	0.331993	0.400358	0.457624	0.512342	0.564646	0.619079	0.658144	0.672862	0.749283	0.791127	0.836798	0.877763	0.908322	0.907671	0.971407	1.02413	1.04037	1.07724	1.12322	1.12801	1.16954	1.19389	1.22848	1.2473	1.27557	1.28649	1.3208	1.35582	1.36308	1.39164	1.41097	1.43313	1.45721	1.47425	1.50198	1.51694	1.5186	1.56749	1.5625	1.57766	1.59862
4.37576	-0.977517	-0.644103	-0.454742	-0.324268	-0.202879	-0.120783	-0.0382916	0.0331773	0.103875	0.161808	0.218437	0.270479	0.32136	0.366005	0.412491	0.440657	0.495034	0.530585	0.577575	0.623502	0.640827	0.629638	0.710533	0.755884	0.788591	0.813568	0.854874	0.867145	0.904391	0.927453	0.952072	0.991537	1.00842	1.04335	1.05841	1.0901	1.10324	1.12831	1.15136	1.17442	1.19616	1.20958	1.23751	1.25832	1.26653	1.30691	1.31188	1.32947	1.34831
4.4128	-1.05449	-0.704891	-0.524317	-0.385785	-0.267663	-0.179422	-0.0972661	-0.0255772	0.0368995	0.101513	0.152473	0.205556	0.253894	0.298653	0.341655	0.371506	0.425864	0.455242	0.505601	0.544964	0.56539	0.584509	0.636895	0.666495	0.700495	0.724202	0.763781	0.780442	0.810294	0.828998	0.855637	0.89341	0.906996	0.930453	0.95829	0.99236	0.991866	1.00293	1.03241	1.06318	1.08182	1.08949	1.11467	1.13252	1.13784	1.17762	1.18412	1.19245	1.20067
4.44852	-1.19949	-0.849626	-0.663075	-0.538618	-0.422619	-0.33531	-0.262278	-0.184084	-0.127642	-0.0718456	-0.0179827	0.0312792	0.0776355	0.125732	0.160776	0.1813	0.237338	0.278896	0.31099	0.351909	0.379766	0.401097	0.448316	0.469752	0.494854	0.523604	0.561223	0.577099	0.607844	0.628265	0.652691	0.68137	0.699097	0.731109	0.742162	0.774445	0.782593	0.808657	0.818971	0.841871	0.863599	0.876237	0.904391	0.918951	0.922627	0.96193	0.964037	0.978636	0.992139
4.483	-0.919125	-0.58739	-0.396918	-0.254118	-0.143452	-0.0608783	0.0196397	0.100742	0.170241	0.224777	0.290257	0.341544	0.401338	0.445178	0.485995	0.503602	0.580878	0.618702	0.659329	0.701981	0.723599	0.741545	0.811931	0.827323	0.865101	0.902081	0.932828	0.938924	0.991983	1.00991	1.04743	1.063	1.08884	1.11212	1.14181	1.16703	1.1788	1.20976	1.22763	1.25083	1.27541	1.28965	1.31556	1.32867	1.34864	1.39501	1.38595	1.39593	1.40944
4.51634	-1.06137	-0.735018	-0.547584	-0.404645	-0.296882	-0.206244	-0.126455	-0.0529506	0.0174365	0.0786702	0.135936	0.189008	0.241735	0.283398	0.321703	0.346284	0.405241	0.451787	0.484288	0.522479	0.551257	0.559211	0.626939	0.640094	0.677942	0.712878	0.749318	0.760989	0.799197	0.815452	0.838556	0.869883	0.894002	0.921566	0.939309	0.958622	0.975281	0.999546	1.01776	1.04426	1.06729	1.07737	1.10142	1.11541	1.13357	1.17602	1.16733	1.18959	1.19938
4.5486	-1.07527	-0.750735	-0.552001	-0.413574	-0.289344	-0.208082	-0.122692	-0.0649896	0.00105762	0.0662917	0.11577	0.16644	0.213789	0.242983	0.293665	0.317938	0.379773	0.41859	0.44844	0.489564	0.520293	0.520623	0.585612	0.616424	0.650813	0.678424	0.692026	0.733172	0.767206	0.790586	0.80303	0.843273	0.861197	0.893047	0.911637	0.924579	0.943532	0.961926	0.983135	1.00044	1.01803	1.04556	1.05849	1.07369	1.09648	1.12825	1.11984	1.14785	1.17795
4.57985	-1.21435	-0.834713	-0.65026	-0.565845	-0.437551	-0.324199	-0.283331	-0.181787	-0.118557	-0.0685816	-0.00925098	0.0248401	0.0885881	0.1316	0.17034	0.170309	0.252265	0.283612	0.306762	0.364504	0.392628	0.382181	0.457118	0.468277	0.502394	0.54006	0.566088	0.587582	0.621348	0.638176	0.668123	0.688692	0.708893	0.757359	0.755049	0.76346	0.797023	0.792321	0.836651	0.847442	0.877039	0.893484	0.909176	0.932741	0.94367	0.973413	0.973439	1.00132	1.01938
4.61016	-1.19711	-0.857245	-0.684193	-0.529611	-0.427571	-0.330031	-0.252025	-0.210092	-0.137539	-0.0732672	-0.0306893	0.0212813	0.0722818	0.114832	0.146602	0.15488	0.20797	0.235131	0.295476	0.334627	0.372059	0.370808	0.410095	0.444007	0.481359	0.504784	0.531956	0.555396	0.600638	0.607611	0.633747	0.67402	0.68523	0.714184	0.734163	0.752513	0.775213	0.806046	0.806876	0.857266	0.853885	0.877778	0.921545	0.915771	0.92953	0.976067	0.958418	0.976248	1.01555
4.63957	-0.861361	-0.524567	-0.329633	-0.192768	-0.077983	0.0149935	0.0921208	0.165083	0.233185	0.284808	0.349308	0.39992	0.448545	0.500732	0.540553	0.545118	0.614853	0.640586	0.701175	0.732196	0.776164	0.799581	0.832564	0.862847	0.905481	0.928849	0.964711	0.980589	1.01411	1.03565	1.05896	1.09555	1.11402	1.13696	1.15378	1.18401	1.19606	1.2151	1.23064	1.26634	1.28453	1.28295	1.3096	1.32303	1.34267	1.37335	1.36717	1.38736	1.40779
4.66814	-0.571123	-0.267284	-0.0698772	0.0682137	0.176396	0.266485	0.356564	0.430155	0.504948	0.573515	0.639249	0.692424	0.768253	0.823952	0.869606	0.901576	0.975216	1.03955	1.08913	1.1348	1.15775	1.13505	1.26301	1.29959	1.34904	1.37797	1.43567	1.46451	1.50335	1.5393	1.58083	1.59677	1.64207	1.61212	1.70797	1.72551	1.75863	1.78656	1.81238	1.85872	1.8705	1.89014	1.91844	1.93773	1.96926	2.0303	2.0202	2.02323	2.04964
4.69592	-0.914554	-0.607267	-0.430634	-0.261306	-0.164662	-0.0854473	0.0129983	0.0590331	0.134215	0.211441	0.249202	0.294933	0.344079	0.398302	0.436491	0.515866	0.521884	0.552966	0.60225	0.654134	0.661465	0.667364	0.727861	0.771714	0.815262	0.847175	0.859956	0.918485	0.960618	0.964599	1.02691	1.01301	1.04344	1.04717	1.10178	1.11425	1.1423	1.16007	1.19129	1.23269	1.22925	1.27863	1.3035	1.2993	1.35549	1.42562	1.38248	1.3958	1.42321
4.72295	-1.2131	-0.868723	-0.733033	-0.494287	-0.386793	-0.380108	-0.255277	-0.186355	-0.066402	-0.0244608	0.00866023	0.0940043	0.126881	0.183834	0.218357	0.266557	0.28805	0.304753	0.405465	0.418811	0.459608	0.470901	0.488449	0.536318	0.595149	0.60803	0.601204	0.702585	0.674869	0.720087	0.703142	0.785475	0.784913	0.788948	0.822093	0.808889	0.879682	0.83788	0.878126	0.934859	0.943975	0.968614	0.961027	0.985613	1.01264	1.04991	1.04263	1.04975	1.06706
4.74927	-0.875427	-0.666527	-0.120428	0.0283721	0.161559	0.296516	0.428771	0.51142	0.555192	0.650756	0.742897	0.779954	0.867827	0.893318	0.909002	0.993165	0.985811	1.09308	1.07875	1.14797	1.1417	1.22414	1.27467	1.29266	1.32584	1.27963	1.25556	1.37208	1.42848	1.41283	1.47239	1.48704	1.50482	1.52342	1.5292	1.47012	1.5415	1.52566	1.58638	1.57207	1.54073	1.63433	1.66018	1.66979	1.7103	1.73671	1.70289	1.70561	1.74697
4.77491	-1.29743	-0.980704	-0.778746	-0.624265	-0.532116	-0.447666	-0.360863	-0.304547	-0.236708	-0.183179	-0.11723	-0.0774467	-0.0393158	0.0202514	0.0512365	0.0577757	0.127787	0.165629	0.21565	0.228112	0.276835	0.288676	0.333547	0.369111	0.391851	0.416096	0.443345	0.463911	0.499798	0.519053	0.562728	0.566632	0.588787	0.626783	0.637911	0.695641	0.658278	0.683614	0.713322	0.736938	0.757786	0.767334	0.787927	0.825902	0.81339	0.871289	0.868049	0.87361	0.865612
4.79991	-1.71847	-1.39683	-1.26232	-1.09809	-1.01396	-0.941923	-0.862074	-0.807921	-0.743029	-0.685559	-0.694942	-0.61972	-0.579298	-0.550704	-0.493256	-0.464247	-0.486274	-0.376202	-0.347931	-0.289661	-0.316533	-0.233219	-0.271861	-0.250358	-0.189944	-0.158768	-0.163016	-0.130729	-0.0608119	-0.0881416	-0.0602225	-0.0504526	-0.0176668	-0.00148727	0.0101915	-0.00565263	0.0638416	0.0340015	0.0621348	0.100205	0.115811	0.110829	0.0849381	0.131259	0.145987	0.20036	0.171852	0.189335	0.201156
4.82431	-1.72386	-1.40085	-1.26668	-1.10275	-1.01881	-0.94758	-0.867012	-0.81234	-0.748494	-0.691382	-0.701654	-0.62577	-0.585103	-0.557342	-0.500212	-0.469991	-0.494183	-0.382608	-0.354749	-0.296232	-0.324145	-0.23961	-0.280468	-0.258498	-0.198233	-0.166064	-0.171979	-0.138135	-0.0682607	-0.0973037	-0.0697915	-0.0592708	-0.0264868	-0.0100959	0.000933588	-0.0169875	0.0550841	0.0227672	0.0517637	0.0905228	0.105115	0.0996949	0.0749915	0.119576	0.134628	0.189224	0.159998	0.177713	0.190524
[truncated: 21 more columns]

## Sheet: Shanghai_a
ln s	r = 1.5	r = 4.5	r = 7.5	r = 10.5	r = 13.5	r = 16.5	r = 19.5	r = 22.5	r = 25.5	r = 28.5	r = 31.5	r = 34.5	r = 37.5	r = 40.5	r = 43.5	r = 46.5	r =49.5	r = 52.5	r = 55.5	r = 58.5	r =61.5	r = 64.5	r = 67.5	r = 70.5	r = 73.5
1.09861	3.70247	3.36467	3.05007	2.64329	2.25635	2.1833	1.81713	1.56457	1.36218	1.20378	1.23307	1.13085	0.567027	0.202855	0.206739	-0.0690321	-0.12346	-0.0730811	0.484588	0.303566	-0.91257	-1.11004	-0.985733	-0.844742	-0.787286
1.38629	4.04998	3.69243	3.38126	2.98054	2.58539	2.5171	2.14941	1.89212	1.70107	1.54918	1.57525	1.46696	0.89598	0.537203	0.543917	0.263768	0.211437	0.266391	0.826981	0.639669	-0.578106	-0.778438	-0.637968	-0.505631	-0.45307
1.60944	4.24561	3.87553	3.5706	3.1702	2.77454	2.71192	2.34525	2.08896	1.89481	1.74092	1.76861	1.66243	1.09526	0.735477	0.740344	0.462513	0.411955	0.459736	1.02054	0.835744	-0.380162	-0.6171	-0.451005	-0.316289	-0.250831
1.79176	4.39148	4.03229	3.71854	3.32252	2.92154	2.85876	2.49057	2.23681	2.03894	1.88361	1.9202	1.80962	1.23947	0.879994	0.881077	0.607842	0.5479	0.604369	1.17122	0.973238	-0.246669	-0.459265	-0.320549	-0.165791	-0.13396
1.94591	4.50314	4.13779	3.8215	3.43201	3.03282	2.97256	2.60355	2.34504	2.15457	1.99945	2.03454	1.92127	1.35339	0.994407	0.995601	0.72112	0.664729	0.726326	1.28634	1.09009	-0.12755	-0.351236	-0.215881	-0.0632845	-0.0447254
2.07944	4.6088	4.24446	3.92311	3.53458	3.1366	3.07363	2.71106	2.45757	2.26265	2.10819	2.14677	2.0377	1.45727	1.09928	1.09969	0.818243	0.762232	0.823079	1.39477	1.1911	-0.0384668	-0.266316	-0.115791	0.0361721	0.0464317
2.19722	4.70825	4.33706	4.01398	3.6261	3.22253	3.1639	2.7898	2.53711	2.34127	2.19135	2.23508	2.11165	1.53816	1.17416	1.17915	0.900435	0.840215	0.906234	1.47877	1.26367	0.0342161	-0.19445	-0.0416842	0.147267	0.117776
2.30259	4.8133	4.425	4.10426	3.7236	3.31842	3.26497	2.89174	2.63396	2.4393	2.28749	2.32297	2.2122	1.63059	1.26948	1.27172	0.986271	0.930341	0.992157	1.57104	1.35543	0.110869	-0.149259	0.0328722	0.21	0.195154
2.3979	4.89307	4.51082	4.18839	3.80819	3.39987	3.34702	2.97551	2.71636	2.51905	2.36651	2.40881	2.29124	1.70917	1.34355	1.34811	1.06681	1.00398	1.07023	1.65392	1.42551	0.176885	-0.0680531	0.0946708	0.27636	0.249504
2.48491	4.95762	4.57246	4.2598	3.88925	3.48137	3.41842	3.06234	2.80629	2.60876	2.44842	2.49199	2.3822	1.78775	1.42121	1.42778	1.14582	1.08117	1.15032	1.73324	1.5109	0.231615	0.00802862	0.152555	0.321366	0.300531
2.56495	5.06805	4.67979	4.34717	3.97089	3.5563	3.50794	3.13009	2.87121	2.67073	2.51841	2.56594	2.44614	1.85389	1.48017	1.49129	1.20253	1.13834	1.20895	1.80435	1.56476	0.294133	0.0547611	0.215026	0.411336	0.352942
2.63906	5.14759	4.75482	4.42314	4.04733	3.63133	3.5835	3.20723	2.94634	2.74616	2.59089	2.63864	2.51816	1.92177	1.54718	1.55867	1.26759	1.19938	1.27233	1.87339	1.63071	0.350123	0.100478	0.264573	0.472292	0.391596
2.70805	5.2368	4.83206	4.49754	4.12666	3.71287	3.66404	3.28853	3.02697	2.82504	2.66665	2.71728	2.59168	1.99296	1.61393	1.6261	1.33127	1.25833	1.33232	1.94858	1.69358	0.405634	0.15562	0.307527	0.534899	0.406057
2.77259	5.30645	4.91043	4.57486	4.20673	3.78053	3.73469	3.35417	3.09538	2.89268	2.73494	2.78708	2.66769	2.05669	1.67541	1.69666	1.39169	1.32357	1.40011	2.02101	1.76884	0.454637	0.202428	0.354352	0.583625	0.511871
2.83321	5.39073	4.98047	4.63723	4.26355	3.83792	3.79385	3.40729	3.14471	2.94301	2.78503	2.83659	2.71624	2.10553	1.7214	1.74092	1.44219	1.36596	1.44594	2.06278	1.80494	0.488452	0.222996	0.399209	0.6252	0.519462
2.89037	5.49899	5.05145	4.64841	4.24481	3.79047	3.74499	3.33144	3.04987	2.8642	2.71253	2.77929	2.6546	2.03922	1.66585	1.69078	1.39203	1.32934	1.40385	2.01856	1.74338	0.497089	0.26041	0.43324	0.620744	0.538244
2.94444	5.55419	5.13421	4.78628	4.41545	3.98082	3.93725	3.55262	3.28828	3.08068	2.92185	2.98188	2.855	2.23165	1.83908	1.86175	1.55567	1.47961	1.56886	2.19735	1.9237	0.578283	0.297485	0.478016	0.70104	0.638711
2.99573	5.60781	5.19271	4.85032	4.47944	4.04534	4.00172	3.61415	3.35051	3.14002	2.9915	3.04396	2.92025	2.29068	1.8946	1.92366	1.60613	1.53315	1.61273	2.24844	1.97681	0.624114	0.362096	0.517999	0.773911	0.60755
3.04452	5.68032	5.24817	4.90271	4.53565	4.10271	4.06499	3.67126	3.40707	3.19198	3.03566	3.09877	2.97826	2.34314	1.94448	1.9693	1.65608	1.58085	1.66467	2.30681	2.0313	0.654501	0.386838	0.560956	0.81099	0.68445
3.09104	5.76931	5.33945	4.98598	4.61286	4.1771	4.13323	3.73628	3.47053	3.25669	3.10011	3.16653	3.04293	2.40096	1.99657	2.03101	1.71256	1.63651	1.72272	2.3677	2.09173	0.695506	0.415648	0.597997	0.853174	0.731487
3.13549	5.78427	5.35325	5.00251	4.63675	4.19774	4.1522	3.76254	3.49981	3.28726	3.13147	3.19087	3.06547	2.42608	2.02234	2.05618	1.74175	1.65953	1.74836	2.39084	2.11205	0.714159	0.46134	0.63702	0.881126	0.740417
3.17805	5.58925	5.13556	4.79178	4.45309	4.02436	3.99565	3.61398	3.34118	3.14648	3.00071	3.02378	2.90955	2.31478	1.94761	1.93818	1.66878	1.58834	1.66644	2.26375	2.01139	0.706886	0.477403	0.631417	0.7855	0.72226
3.21888	5.90986	5.46802	5.11233	4.74488	4.29859	4.26065	3.8635	3.59348	3.38437	3.22992	3.2944	3.16591	2.51685	2.1061	2.14761	1.82737	1.74906	1.83699	2.49155	2.20821	0.788064	0.501968	0.695543	0.921601	0.808621
3.2581	5.97729	5.54448	5.18676	4.81432	4.36841	4.33031	3.92982	3.66071	3.44952	3.29067	3.35548	3.23042	2.57585	2.16553	2.20203	1.87901	1.7948	1.89123	2.54935	2.25901	0.826942	0.551072	0.726294	0.99753	0.835229
3.29584	6.04701	5.60003	5.2374	4.86638	4.41848	4.37937	3.97974	3.70999	3.49971	3.3424	3.407	3.28252	2.62195	2.20622	2.24652	1.92012	1.84121	1.93618	2.59659	2.31224	0.865013	0.585569	0.761834	1.03679	0.872757
3.3322	6.10103	5.65464	5.29552	4.92387	4.47434	4.4371	4.03456	3.7661	3.55087	3.39369	3.45971	3.33479	2.67013	2.25334	2.2941	1.96207	1.8794	1.97807	2.64615	2.35554	0.903846	0.607189	0.785026	1.07687	0.936602
3.3673	6.16287	5.71294	5.34818	4.97887	4.52287	4.48077	4.08436	3.8153	3.60321	3.44377	3.50918	3.38869	2.72037	2.30201	2.34603	2.01023	1.93454	2.02205	2.69309	2.40021	0.937325	0.63417	0.809876	1.12824	0.93986
3.4012	6.21111	5.76208	5.39981	5.02881	4.57579	4.53578	4.13089	3.85757	3.64313	3.48271	3.55726	3.43637	2.75873	2.33007	2.38085	2.03994	1.96091	2.06038	2.73544	2.4412	0.956893	0.651143	0.845119	1.12042	0.912624
3.43399	6.28246	5.81946	5.45457	5.07838	4.63026	4.58752	4.17581	3.90851	3.69551	3.53342	3.60658	3.48325	2.80415	2.37263	2.42272	2.0867	2.00771	2.1089	2.78604	2.49853	0.988064	0.692795	0.879358	1.1937	0.998046
3.46574	6.31648	5.8595	5.48927	5.11042	4.6526	4.61528	4.20346	3.93166	3.71954	3.56102	3.63289	3.50943	2.82717	2.39963	2.452	2.11232	2.03246	2.13411	2.81127	2.51678	1.02321	0.722237	0.899257	1.20609	1.0195
3.49651	6.36658	5.90348	5.53507	5.15799	4.69638	4.65504	4.24751	3.9761	3.76333	3.60462	3.67763	3.55773	2.87418	2.43683	2.49342	2.14896	2.0727	2.17334	2.86008	2.55849	1.03083	0.737239	0.915826	1.22247	1.0351
3.52636	6.41316	5.9618	5.58679	5.20389	4.74479	4.71016	4.29522	4.0197	3.80653	3.64787	3.71894	3.59711	2.91011	2.4732	2.53362	2.19272	2.10619	2.20765	2.88615	2.59895	1.087	0.740067	0.969654	1.32512	1.08125
3.55535	6.44668	5.98649	5.61562	5.23733	4.77453	4.73807	4.32411	4.05089	3.83976	3.67511	3.75071	3.63386	2.94292	2.50458	2.56096	2.21626	2.13626	2.23783	2.92732	2.62478	1.09722	0.782584	0.978864	1.30975	1.09686
3.58352	6.51325	6.04437	5.64509	5.2524	4.80407	4.77641	4.36163	4.07536	3.86416	3.72571	3.78754	3.63463	2.95342	2.53694	2.58336	2.26445	2.171	2.26795	2.93296	2.68274	1.17462	0.836349	1.04244	1.39594	1.25266
3.61092	6.53415	6.07129	5.69316	5.31115	4.84519	4.8054	4.39191	4.11763	3.9071	3.74488	3.8226	3.70166	3.00615	2.56466	2.62393	2.27949	2.19639	2.30246	2.99264	2.69211	1.15278	0.831538	1.02315	1.35139	1.14914
3.63759	6.58225	6.11406	5.73075	5.34812	4.87866	4.8355	4.42254	4.1489	3.94324	3.77735	3.86283	3.734	3.03917	2.59545	2.65392	2.30663	2.22694	2.33701	3.02366	2.72433	1.18112	0.843416	1.04684	1.38479	1.15895
3.66356	6.61596	6.14609	5.766	5.37946	4.91013	4.87302	4.45313	4.1789	3.96829	3.80687	3.8848	3.76396	3.06227	2.61973	2.67995	2.33502	2.25045	2.36133	3.05378	2.75058	1.20517	0.874987	1.07286	1.41391	1.19621
3.68888	6.65532	6.1963	5.81099	5.42871	4.95646	4.91788	4.50007	4.22475	4.01685	3.85527	3.93413	3.80902	3.10744	2.65917	2.72146	2.37634	2.29173	2.40202	3.10164	2.78461	1.22841	0.903214	1.09977	1.47361	1.20318
3.71357	6.69718	6.22268	5.83381	5.44805	4.97359	4.93801	4.51543	4.23803	4.02896	3.87049	3.95204	3.82736	3.12229	2.67405	2.73919	2.39209	2.30728	2.42014	3.11755	2.80984	1.24654	0.912759	1.11156	1.47137	1.25973
3.73767	6.72638	6.26148	5.87984	5.48871	5.01343	4.977	4.55519	4.2744	4.07097	3.90304	3.98467	3.87425	3.15639	2.70899	2.7713	2.43115	2.34059	2.45184	3.15631	2.84907	1.27211	0.924509	1.1387	1.48797	1.27827
3.7612	6.76186	6.28626	5.89946	5.51273	5.03288	4.99642	4.57452	4.29641	4.09046	3.92776	4.011	3.89147	3.17752	2.73045	2.79228	2.45264	2.36243	2.4776	3.17541	2.86146	1.29636	0.950941	1.15945	1.50717	1.29455
3.78419	6.80262	6.32282	5.93044	5.53927	5.05806	5.02412	4.59777	4.31816	4.11133	3.94895	4.03561	3.91442	3.20069	2.74699	2.81753	2.46497	2.38194	2.49393	3.20114	2.89604	1.31682	0.974326	1.15893	1.53586	1.33972
3.80666	6.83781	6.36687	5.97714	5.58396	5.1057	5.06989	4.644	4.36218	4.15831	3.99442	4.07976	3.96009	3.24615	2.78871	2.8602	2.50361	2.41936	2.53376	3.23914	2.94465	1.34771	0.989996	1.18523	1.57406	1.35833
3.82864	6.87455	6.3955	6.00036	5.60741	5.12417	5.08853	4.65858	4.37927	4.17467	4.01308	4.10166	3.97922	3.2606	2.80457	2.87596	2.52275	2.43816	2.55501	3.26083	2.95104	1.35957	1.00817	1.20335	1.58346	1.36476
3.85015	6.89065	6.40268	6.00593	5.61083	5.12355	5.0888	4.66307	4.37959	4.17545	4.01102	4.10182	3.98385	3.26059	2.80443	2.88159	2.53121	2.44577	2.55794	3.27062	2.95882	1.3697	1.02331	1.23029	1.60215	1.40574
3.8712	6.95604	6.4872	6.09648	5.701	5.21225	5.17317	4.75015	4.46678	4.26277	4.09171	4.18334	4.06898	3.34143	2.87878	2.95646	2.60312	2.52292	2.62722	3.35106	3.04152	1.41339	1.04866	1.27865	1.66599	1.43155
3.89182	6.95301	6.46496	6.06588	5.67084	5.17953	5.1444	4.71778	4.43425	4.23218	4.06757	4.15908	4.03939	3.31537	2.85541	2.93117	2.58271	2.49799	2.60875	3.32635	3.00703	1.41297	1.05687	1.27135	1.64537	1.4284
3.91202	6.98814	6.49825	6.09751	5.70171	5.21033	5.17444	4.74037	4.45944	4.25678	4.09465	4.18528	4.06429	3.33768	2.8769	2.95641	2.60458	2.51649	2.63538	3.3483	3.03453	1.43592	1.06877	1.27448	1.66819	1.46636
3.93183	7.01712	6.52708	6.12966	5.7302	5.24227	5.20611	4.77125	4.48903	4.28591	4.11975	4.21425	4.0991	3.36859	2.90657	2.98781	2.62647	2.53741	2.66303	3.37775	3.07016	1.45285	1.08383	1.2837	1.70669	1.52646
3.95124	7.04199	6.55336	6.16007	5.7629	5.27448	5.23863	4.80462	4.5234	4.31996	4.1524	4.24612	4.13264	3.40138	2.93671	3.01827	2.65549	2.57128	2.69101	3.41237	3.10037	1.47266	1.10944	1.30695	1.72315	1.55
3.97029	7.06923	6.57331	6.16858	5.76945	5.27147	5.23643	4.80049	4.51659	4.31674	4.1532	4.24922	4.12996	3.39806	2.93328	3.01519	2.66105	2.57261	2.6937	3.41302	3.09892	1.48908	1.1166	1.32552	1.72251	1.52978
3.98898	7.0856	6.59282	6.18659	5.78991	5.29704	5.25964	4.82691	4.5445	4.34458	4.17972	4.27632	4.15492	3.42496	2.96042	3.0369	2.6872	2.59938	2.71927	3.43561	3.11569	1.5126	1.14561	1.36082	1.74287	1.54023
4.00733	7.11668	6.62483	6.21653	5.8111	5.31114	5.27285	4.8358	4.54773	4.35193	4.18458	4.28763	4.17024	3.42885	2.96021	3.04665	2.69316	2.59991	2.72739	3.45162	3.12634	1.51968	1.13486	1.36002	1.75438	1.58585
4.02535	7.13815	6.64694	6.24481	5.84284	5.34704	5.30792	4.87364	4.58704	4.39005	4.22044	4.32166	4.2076	3.4678	2.99827	3.08089	2.72448	2.63557	2.75841	3.48844	3.1606	1.53903	1.16479	1.36898	1.77201	1.62846
4.04305	7.16302	6.66741	6.26032	5.85605	5.35539	5.31874	4.88016	4.59253	4.39656	4.23076	4.33293	4.2157	3.47494	3.00339	3.08962	2.73442	2.64556	2.76986	3.49658	3.17412	1.55747	1.18181	1.39231	1.79437	1.61317
4.06044	7.18406	6.68213	6.26853	5.86737	5.35944	5.32454	4.88233	4.59882	4.40087	4.2393	4.34135	4.21854	3.47961	3.00744	3.09572	2.74401	2.6523	2.78091	3.49989	3.17651	1.57244	1.19447	1.41848	1.80289	1.59623
4.07754	7.20907	6.70654	6.29231	5.89134	5.38336	5.34742	4.90268	4.62176	4.4248	4.25953	4.3652	4.24184	3.50089	3.02641	3.11729	2.76108	2.67379	2.80244	3.52281	3.19882	1.58827	1.21193	1.43597	1.8223	1.58418
4.09434	7.2281	6.73131	6.31998	5.91771	5.4113	5.3758	4.93216	4.64857	4.45412	4.28593	4.39216	4.271	3.52631	3.04917	3.14344	2.78628	2.69755	2.82779	3.55285	3.22992	1.60071	1.22855	1.45828	1.85837	1.59321
4.11087	7.24622	6.751	6.34456	5.94526	5.4418	5.40416	4.96181	4.67921	4.48344	4.31338	4.41933	4.30324	3.55948	3.0792	3.17074	2.81033	2.72492	2.85221	3.58195	3.25275	1.62056	1.23758	1.45884	1.86323	1.65453
4.12713	7.27232	6.77027	6.35823	5.95385	5.4455	5.4097	4.96484	4.67849	4.48524	4.31686	4.42437	4.30602	3.56088	3.08089	3.17615	2.81382	2.72799	2.85911	3.58812	3.25944	1.62852	1.24957	1.46635	1.86979	1.6653
4.14313	7.29471	6.78436	6.36467	5.95568	5.44147	5.40613	4.95855	4.67109	4.47989	4.31624	4.42446	4.30324	3.5549	3.07977	3.17368	2.81953	2.72883	2.8603	3.58718	3.25796	1.64012	1.25747	1.4794	1.87504	1.68911
4.15888	7.31145	6.79905	6.37433	5.96572	5.44825	5.4106	4.96128	4.67665	4.48454	4.32323	4.43394	4.3097	3.55837	3.08409	3.17697	2.82726	2.73436	2.86609	3.59325	3.26222	1.64669	1.26862	1.50097	1.87479	1.69833
4.17439	7.33082	6.82526	6.40348	5.99778	5.48161	5.44329	4.99563	4.71199	4.51954	4.35543	4.46596	4.3408	3.5914	3.11379	3.2075	2.85445	2.75968	2.89274	3.62342	3.29545	1.65988	1.28455	1.52276	1.88981	1.69545
4.18965	7.33767	6.83614	6.42152	6.02196	5.51102	5.47342	5.02869	4.7469	4.55278	4.38691	4.49657	4.37479	3.62776	3.14806	3.23408	2.88164	2.78831	2.92302	3.65374	3.32223	1.67873	1.31469	1.53511	1.90575	1.72809
4.20469	7.36014	6.85998	6.44945	6.04919	5.53909	5.49794	5.05394	4.77117	4.57799	4.40892	4.51996	4.40262	3.65169	3.16837	3.25941	2.90268	2.81232	2.94277	3.67899	3.34609	1.69452	1.326	1.54517	1.92683	1.75976
4.21951	7.37974	6.87342	6.45749	6.05248	5.53826	5.49741	5.05125	4.76557	4.57464	4.40689	4.51892	4.40084	3.6459	3.16468	3.26149	2.90229	2.81362	2.94422	3.68194	3.34746	1.70867	1.31995	1.55231	1.9402	1.7823
4.23411	7.40828	6.89133	6.46278	6.05038	5.52641	5.48932	5.0382	4.74738	4.55927	4.39737	4.51047	4.38671	3.62929	3.15186	3.2544	2.89636	2.80852	2.93848	3.67385	3.34204	1.72366	1.31851	1.55695	1.95637	1.79143
4.2485	7.42203	6.89246	6.44973	6.02757	5.49424	5.46083	5.00159	4.70628	4.52258	4.36474	4.48199	4.35369	3.59419	3.1184	3.2258	2.87378	2.78342	2.91422	3.6487	3.3144	1.72769	1.32255	1.55668	1.95437	1.7944
4.26268	7.45787	6.92853	6.48438	6.05785	5.51984	5.47942	5.01488	4.7244	4.54043	4.37804	4.50278	4.37472	3.60893	3.12271	3.24019	2.88577	2.79344	2.92674	3.66664	3.32662	1.73457	1.31976	1.5624	1.96689	1.77023
4.27667	7.49385	6.97391	6.53565	6.11269	5.58053	5.53515	5.07485	4.78799	4.60238	4.43365	4.5595	4.43205	3.66773	3.17615	3.29516	2.93344	2.84348	2.97477	3.71988	3.38222	1.75888	1.33998	1.59484	1.99723	1.77908

## Sheet: Shanghai_b
ln r	3	4	5	6	7	8	9	10	11	12	13	14	15	16	17	18	19	20	21	22	23	24	25	26	27	28	29	30	31	32	33	34	35	36	37	38	39	40	41	42	43	44	45	46	47	48	49	50	51
2.0149	3.05007	3.38126	3.5706	3.71854	3.8215	3.92311	4.01398	4.10426	4.18839	4.2598	4.34717	4.42314	4.49754	4.57486	4.63723	4.64841	4.78628	4.85032	4.90271	4.98598	5.00251	4.79178	5.11233	5.18676	5.2374	5.29552	5.34818	5.39981	5.45457	5.48927	5.53507	5.58679	5.61562	5.64509	5.69316	5.73075	5.766	5.81099	5.83381	5.87984	5.89946	5.93044	5.97714	6.00036	6.00593	6.09648	6.06588	6.09751	6.12966
2.35138	2.64329	2.98054	3.1702	3.32252	3.43201	3.53458	3.6261	3.7236	3.80819	3.88925	3.97089	4.04733	4.12666	4.20673	4.26355	4.24481	4.41545	4.47944	4.53565	4.61286	4.63675	4.45309	4.74488	4.81432	4.86638	4.92387	4.97887	5.02881	5.07838	5.11042	5.15799	5.20389	5.23733	5.2524	5.31115	5.34812	5.37946	5.42871	5.44805	5.48871	5.51273	5.53927	5.58396	5.60741	5.61083	5.701	5.67084	5.70171	5.7302
2.60269	2.25635	2.58539	2.77454	2.92154	3.03282	3.1366	3.22253	3.31842	3.39987	3.48137	3.5563	3.63133	3.71287	3.78053	3.83792	3.79047	3.98082	4.04534	4.10271	4.1771	4.19774	4.02436	4.29859	4.36841	4.41848	4.47434	4.52287	4.57579	4.63026	4.6526	4.69638	4.74479	4.77453	4.80407	4.84519	4.87866	4.91013	4.95646	4.97359	5.01343	5.03288	5.05806	5.1057	5.12417	5.12355	5.21225	5.17953	5.21033	5.24227
2.80336	2.1833	2.5171	2.71192	2.85876	2.97256	3.07363	3.1639	3.26497	3.34702	3.41842	3.50794	3.5835	3.66404	3.73469	3.79385	3.74499	3.93725	4.00172	4.06499	4.13323	4.1522	3.99565	4.26065	4.33031	4.37937	4.4371	4.48077	4.53578	4.58752	4.61528	4.65504	4.71016	4.73807	4.77641	4.8054	4.8355	4.87302	4.91788	4.93801	4.977	4.99642	5.02412	5.06989	5.08853	5.0888	5.17317	5.1444	5.17444	5.20611
2.97041	1.81713	2.14941	2.34525	2.49057	2.60355	2.71106	2.7898	2.89174	2.97551	3.06234	3.13009	3.20723	3.28853	3.35417	3.40729	3.33144	3.55262	3.61415	3.67126	3.73628	3.76254	3.61398	3.8635	3.92982	3.97974	4.03456	4.08436	4.13089	4.17581	4.20346	4.24751	4.29522	4.32411	4.36163	4.39191	4.42254	4.45313	4.50007	4.51543	4.55519	4.57452	4.59777	4.644	4.65858	4.66307	4.75015	4.71778	4.74037	4.77125
3.11352	1.56457	1.89212	2.08896	2.23681	2.34504	2.45757	2.53711	2.63396	2.71636	2.80629	2.87121	2.94634	3.02697	3.09538	3.14471	3.04987	3.28828	3.35051	3.40707	3.47053	3.49981	3.34118	3.59348	3.66071	3.70999	3.7661	3.8153	3.85757	3.90851	3.93166	3.9761	4.0197	4.05089	4.07536	4.11763	4.1489	4.1789	4.22475	4.23803	4.2744	4.29641	4.31816	4.36218	4.37927	4.37959	4.46678	4.43425	4.45944	4.48903
3.23868	1.36218	1.70107	1.89481	2.03894	2.15457	2.26265	2.34127	2.4393	2.51905	2.60876	2.67073	2.74616	2.82504	2.89268	2.94301	2.8642	3.08068	3.14002	3.19198	3.25669	3.28726	3.14648	3.38437	3.44952	3.49971	3.55087	3.60321	3.64313	3.69551	3.71954	3.76333	3.80653	3.83976	3.86416	3.9071	3.94324	3.96829	4.01685	4.02896	4.07097	4.09046	4.11133	4.15831	4.17467	4.17545	4.26277	4.23218	4.25678	4.28591
3.3499	1.20378	1.54918	1.74092	1.88361	1.99945	2.10819	2.19135	2.28749	2.36651	2.44842	2.51841	2.59089	2.66665	2.73494	2.78503	2.71253	2.92185	2.9915	3.03566	3.10011	3.13147	3.00071	3.22992	3.29067	3.3424	3.39369	3.44377	3.48271	3.53342	3.56102	3.60462	3.64787	3.67511	3.72571	3.74488	3.77735	3.80687	3.85527	3.87049	3.90304	3.92776	3.94895	3.99442	4.01308	4.01102	4.09171	4.06757	4.09465	4.11975
3.44999	1.23307	1.57525	1.76861	1.9202	2.03454	2.14677	2.23508	2.32297	2.40881	2.49199	2.56594	2.63864	2.71728	2.78708	2.83659	2.77929	2.98188	3.04396	3.09877	3.16653	3.19087	3.02378	3.2944	3.35548	3.407	3.45971	3.50918	3.55726	3.60658	3.63289	3.67763	3.71894	3.75071	3.78754	3.8226	3.86283	3.8848	3.93413	3.95204	3.98467	4.011	4.03561	4.07976	4.10166	4.10182	4.18334	4.15908	4.18528	4.21425
3.54096	1.13085	1.46696	1.66243	1.80962	1.92127	2.0377	2.11165	2.2122	2.29124	2.3822	2.44614	2.51816	2.59168	2.66769	2.71624	2.6546	2.855	2.92025	2.97826	3.04293	3.06547	2.90955	3.16591	3.23042	3.28252	3.33479	3.38869	3.43637	3.48325	3.50943	3.55773	3.59711	3.63386	3.63463	3.70166	3.734	3.76396	3.80902	3.82736	3.87425	3.89147	3.91442	3.96009	3.97922	3.98385	4.06898	4.03939	4.06429	4.0991
3.62434	0.567027	0.89598	1.09526	1.23947	1.35339	1.45727	1.53816	1.63059	1.70917	1.78775	1.85389	1.92177	1.99296	2.05669	2.10553	2.03922	2.23165	2.29068	2.34314	2.40096	2.42608	2.31478	2.51685	2.57585	2.62195	2.67013	2.72037	2.75873	2.80415	2.82717	2.87418	2.91011	2.94292	2.95342	3.00615	3.03917	3.06227	3.10744	3.12229	3.15639	3.17752	3.20069	3.24615	3.2606	3.26059	3.34143	3.31537	3.33768	3.36859
3.7013	0.202855	0.537203	0.735477	0.879994	0.994407	1.09928	1.17416	1.26948	1.34355	1.42121	1.48017	1.54718	1.61393	1.67541	1.7214	1.66585	1.83908	1.8946	1.94448	1.99657	2.02234	1.94761	2.1061	2.16553	2.20622	2.25334	2.30201	2.33007	2.37263	2.39963	2.43683	2.4732	2.50458	2.53694	2.56466	2.59545	2.61973	2.65917	2.67405	2.70899	2.73045	2.74699	2.78871	2.80457	2.80443	2.87878	2.85541	2.8769	2.90657
3.77276	0.206739	0.543917	0.740344	0.881077	0.995601	1.09969	1.17915	1.27172	1.34811	1.42778	1.49129	1.55867	1.6261	1.69666	1.74092	1.69078	1.86175	1.92366	1.9693	2.03101	2.05618	1.93818	2.14761	2.20203	2.24652	2.2941	2.34603	2.38085	2.42272	2.452	2.49342	2.53362	2.56096	2.58336	2.62393	2.65392	2.67995	2.72146	2.73919	2.7713	2.79228	2.81753	2.8602	2.87596	2.88159	2.95646	2.93117	2.95641	2.98781
3.83945	-0.0690321	0.263768	0.462513	0.607842	0.72112	0.818243	0.900435	0.986271	1.06681	1.14582	1.20253	1.26759	1.33127	1.39169	1.44219	1.39203	1.55567	1.60613	1.65608	1.71256	1.74175	1.66878	1.82737	1.87901	1.92012	1.96207	2.01023	2.03994	2.0867	2.11232	2.14896	2.19272	2.21626	2.26445	2.27949	2.30663	2.33502	2.37634	2.39209	2.43115	2.45264	2.46497	2.50361	2.52275	2.53121	2.60312	2.58271	2.60458	2.62647
3.90197	-0.12346	0.211437	0.411955	0.5479	0.664729	0.762232	0.840215	0.930341	1.00398	1.08117	1.13834	1.19938	1.25833	1.32357	1.36596	1.32934	1.47961	1.53315	1.58085	1.63651	1.65953	1.58834	1.74906	1.7948	1.84121	1.8794	1.93454	1.96091	2.00771	2.03246	2.0727	2.10619	2.13626	2.171	2.19639	2.22694	2.25045	2.29173	2.30728	2.34059	2.36243	2.38194	2.41936	2.43816	2.44577	2.52292	2.49799	2.51649	2.53741
3.96081	-0.0730811	0.266391	0.459736	0.604369	0.726326	0.823079	0.906234	0.992157	1.07023	1.15032	1.20895	1.27233	1.33232	1.40011	1.44594	1.40385	1.56886	1.61273	1.66467	1.72272	1.74836	1.66644	1.83699	1.89123	1.93618	1.97807	2.02205	2.06038	2.1089	2.13411	2.17334	2.20765	2.23783	2.26795	2.30246	2.33701	2.36133	2.40202	2.42014	2.45184	2.4776	2.49393	2.53376	2.55501	2.55794	2.62722	2.60875	2.63538	2.66303
4.01638	0.484588	0.826981	1.02054	1.17122	1.28634	1.39477	1.47877	1.57104	1.65392	1.73324	1.80435	1.87339	1.94858	2.02101	2.06278	2.01856	2.19735	2.24844	2.30681	2.3677	2.39084	2.26375	2.49155	2.54935	2.59659	2.64615	2.69309	2.73544	2.78604	2.81127	2.86008	2.88615	2.92732	2.93296	2.99264	3.02366	3.05378	3.10164	3.11755	3.15631	3.17541	3.20114	3.23914	3.26083	3.27062	3.35106	3.32635	3.3483	3.37775
4.06903	0.303566	0.639669	0.835744	0.973238	1.09009	1.1911	1.26367	1.35543	1.42551	1.5109	1.56476	1.63071	1.69358	1.76884	1.80494	1.74338	1.9237	1.97681	2.0313	2.09173	2.11205	2.01139	2.20821	2.25901	2.31224	2.35554	2.40021	2.4412	2.49853	2.51678	2.55849	2.59895	2.62478	2.68274	2.69211	2.72433	2.75058	2.78461	2.80984	2.84907	2.86146	2.89604	2.94465	2.95104	2.95882	3.04152	3.00703	3.03453	3.07016
4.11904	-0.91257	-0.578106	-0.380162	-0.246669	-0.12755	-0.0384668	0.0342161	0.110869	0.176885	0.231615	0.294133	0.350123	0.405634	0.454637	0.488452	0.497089	0.578283	0.624114	0.654501	0.695506	0.714159	0.706886	0.788064	0.826942	0.865013	0.903846	0.937325	0.956893	0.988064	1.02321	1.03083	1.087	1.09722	1.17462	1.15278	1.18112	1.20517	1.22841	1.24654	1.27211	1.29636	1.31682	1.34771	1.35957	1.3697	1.41339	1.41297	1.43592	1.45285
4.16667	-1.11004	-0.778438	-0.6171	-0.459265	-0.351236	-0.266316	-0.19445	-0.149259	-0.0680531	0.00802862	0.0547611	0.100478	0.15562	0.202428	0.222996	0.26041	0.297485	0.362096	0.386838	0.415648	0.46134	0.477403	0.501968	0.551072	0.585569	0.607189	0.63417	0.651143	0.692795	0.722237	0.737239	0.740067	0.782584	0.836349	0.831538	0.843416	0.874987	0.903214	0.912759	0.924509	0.950941	0.974326	0.989996	1.00817	1.02331	1.04866	1.05687	1.06877	1.08383
4.21213	-0.985733	-0.637968	-0.451005	-0.320549	-0.215881	-0.115791	-0.0416842	0.0328722	0.0946708	0.152555	0.215026	0.264573	0.307527	0.354352	0.399209	0.43324	0.478016	0.517999	0.560956	0.597997	0.63702	0.631417	0.695543	0.726294	0.761834	0.785026	0.809876	0.845119	0.879358	0.899257	0.915826	0.969654	0.978864	1.04244	1.02315	1.04684	1.07286	1.09977	1.11156	1.1387	1.15945	1.15893	1.18523	1.20335	1.23029	1.27865	1.27135	1.27448	1.2837
4.25561	-0.844742	-0.505631	-0.316289	-0.165791	-0.0632845	0.0361721	0.147267	0.21	0.27636	0.321366	0.411336	0.472292	0.534899	0.583625	0.6252	0.620744	0.70104	0.773911	0.81099	0.853174	0.881126	0.7855	0.921601	0.99753	1.03679	1.07687	1.12824	1.12042	1.1937	1.20609	1.22247	1.32512	1.30975	1.39594	1.35139	1.38479	1.41391	1.47361	1.47137	1.48797	1.50717	1.53586	1.57406	1.58346	1.60215	1.66599	1.64537	1.66819	1.70669
4.29729	-0.787286	-0.45307	-0.250831	-0.13396	-0.0447254	0.0464317	0.117776	0.195154	0.249504	0.300531	0.352942	0.391596	0.406057	0.511871	0.519462	0.538244	0.638711	0.60755	0.68445	0.731487	0.740417	0.72226	0.808621	0.835229	0.872757	0.936602	0.93986	0.912624	0.998046	1.0195	1.0351	1.08125	1.09686	1.25266	1.14914	1.15895	1.19621	1.20318	1.25973	1.27827	1.29455	1.33972	1.35833	1.36476	1.40574	1.43155	1.4284	1.46636	1.52646
[truncated: 21 more columns]

## Sheet: Guangzhou_a
ln s	r = 1.5	r = 4.5	r = 7.5	r = 10.5	r = 13.5	r = 16.5	r = 19.5	r = 22.5	r = 25.5	r = 28.5	r = 31.5	r = 34.5	r = 37.5	r = 40.5	r = 43.5	r = 46.5	r =49.5	r = 52.5	r = 55.5	r = 58.5	r =61.5	r = 64.5	r = 67.5	r = 70.5	r = 73.5	r = 76.5	r = 79.5	r =82.5	r = 85.5	r = 88.5	r = 91.5	r = 94.5	r = 97.5	r =100.5	r = 103.5	r =106.5	r = 109.5	r = 112.5	r = 115.5	r = 118.5
1.09861	3.7749	3.51196	3.10397	2.84249	2.51351	2.20354	1.94185	1.73583	1.29371	1.15723	1.2251	1.2729	0.839269	0.652571	1.12724	0.00813198	0.229332	0.0770622	0.823128	0.364507	-0.15493	-0.476705	-0.47224	-0.367459	-0.931841	-0.924672	-0.350476	-0.384729	-0.85804	-0.872279	-1.41848	-1.29024	-1.29888	-1.1653	-0.642957	-0.952388	-1.64643	-1.52818	-1.50058	-1.42686
1.38629	4.12095	3.83391	3.4431	3.16636	2.8598	2.54178	2.28103	2.06779	1.62825	1.49059	1.56703	1.60381	1.17915	0.986155	1.46527	0.348089	0.570498	0.409281	1.15482	0.689518	0.183117	-0.143245	-0.137259	-0.040565	-0.593016	-0.593705	-0.023873	-0.0361394	-0.538312	-0.551185	-1.03019	-0.939606	-0.943959	-0.845141	-0.281481	-0.545017	-1.33509	-1.17899	-1.10659	-1.07157
1.60944	4.32103	4.03078	3.62806	3.36363	3.05461	2.74415	2.46852	2.2588	1.81491	1.69108	1.75727	1.8008	1.37032	1.17714	1.65335	0.535056	0.765958	0.615148	1.3437	0.890062	0.376585	0.0495293	0.072173	0.174639	-0.403594	-0.388702	0.162607	0.15036	-0.364323	-0.424213	-1.0169	-0.764892	-0.749365	-0.66498	-0.0829944	-0.279186	-1.12977	-0.978	-1.05621	-0.899304
1.79176	4.45713	4.18545	3.77355	3.50631	3.19865	2.88674	2.61969	2.40805	1.96754	1.84032	1.9026	1.94703	1.51623	1.32536	1.8037	0.685759	0.904451	0.756023	1.48593	1.02368	0.522871	0.192721	0.201503	0.32907	-0.246531	-0.24608	0.317017	0.295736	-0.173656	-0.235513	-0.729956	-0.632295	-0.614749	-0.525842	0.0473876	-0.217587	-1.02436	-0.851401	-0.802865	-0.737435
1.94591	4.57217	4.28993	3.88355	3.61742	3.31537	3.00802	2.73618	2.52372	2.07856	1.9559	2.02044	2.05697	1.62864	1.44288	1.91641	0.790974	1.02045	0.879103	1.59559	1.14924	0.644153	0.311846	0.31553	0.44657	-0.146494	-0.134073	0.42854	0.417736	-0.0902535	-0.138938	-0.725588	-0.535046	-0.502683	-0.421649	0.181248	0.0218349	-0.88499	-0.703095	-0.71944	-0.684041
2.07944	4.66317	4.39279	3.99306	3.73463	3.43343	3.12983	2.8536	2.63478	2.19979	2.08005	2.12967	2.17295	1.74271	1.55628	2.04258	0.904029	1.13063	0.985457	1.71223	1.25611	0.758988	0.412642	0.4174	0.550796	-0.0498783	-0.0300848	0.535273	0.517178	-0.000196135	-0.0281836	-0.580091	-0.415805	-0.400198	-0.327735	0.288901	0.0997797	-0.807566	-0.624377	-0.630599	-0.530184
2.19722	4.77141	4.50343	4.09702	3.83619	3.5376	3.23378	2.94209	2.72162	2.2742	2.15463	2.2151	2.25814	1.81793	1.63141	2.12002	0.982251	1.1916	1.05671	1.78768	1.33442	0.826644	0.503254	0.499791	0.662765	0.029617	0.0354314	0.602458	0.593708	0.0692092	0.0445354	-0.473421	-0.34476	-0.312069	-0.237466	0.350584	0.254411	-0.731632	-0.521598	-0.572167	-0.435287
2.30259	4.85495	4.57959	4.16927	3.9054	3.60881	3.30497	3.02226	2.80213	2.36441	2.24262	2.296	2.33968	1.90085	1.72212	2.20637	1.06144	1.28977	1.15232	1.86656	1.41759	0.920228	0.574012	0.574455	0.726317	0.0948807	0.11684	0.693623	0.675694	0.128978	0.0845909	-0.431988	-0.290891	-0.252416	-0.211103	0.420873	0.280741	-0.689631	-0.466764	-0.433938	-0.458751
2.3979	4.93704	4.65944	4.25085	3.99027	3.69448	3.39425	3.10404	2.88646	2.44571	2.32668	2.37851	2.41574	1.98091	1.80079	2.28233	1.13224	1.3672	1.22923	1.94776	1.49808	0.996926	0.646205	0.645458	0.811636	0.157336	0.175631	0.747944	0.749079	0.202851	0.185004	-0.393454	-0.230181	-0.203509	-0.117709	0.514299	0.37639	-0.613438	-0.391466	-0.402583	-0.302199
2.48491	4.95825	4.71819	4.31987	4.0664	3.77182	3.47567	3.18619	2.95942	2.52179	2.41454	2.45595	2.49287	2.06137	1.87136	2.36709	1.20582	1.43303	1.29426	2.02483	1.56489	1.06493	0.705883	0.705969	0.897757	0.225524	0.250812	0.819561	0.792787	0.25888	0.244306	-0.318262	-0.165875	-0.134856	-0.0690316	0.599892	0.498371	-0.58652	-0.377867	-0.383079	-0.2788
2.56495	5.10274	4.82271	4.40579	4.14859	3.85207	3.55461	3.26065	3.03681	2.59414	2.47752	2.52439	2.56347	2.12387	1.94308	2.43052	1.26461	1.50309	1.36469	2.09198	1.6434	1.13596	0.773917	0.773581	0.959931	0.279701	0.287948	0.876356	0.8705	0.306884	0.31043	-0.276301	-0.1241	-0.0769808	-0.00124035	0.644794	0.504778	-0.516018	-0.296419	-0.285686	-0.231217
2.63906	5.19223	4.8981	4.47955	4.2242	3.92932	3.63221	3.3339	3.10603	2.66455	2.54693	2.59209	2.63194	2.18722	2.00893	2.50396	1.32418	1.56386	1.42754	2.16411	1.70461	1.19568	0.82943	0.827521	1.02283	0.32936	0.34694	0.931556	0.919306	0.345276	0.35109	-0.256822	-0.0890688	-0.0336143	0.0473401	0.704928	0.583803	-0.456506	-0.237091	-0.275257	-0.237173
2.70805	5.27753	4.97352	4.55852	4.30144	4.00646	3.71115	3.41125	3.17674	2.73763	2.6245	2.66803	2.70473	2.25611	2.08001	2.5807	1.38145	1.62844	1.48256	2.23216	1.77552	1.25884	0.889379	0.886579	1.08395	0.380191	0.39222	0.99237	0.977343	0.390157	0.403717	-0.290456	-0.0405863	0.0193617	0.0913747	0.760328	0.597184	-0.416907	-0.251141	-0.192695	-0.118487
2.77259	5.35303	5.04573	4.62927	4.36605	4.07489	3.77253	3.48123	3.24598	2.80845	2.68449	2.72501	2.76389	2.31547	2.13384	2.63697	1.44411	1.68953	1.55426	2.29447	1.8279	1.31438	0.946929	0.93489	1.12796	0.430806	0.445881	1.04238	1.0268	0.432336	0.461306	-0.131489	0.00473733	0.0614563	0.13667	0.814055	0.708668	-0.381133	-0.185795	-0.153158	-0.11164
2.83321	5.42725	5.11435	4.69106	4.43198	4.13503	3.83273	3.53282	3.298	2.85145	2.736	2.7806	2.8198	2.36884	2.18971	2.69663	1.48835	1.73694	1.59596	2.3449	1.88042	1.358	0.985342	0.98503	1.20374	0.461229	0.494344	1.08611	1.08081	0.472485	0.490079	-0.121834	0.0355339	0.109303	0.188302	0.868706	0.767938	-0.320229	-0.106599	-0.145615	-0.0552636
2.89037	5.5497	5.18338	4.73755	4.46458	4.16727	3.83961	3.51104	3.2653	2.8064	2.69622	2.75908	2.78651	2.32443	2.16533	2.68594	1.46764	1.7259	1.57948	2.34351	1.87363	1.3414	1.0126	1.02157	1.26165	0.481321	0.501548	1.08596	1.09387	0.497033	0.519416	-0.0438478	0.0724654	0.119497	0.202084	0.855409	0.800753	-0.295397	-0.105528	-0.0863633	-0.0593312
2.94444	5.57193	5.25599	4.83108	4.57621	4.26816	3.97037	3.65925	3.42136	2.97299	2.86743	2.90992	2.94052	2.48829	2.30328	2.82056	1.59432	1.84801	1.71027	2.46666	1.99605	1.46541	1.08974	1.08812	1.3141	0.558164	0.565358	1.16064	1.18923	0.552188	0.551827	-0.113178	0.0948706	0.174939	0.276921	0.985458	0.862661	-0.250445	-0.014355	-0.0121503	0.0204939
2.99573	5.62842	5.31596	4.8826	4.63281	4.3299	4.03571	3.72987	3.49218	3.04187	2.91763	2.96504	3.00354	2.54776	2.36574	2.88464	1.64534	1.8973	1.76018	2.52532	2.04851	1.51448	1.11744	1.12555	1.35998	0.595726	0.620635	1.23473	1.21252	0.588819	0.630216	-0.0184954	0.157305	0.20172	0.293593	1.01679	0.857437	-0.217964	-0.0576681	-0.00729658	0.0765215
3.04452	5.6888	5.37177	4.94256	4.68882	4.38446	4.08422	3.77833	3.54099	3.08994	2.97285	3.01144	3.04878	2.59397	2.40958	2.92592	1.69147	1.9466	1.79887	2.58351	2.09768	1.56106	1.16595	1.16884	1.41307	0.62639	0.647814	1.26626	1.27631	0.627006	0.637429	-0.0152417	0.163468	0.261905	0.334481	1.04347	0.922265	-0.209833	0.0208736	0.0577357	0.0722844
3.09104	5.78367	5.4506	5.01821	4.75674	4.45352	4.14932	3.84424	3.60471	3.14798	3.03352	3.07169	3.11136	2.65112	2.47025	2.98578	1.74057	2.00602	1.85971	2.65149	2.15327	1.60992	1.21364	1.22167	1.47405	0.667474	0.698512	1.3067	1.30634	0.661429	0.688229	0.0304432	0.21097	0.271274	0.377592	1.0916	0.967771	-0.179286	0.0518685	0.0645281	0.0629078
3.13549	5.78666	5.47748	5.04785	4.78406	4.47705	4.17544	3.86851	3.62712	3.17427	3.0563	3.09788	3.13405	2.67419	2.48739	3.00877	1.76871	2.03194	1.88503	2.67346	2.17972	1.63154	1.25881	1.2563	1.49353	0.708621	0.711582	1.34365	1.35449	0.691484	0.712708	0.0350964	0.254788	0.314052	0.413128	1.13224	0.993612	-0.129227	0.0924948	0.08533	0.101979
3.17805	5.61905	5.33697	4.92099	4.64626	4.34221	4.05662	3.721	3.47346	3.03401	2.92496	2.98853	3.00426	2.55882	2.38296	2.90581	1.69725	1.96935	1.80063	2.55826	2.09655	1.57679	1.24789	1.20903	1.41883	0.687498	0.718514	1.32038	1.34904	0.68136	0.735175	0.0886428	0.237131	0.322623	0.408576	1.07318	0.973506	-0.132969	0.0407858	0.126233	0.133414
3.21888	5.92688	5.5913	5.15486	4.89157	4.57942	4.27199	3.95974	3.7116	3.26867	3.14484	3.18956	3.22223	2.7639	2.57201	3.09707	1.84287	2.1192	1.97037	2.76556	2.25798	1.71404	1.34211	1.33626	1.59468	0.775161	0.785012	1.4104	1.41965	0.728821	0.787581	0.0723675	0.289682	0.369361	0.457539	1.23137	1.0834	-0.0735035	0.156889	0.187496	0.0927353
3.2581	5.98341	5.6514	5.22513	4.95272	4.64079	4.33161	4.02482	3.78013	3.32254	3.20247	3.25011	3.27948	2.81787	2.63019	3.15643	1.89953	2.16651	2.01756	2.82753	2.31776	1.76114	1.37861	1.36983	1.63883	0.812666	0.809746	1.46124	1.47463	0.782763	0.816812	0.130398	0.329665	0.398134	0.4946	1.23856	1.09418	-0.059479	0.169952	0.179474	0.178498
3.29584	6.04146	5.69933	5.26947	4.99992	4.68414	4.37169	4.06997	3.8295	3.36722	3.25018	3.29029	3.32461	2.86112	2.67695	3.19774	1.9354	2.21089	2.05563	2.86357	2.36027	1.79944	1.41302	1.40939	1.67727	0.841553	0.860189	1.49559	1.50958	0.802441	0.844609	0.160029	0.365226	0.434963	0.512388	1.29675	1.14329	-0.0333256	0.201955	0.227012	0.155123
3.3322	6.0951	5.75285	5.32359	5.05772	4.74349	4.4318	4.12618	3.87778	3.41734	3.29566	3.34005	3.3722	2.90966	2.72019	3.25133	1.97629	2.24715	2.09547	2.92478	2.40145	1.83707	1.43833	1.44485	1.72933	0.871	0.879786	1.52537	1.55923	0.845333	0.855655	0.189557	0.368762	0.451589	0.555143	1.32445	1.16454	-0.0113473	0.216109	0.221411	0.278823
3.3673	6.15806	5.8118	5.37289	5.10131	4.78704	4.47714	4.1668	3.93011	3.46891	3.35039	3.38713	3.42307	2.95974	2.76551	3.29346	2.02882	2.30121	2.14692	2.9663	2.45724	1.88186	1.4771	1.48677	1.76246	0.909213	0.903877	1.5643	1.62446	0.853349	0.916529	0.176249	0.400789	0.476144	0.578513	1.38675	1.20312	0.0229171	0.268788	0.304839	0.238216
3.4012	6.19197	5.85325	5.43082	5.16654	4.84058	4.52865	4.21842	3.97385	3.51595	3.38686	3.42979	3.46043	2.99985	2.81007	3.33674	2.04901	2.33264	2.17282	2.99894	2.48518	1.91008	1.49257	1.52034	1.79317	0.944369	0.919022	1.61013	1.59951	0.8734	0.913467	0.238419	0.431167	0.508712	0.617063	1.38423	1.21261	0.0385177	0.211322	0.163552	0.361505
3.43399	6.26184	5.91238	5.47276	5.19835	4.87921	4.56068	4.25826	4.0173	3.55068	3.42964	3.47185	3.50336	3.03103	2.84581	3.37284	2.08956	2.37523	2.2212	3.06251	2.5284	1.95361	1.55886	1.54636	1.8299	0.968398	0.984085	1.63845	1.66603	0.920533	0.949926	0.247703	0.460998	0.537173	0.634933	1.43056	1.25541	0.0850888	0.311944	0.3689	0.275639
3.46574	6.30645	5.94851	5.51017	5.23485	4.91626	4.59434	4.28834	4.04484	3.57526	3.45508	3.49776	3.53137	3.06043	2.87259	3.39952	2.11885	2.39976	2.24373	3.08454	2.55461	1.97231	1.57661	1.5819	1.86425	0.9925	0.995988	1.65517	1.68408	0.942958	0.983933	0.28346	0.467376	0.543272	0.662223	1.4475	1.26189	0.104844	0.297998	0.343544	0.313738
3.49651	6.34051	5.99382	5.56269	5.29263	4.97277	4.64729	4.33882	4.09455	3.63181	3.51194	3.55112	3.58153	3.10977	2.92321	3.45578	2.16352	2.44202	2.28746	3.13777	2.59806	2.0197	1.61554	1.61233	1.91528	1.02338	1.02819	1.70605	1.73264	0.975546	0.991193	0.28254	0.499634	0.594847	0.659667	1.49225	1.31028	0.098821	0.322836	0.274645	0.344853
3.52636	6.40838	6.03635	5.59437	5.31098	4.98503	4.66378	4.36108	4.12327	3.64595	3.52361	3.56584	3.60278	3.12851	2.93524	3.45911	2.17831	2.4671	2.30643	3.156	2.62528	2.0346	1.64942	1.64873	1.9319	1.03967	1.05164	1.72296	1.72346	0.990611	1.02733	0.388107	0.524617	0.586438	0.695761	1.51976	1.36755	0.144586	0.345972	0.408403	0.420137
3.55535	6.433	6.07187	5.63702	5.36007	5.03351	4.71242	4.40439	4.16123	3.69352	3.57045	3.61539	3.646	3.17325	2.98058	3.51337	2.21819	2.50354	2.34586	3.20521	2.66449	2.07395	1.67526	1.6782	1.97503	1.07382	1.07432	1.76023	1.81029	1.02833	1.05427	0.338187	0.544032	0.616845	0.717032	1.56123	1.37938	0.170722	0.391132	0.428076	0.356438
3.58352	6.46063	6.05429	5.58024	5.26363	4.95168	4.59538	4.32646	4.11169	3.61365	3.48861	3.53285	3.55965	3.10478	2.90586	3.39229	2.18893	2.49793	2.30763	3.09083	2.59442	2.03289	1.66233	1.6635	1.90857	1.0922	1.06591	1.70915	1.68697	1.01843	1.04398	0.356337	0.533754	0.607621	0.72053	1.44406	1.35984	0.154038	0.412876	0.356889	0.359302
3.61092	6.51949	6.14722	5.71062	5.43067	5.10265	4.77564	4.46891	4.22598	3.75351	3.63318	3.67734	3.70814	3.23336	3.03991	3.56841	2.27456	2.56344	2.40262	3.27006	2.72257	2.12737	1.72474	1.7337	2.03349	1.11831	1.12163	1.80072	1.86579	1.05842	1.0961	0.391328	0.583552	0.678792	0.771512	1.6087	1.42359	0.206261	0.42156	0.434448	0.374472
3.63759	6.56834	6.18619	5.74318	5.46418	5.13606	4.805	4.49487	4.25283	3.7882	3.65574	3.70523	3.73113	3.25855	3.0639	3.5939	2.29807	2.59603	2.433	3.29746	2.75101	2.1526	1.75328	1.76239	2.06895	1.14172	1.13663	1.83029	1.87424	1.05159	1.13237	0.437579	0.606436	0.678355	0.811148	1.65534	1.45424	0.214946	0.453467	0.519879	0.504441
3.66356	6.59686	6.21825	5.77989	5.49273	5.1633	4.83526	4.52851	4.28488	3.81018	3.68736	3.73465	3.76658	3.28744	3.09587	3.62476	2.32536	2.62007	2.45575	3.33182	2.78212	2.17924	1.77766	1.78258	2.08422	1.17001	1.16746	1.85554	1.90786	1.10666	1.13365	0.430761	0.623326	0.685945	0.804234	1.65326	1.42137	0.190621	0.451616	0.442372	0.433691
3.68888	6.65333	6.26034	5.81897	5.53784	5.20357	4.87524	4.57153	4.32968	3.85017	3.73423	3.7823	3.80681	3.32446	3.13713	3.66788	2.3605	2.65747	2.49017	3.37113	2.81704	2.21497	1.79569	1.80278	2.10644	1.18728	1.19703	1.88045	1.93113	1.16425	1.15544	0.494573	0.649789	0.714014	0.815546	1.68019	1.44015	0.253694	0.458506	0.462396	0.53063
3.71357	6.6697	6.28498	5.84266	5.55273	5.22302	4.89236	4.58719	4.34571	3.86483	3.74393	3.79116	3.82138	3.34334	3.14894	3.67695	2.38131	2.67488	2.50714	3.38537	2.83629	2.22889	1.82688	1.83354	2.13476	1.21262	1.20908	1.89919	1.96414	1.16077	1.18199	0.461251	0.661743	0.730654	0.845309	1.70825	1.49732	0.281252	0.485101	0.457497	0.466947
3.73767	6.71881	6.32695	5.88956	5.60136	5.26603	4.93446	4.63092	4.39314	3.90954	3.78813	3.8389	3.87221	3.38701	3.19546	3.72808	2.4161	2.71322	2.55318	3.44813	2.88083	2.2696	1.86805	1.85718	2.16505	1.25316	1.22349	1.93713	2.01588	1.19715	1.19105	0.515301	0.683267	0.728295	0.83104	1.73718	1.54013	0.265968	0.51738	0.595852	0.556576
3.7612	6.75148	6.34729	5.90416	5.61048	5.2738	4.94136	4.63989	4.403	3.91927	3.79851	3.84855	3.87801	3.39608	3.20229	3.72596	2.42831	2.72876	2.56226	3.45338	2.8941	2.28389	1.8866	1.87965	2.18803	1.26863	1.24883	1.95478	2.00988	1.20877	1.22353	0.519488	0.705377	0.739199	0.855195	1.76532	1.54744	0.307004	0.531816	0.58691	0.579834
3.78419	6.76821	6.38161	5.93896	5.6481	5.31272	4.98247	4.6716	4.42743	3.94803	3.82639	3.87592	3.90799	3.42503	3.23083	3.76013	2.45633	2.75502	2.58591	3.48001	2.91646	2.30175	1.8957	1.91041	2.21542	1.28177	1.26731	1.96883	2.07187	1.21623	1.2301	0.528161	0.718746	0.790294	0.908603	1.77259	1.57078	0.297534	0.550952	0.528139	0.574811
3.80666	6.80443	6.41626	5.97635	5.68513	5.34958	5.01649	4.71112	4.47146	3.98915	3.86466	3.91686	3.94565	3.46619	3.27444	3.80105	2.48863	2.79985	2.62481	3.51998	2.95147	2.33861	1.92356	1.93968	2.24416	1.30958	1.27934	1.98661	2.12957	1.25083	1.26636	0.605487	0.745372	0.803506	0.912592	1.79751	1.59401	0.311387	0.562442	0.478715	0.636101
3.82864	6.84229	6.44404	5.99847	5.70342	5.36612	5.03232	4.7247	4.48388	4.00217	3.88033	3.93349	3.96033	3.47796	3.2848	3.80676	2.50371	2.80866	2.63599	3.53416	2.96933	2.353	1.9436	1.95518	2.27041	1.33014	1.29998	2.01079	2.12246	1.27131	1.28948	0.591392	0.747433	0.803028	0.91399	1.82427	1.60646	0.352824	0.585193	0.545169	0.615076
3.85015	6.86471	6.46161	6.01796	5.72145	5.38481	5.05161	4.74194	4.4996	4.01497	3.89238	3.94201	3.97606	3.4868	3.29332	3.82537	2.5259	2.82028	2.64742	3.55966	2.99005	2.36822	1.96589	1.9714	2.27893	1.33962	1.32563	2.03647	2.14635	1.27154	1.30115	0.561089	0.76097	0.852697	0.964377	1.83616	1.63013	0.35584	0.608672	0.632442	0.621751
3.8712	6.92479	6.52596	6.08669	5.79321	5.45367	5.11264	4.82156	4.5854	4.10109	3.97536	4.02305	4.05707	3.568	3.36914	3.89524	2.59976	2.88411	2.72067	3.64486	3.06612	2.43093	2.01662	2.0284	2.33125	1.37316	1.36079	2.09328	2.23237	1.30561	1.34457	0.594598	0.796501	0.887317	0.989011	1.9048	1.59328	0.387946	0.585504	0.738033	0.62769
3.89182	6.92097	6.51697	6.07277	5.77587	5.43481	5.10094	4.78964	4.54951	4.06532	3.94338	3.99403	4.0272	3.53616	3.34225	3.87244	2.57025	2.8697	2.69584	3.60932	3.03981	2.41391	2.01507	2.01651	2.32882	1.38254	1.35534	2.07832	2.19809	1.29494	1.32359	0.642008	0.807829	0.878959	0.977757	1.8842	1.64836	0.377517	0.62089	0.645059	0.664382
3.91202	6.95653	6.54369	6.09743	5.7936	5.45582	5.11752	4.81036	4.57043	4.08155	3.95959	4.01628	4.04498	3.55762	3.36336	3.88428	2.58389	2.8903	2.71422	3.63055	3.05506	2.43337	2.02599	2.03538	2.3426	1.40467	1.37691	2.07897	2.19984	1.32443	1.34048	0.636211	0.819462	0.86672	1.00203	1.90551	1.64082	0.409243	0.668424	0.66287	0.623754
3.93183	6.98868	6.57467	6.12807	5.82566	5.49022	5.15173	4.84433	4.6051	4.11264	3.98937	4.04637	4.07793	3.58796	3.39355	3.91984	2.61437	2.91834	2.74066	3.66972	3.0823	2.46166	2.0437	2.05716	2.35955	1.4162	1.39839	2.1105	2.24924	1.35694	1.36506	0.692992	0.827889	0.861877	1.02902	1.9169	1.68278	0.419245	0.691109	0.632286	0.758684
3.95124	7.00954	6.60188	6.15858	5.85906	5.52035	5.1828	4.87576	4.63655	4.14618	4.02481	4.07978	4.10848	3.61966	3.42265	3.95153	2.64626	2.94589	2.76896	3.69926	3.11316	2.49131	2.06883	2.08474	2.39496	1.43274	1.41871	2.13458	2.29279	1.35631	1.37996	0.709205	0.853251	0.895523	1.03463	1.95077	1.69232	0.424101	0.711398	0.658367	0.779258
3.97029	7.03684	6.61898	6.16918	5.86381	5.52333	5.18565	4.87344	4.63319	4.14223	4.02097	4.07905	4.10799	3.61618	3.42137	3.9461	2.64132	2.95309	2.77013	3.69478	3.11859	2.48974	2.08507	2.09297	2.40581	1.45712	1.4254	2.13896	2.28596	1.39649	1.39374	0.700629	0.853967	0.902846	1.04414	1.95703	1.74591	0.441639	0.698301	0.726829	0.70289
3.98898	7.04839	6.62734	6.18002	5.86778	5.52149	5.18286	4.87958	4.64317	4.15606	4.03	4.09073	4.11906	3.62892	3.43594	3.94411	2.65704	2.97279	2.78795	3.71301	3.13426	2.50413	2.10767	2.10702	2.41249	1.4792	1.44112	2.16599	2.26813	1.41818	1.42352	0.708877	0.858647	0.909625	1.05734	1.97766	1.72922	0.472142	0.723695	0.765553	0.749915
4.00733	7.09559	6.67147	6.21941	5.91054	5.5669	5.22657	4.91627	4.67501	4.18309	4.05908	4.11814	4.15576	3.65612	3.46995	3.98434	2.67618	2.99227	2.80498	3.75399	3.16172	2.52222	2.13003	2.12833	2.43682	1.48601	1.45704	2.18871	2.3002	1.43561	1.42772	0.742537	0.894806	0.945703	1.07411	1.97055	1.77272	0.4736	0.709419	0.738342	0.769948
4.02535	7.10959	6.69299	6.24505	5.93857	5.59246	5.25444	4.94496	4.70566	4.21608	4.09053	4.14885	4.18451	3.68731	3.49639	4.01373	2.70588	3.02256	2.83293	3.78249	3.18793	2.55545	2.15491	2.14911	2.46453	1.50519	1.47992	2.21211	2.33534	1.44832	1.4483	0.771687	0.903811	0.947607	1.07673	1.9956	1.79304	0.482295	0.732102	0.743616	0.803129
4.04305	7.13518	6.70929	6.25721	5.9486	5.60351	5.26305	4.95141	4.71281	4.2218	4.09829	4.15736	4.1908	3.69425	3.5041	4.02134	2.7178	3.03172	2.84375	3.78861	3.20104	2.56431	2.16245	2.16383	2.47993	1.52005	1.48945	2.21859	2.37108	1.45066	1.46081	0.708038	0.926629	0.947302	1.0943	2.02462	1.80007	0.499397	0.775162	0.805697	0.835297
4.06044	7.1524	6.72141	6.26633	5.95025	5.60493	5.26422	4.95294	4.71308	4.22031	4.09837	4.16182	4.18769	3.69404	3.50311	4.01459	2.71985	3.03603	2.84709	3.78237	3.20751	2.56611	2.16925	2.17579	2.49268	1.53456	1.49898	2.21436	2.35403	1.46545	1.4618	0.757785	0.925196	0.964046	1.11654	2.04597	1.81077	0.509347	0.80129	0.796203	0.796717
4.07754	7.17956	6.74918	6.29537	5.97898	5.6315	5.28801	4.97679	4.73664	4.24392	4.12509	4.18898	4.21472	3.71603	3.52514	4.04001	2.74168	3.05681	2.86806	3.8076	3.22793	2.58405	2.18537	2.19188	2.50632	1.55324	1.51138	2.23897	2.37973	1.49649	1.47827	0.794333	0.933936	0.981656	1.15619	2.07199	1.80724	0.520373	0.788763	0.808582	0.802734
4.09434	7.20403	6.77257	6.32005	6.0063	5.66049	5.31716	5.0087	4.77044	4.27495	4.15591	4.2192	4.24563	3.74615	3.55835	4.07534	2.76913	3.08643	2.89455	3.83975	3.25429	2.61072	2.2135	2.2057	2.51464	1.57139	1.52354	2.26104	2.40445	1.52219	1.51334	0.828915	0.971594	1.01063	1.17071	2.07943	1.83381	0.556033	0.806967	0.799432	0.817867
4.11087	7.2181	6.79635	6.34528	6.03508	5.68618	5.34406	5.03505	4.79588	4.30213	4.18439	4.24503	4.27292	3.77386	3.58263	4.10168	2.79435	3.10997	2.9167	3.86683	3.27902	2.63803	2.23591	2.22942	2.54813	1.57713	1.54596	2.28888	2.4412	1.53495	1.52768	0.836754	0.975366	1.02762	1.16293	2.09543	1.86106	0.571551	0.828485	0.831004	0.844472
4.12713	7.24139	6.80881	6.35583	6.04104	5.6923	5.34999	5.03824	4.80063	4.30573	4.18515	4.24812	4.27691	3.7783	3.58639	4.09946	2.79961	3.11809	2.92352	3.87315	3.28817	2.64353	2.24287	2.24479	2.55961	1.59313	1.55894	2.29317	2.45821	1.54392	1.52569	0.772666	0.974436	1.03433	1.17268	2.10537	1.82867	0.56448	0.811903	0.849537	0.836949
4.14313	7.25862	6.815	6.35996	6.03859	5.68838	5.34445	5.02816	4.78913	4.2947	4.17349	4.24164	4.26945	3.7682	3.57703	4.08694	2.79456	3.11558	2.92245	3.86811	3.28438	2.63953	2.24773	2.25175	2.56769	1.61379	1.5581	2.29127	2.46028	1.53883	1.5405	0.847816	0.98573	1.00815	1.18071	2.12002	1.87898	0.55704	0.825533	0.88447	0.898223
4.15888	7.2777	6.8331	6.37779	6.0519	5.7008	5.35737	5.03806	4.79674	4.30051	4.1798	4.24993	4.27688	3.77282	3.58339	4.09043	2.8009	3.12156	2.92693	3.88354	3.29409	2.6439	2.24961	2.26152	2.5817	1.62739	1.57043	2.29389	2.45026	1.54696	1.53575	0.891834	0.990928	0.990595	1.20213	2.14076	1.88132	0.54955	0.835324	0.881908	0.918336
4.17439	7.30228	6.85875	6.40574	6.08378	5.73201	5.38713	5.07305	4.83337	4.33673	4.21598	4.28246	4.31074	3.80803	3.61345	4.12507	2.82829	3.154	2.9572	3.92004	3.32356	2.67327	2.26834	2.28609	2.5969	1.65027	1.60298	2.32061	2.47755	1.56436	1.52212	0.901285	1.00112	1.0221	1.21726	2.16535	1.87974	0.525897	0.823362	0.798088	0.957102
4.18965	7.30635	6.87186	6.42364	6.10691	5.75252	5.41302	5.09915	4.85889	4.36587	4.2437	4.30656	4.33347	3.83553	3.63865	4.1544	2.84995	3.17864	2.97908	3.93445	3.34181	2.70021	2.29659	2.30289	2.61292	1.65766	1.62311	2.34959	2.49458	1.57135	1.53723	0.938881	1.01823	1.04224	1.22666	2.18097	1.91749	0.539453	0.841126	0.81841	1.003
4.20469	7.33371	6.90272	6.45382	6.13864	5.78501	5.4416	5.12983	4.89085	4.39529	4.27367	4.33766	4.36622	3.86476	3.66917	4.18565	2.87693	3.20531	3.00557	3.96896	3.37167	2.72696	2.31987	2.3214	2.63837	1.66864	1.63138	2.36933	2.53341	1.5928	1.58991	0.94157	1.04699	1.05865	1.24559	2.1992	1.93586	0.580399	0.884604	0.922609	0.981763
4.21951	7.34966	6.91243	6.45896	6.14079	5.78816	5.44259	5.12764	4.89087	4.39143	4.2709	4.33946	4.36818	3.86304	3.67076	4.184	2.88147	3.20782	3.00695	3.97385	3.37769	2.72872	2.32673	2.32718	2.6461	1.67775	1.6374	2.37011	2.54152	1.61635	1.60633	0.952493	1.05572	1.04504	1.24226	2.19342	1.93542	0.609488	0.889715	0.946117	0.96421
4.23411	7.3639	6.91113	6.44868	6.12289	5.77191	5.42585	5.10775	4.87377	4.37307	4.25535	4.32493	4.35179	3.84673	3.65844	4.16284	2.87544	3.19834	2.99769	3.95941	3.37149	2.72136	2.32787	2.33227	2.64984	1.69294	1.6373	2.36086	2.5442	1.62562	1.61864	0.941334	1.0499	1.06623	1.24427	2.19016	1.90971	0.623672	0.914724	0.937063	0.936642
4.2485	7.37565	6.90901	6.43882	6.09972	5.74762	5.39971	5.07307	4.83712	4.33556	4.22162	4.2973	4.32008	3.81234	3.63049	4.12497	2.8548	3.17743	2.97134	3.93773	3.35274	2.69783	2.31632	2.3267	2.65681	1.69418	1.62351	2.336	2.54126	1.64376	1.60977	0.901383	1.03964	1.06885	1.2425	2.18752	1.95589	0.636906	0.943278	0.947425	0.866848
4.26268	7.41918	6.95599	6.4866	6.14113	5.78618	5.43008	5.10362	4.86388	4.36399	4.25067	4.33436	4.35532	3.83935	3.65795	4.14202	2.8779	3.19271	2.9913	3.98241	3.38351	2.70869	2.32329	2.34895	2.69481	1.70863	1.62591	2.35098	2.56471	1.66573	1.62823	0.842247	1.0567	1.07477	1.25874	2.2263	1.96942	0.643762	0.955139	0.970616	0.924053
4.27667	7.45748	6.99689	6.5313	6.18703	5.82713	5.46505	5.15573	4.92213	4.42497	4.30585	4.39098	4.40957	3.89705	3.70976	4.18296	2.92602	3.23896	3.04356	4.03814	3.4315	2.75272	2.35006	2.3851	2.73461	1.73978	1.654	2.39011	2.60871	1.69995	1.65872	0.849573	1.08056	1.08538	1.27945	2.27028	1.97231	0.659415	0.972655	0.989919	0.93934

## Sheet: Guangzhou_b
ln r	3	4	5	6	7	8	9	10	11	12	13	14	15	16	17	18	19	20	21	22	23	24	25	26	27	28	29	30	31	32	33	34	35	36	37	38	39	40	41	42	43	44	45	46	47	48	49	50	51
2.0149	3.10397	3.4431	3.62806	3.77355	3.88355	3.99306	4.09702	4.16927	4.25085	4.31987	4.40579	4.47955	4.55852	4.62927	4.69106	4.73755	4.83108	4.8826	4.94256	5.01821	5.04785	4.92099	5.15486	5.22513	5.26947	5.32359	5.37289	5.43082	5.47276	5.51017	5.56269	5.59437	5.63702	5.58024	5.71062	5.74318	5.77989	5.81897	5.84266	5.88956	5.90416	5.93896	5.97635	5.99847	6.01796	6.08669	6.07277	6.09743	6.12807
2.35138	2.84249	3.16636	3.36363	3.50631	3.61742	3.73463	3.83619	3.9054	3.99027	4.0664	4.14859	4.2242	4.30144	4.36605	4.43198	4.46458	4.57621	4.63281	4.68882	4.75674	4.78406	4.64626	4.89157	4.95272	4.99992	5.05772	5.10131	5.16654	5.19835	5.23485	5.29263	5.31098	5.36007	5.26363	5.43067	5.46418	5.49273	5.53784	5.55273	5.60136	5.61048	5.6481	5.68513	5.70342	5.72145	5.79321	5.77587	5.7936	5.82566
2.60269	2.51351	2.8598	3.05461	3.19865	3.31537	3.43343	3.5376	3.60881	3.69448	3.77182	3.85207	3.92932	4.00646	4.07489	4.13503	4.16727	4.26816	4.3299	4.38446	4.45352	4.47705	4.34221	4.57942	4.64079	4.68414	4.74349	4.78704	4.84058	4.87921	4.91626	4.97277	4.98503	5.03351	4.95168	5.10265	5.13606	5.1633	5.20357	5.22302	5.26603	5.2738	5.31272	5.34958	5.36612	5.38481	5.45367	5.43481	5.45582	5.49022
2.80336	2.20354	2.54178	2.74415	2.88674	3.00802	3.12983	3.23378	3.30497	3.39425	3.47567	3.55461	3.63221	3.71115	3.77253	3.83273	3.83961	3.97037	4.03571	4.08422	4.14932	4.17544	4.05662	4.27199	4.33161	4.37169	4.4318	4.47714	4.52865	4.56068	4.59434	4.64729	4.66378	4.71242	4.59538	4.77564	4.805	4.83526	4.87524	4.89236	4.93446	4.94136	4.98247	5.01649	5.03232	5.05161	5.11264	5.10094	5.11752	5.15173
2.97041	1.94185	2.28103	2.46852	2.61969	2.73618	2.8536	2.94209	3.02226	3.10404	3.18619	3.26065	3.3339	3.41125	3.48123	3.53282	3.51104	3.65925	3.72987	3.77833	3.84424	3.86851	3.721	3.95974	4.02482	4.06997	4.12618	4.1668	4.21842	4.25826	4.28834	4.33882	4.36108	4.40439	4.32646	4.46891	4.49487	4.52851	4.57153	4.58719	4.63092	4.63989	4.6716	4.71112	4.7247	4.74194	4.82156	4.78964	4.81036	4.84433
3.11352	1.73583	2.06779	2.2588	2.40805	2.52372	2.63478	2.72162	2.80213	2.88646	2.95942	3.03681	3.10603	3.17674	3.24598	3.298	3.2653	3.42136	3.49218	3.54099	3.60471	3.62712	3.47346	3.7116	3.78013	3.8295	3.87778	3.93011	3.97385	4.0173	4.04484	4.09455	4.12327	4.16123	4.11169	4.22598	4.25283	4.28488	4.32968	4.34571	4.39314	4.403	4.42743	4.47146	4.48388	4.4996	4.5854	4.54951	4.57043	4.6051
3.23868	1.29371	1.62825	1.81491	1.96754	2.07856	2.19979	2.2742	2.36441	2.44571	2.52179	2.59414	2.66455	2.73763	2.80845	2.85145	2.8064	2.97299	3.04187	3.08994	3.14798	3.17427	3.03401	3.26867	3.32254	3.36722	3.41734	3.46891	3.51595	3.55068	3.57526	3.63181	3.64595	3.69352	3.61365	3.75351	3.7882	3.81018	3.85017	3.86483	3.90954	3.91927	3.94803	3.98915	4.00217	4.01497	4.10109	4.06532	4.08155	4.11264
3.3499	1.15723	1.49059	1.69108	1.84032	1.9559	2.08005	2.15463	2.24262	2.32668	2.41454	2.47752	2.54693	2.6245	2.68449	2.736	2.69622	2.86743	2.91763	2.97285	3.03352	3.0563	2.92496	3.14484	3.20247	3.25018	3.29566	3.35039	3.38686	3.42964	3.45508	3.51194	3.52361	3.57045	3.48861	3.63318	3.65574	3.68736	3.73423	3.74393	3.78813	3.79851	3.82639	3.86466	3.88033	3.89238	3.97536	3.94338	3.95959	3.98937
3.44999	1.2251	1.56703	1.75727	1.9026	2.02044	2.12967	2.2151	2.296	2.37851	2.45595	2.52439	2.59209	2.66803	2.72501	2.7806	2.75908	2.90992	2.96504	3.01144	3.07169	3.09788	2.98853	3.18956	3.25011	3.29029	3.34005	3.38713	3.42979	3.47185	3.49776	3.55112	3.56584	3.61539	3.53285	3.67734	3.70523	3.73465	3.7823	3.79116	3.8389	3.84855	3.87592	3.91686	3.93349	3.94201	4.02305	3.99403	4.01628	4.04637
3.54096	1.2729	1.60381	1.8008	1.94703	2.05697	2.17295	2.25814	2.33968	2.41574	2.49287	2.56347	2.63194	2.70473	2.76389	2.8198	2.78651	2.94052	3.00354	3.04878	3.11136	3.13405	3.00426	3.22223	3.27948	3.32461	3.3722	3.42307	3.46043	3.50336	3.53137	3.58153	3.60278	3.646	3.55965	3.70814	3.73113	3.76658	3.80681	3.82138	3.87221	3.87801	3.90799	3.94565	3.96033	3.97606	4.05707	4.0272	4.04498	4.07793
3.62434	0.839269	1.17915	1.37032	1.51623	1.62864	1.74271	1.81793	1.90085	1.98091	2.06137	2.12387	2.18722	2.25611	2.31547	2.36884	2.32443	2.48829	2.54776	2.59397	2.65112	2.67419	2.55882	2.7639	2.81787	2.86112	2.90966	2.95974	2.99985	3.03103	3.06043	3.10977	3.12851	3.17325	3.10478	3.23336	3.25855	3.28744	3.32446	3.34334	3.38701	3.39608	3.42503	3.46619	3.47796	3.4868	3.568	3.53616	3.55762	3.58796
3.7013	0.652571	0.986155	1.17714	1.32536	1.44288	1.55628	1.63141	1.72212	1.80079	1.87136	1.94308	2.00893	2.08001	2.13384	2.18971	2.16533	2.30328	2.36574	2.40958	2.47025	2.48739	2.38296	2.57201	2.63019	2.67695	2.72019	2.76551	2.81007	2.84581	2.87259	2.92321	2.93524	2.98058	2.90586	3.03991	3.0639	3.09587	3.13713	3.14894	3.19546	3.20229	3.23083	3.27444	3.2848	3.29332	3.36914	3.34225	3.36336	3.39355
3.77276	1.12724	1.46527	1.65335	1.8037	1.91641	2.04258	2.12002	2.20637	2.28233	2.36709	2.43052	2.50396	2.5807	2.63697	2.69663	2.68594	2.82056	2.88464	2.92592	2.98578	3.00877	2.90581	3.09707	3.15643	3.19774	3.25133	3.29346	3.33674	3.37284	3.39952	3.45578	3.45911	3.51337	3.39229	3.56841	3.5939	3.62476	3.66788	3.67695	3.72808	3.72596	3.76013	3.80105	3.80676	3.82537	3.89524	3.87244	3.88428	3.91984
3.83945	0.00813198	0.348089	0.535056	0.685759	0.790974	0.904029	0.982251	1.06144	1.13224	1.20582	1.26461	1.32418	1.38145	1.44411	1.48835	1.46764	1.59432	1.64534	1.69147	1.74057	1.76871	1.69725	1.84287	1.89953	1.9354	1.97629	2.02882	2.04901	2.08956	2.11885	2.16352	2.17831	2.21819	2.18893	2.27456	2.29807	2.32536	2.3605	2.38131	2.4161	2.42831	2.45633	2.48863	2.50371	2.5259	2.59976	2.57025	2.58389	2.61437
3.90197	0.229332	0.570498	0.765958	0.904451	1.02045	1.13063	1.1916	1.28977	1.3672	1.43303	1.50309	1.56386	1.62844	1.68953	1.73694	1.7259	1.84801	1.8973	1.9466	2.00602	2.03194	1.96935	2.1192	2.16651	2.21089	2.24715	2.30121	2.33264	2.37523	2.39976	2.44202	2.4671	2.50354	2.49793	2.56344	2.59603	2.62007	2.65747	2.67488	2.71322	2.72876	2.75502	2.79985	2.80866	2.82028	2.88411	2.8697	2.8903	2.91834
3.96081	0.0770622	0.409281	0.615148	0.756023	0.879103	0.985457	1.05671	1.15232	1.22923	1.29426	1.36469	1.42754	1.48256	1.55426	1.59596	1.57948	1.71027	1.76018	1.79887	1.85971	1.88503	1.80063	1.97037	2.01756	2.05563	2.09547	2.14692	2.17282	2.2212	2.24373	2.28746	2.30643	2.34586	2.30763	2.40262	2.433	2.45575	2.49017	2.50714	2.55318	2.56226	2.58591	2.62481	2.63599	2.64742	2.72067	2.69584	2.71422	2.74066
4.01638	0.823128	1.15482	1.3437	1.48593	1.59559	1.71223	1.78768	1.86656	1.94776	2.02483	2.09198	2.16411	2.23216	2.29447	2.3449	2.34351	2.46666	2.52532	2.58351	2.65149	2.67346	2.55826	2.76556	2.82753	2.86357	2.92478	2.9663	2.99894	3.06251	3.08454	3.13777	3.156	3.20521	3.09083	3.27006	3.29746	3.33182	3.37113	3.38537	3.44813	3.45338	3.48001	3.51998	3.53416	3.55966	3.64486	3.60932	3.63055	3.66972
4.06903	0.364507	0.689518	0.890062	1.02368	1.14924	1.25611	1.33442	1.41759	1.49808	1.56489	1.6434	1.70461	1.77552	1.8279	1.88042	1.87363	1.99605	2.04851	2.09768	2.15327	2.17972	2.09655	2.25798	2.31776	2.36027	2.40145	2.45724	2.48518	2.5284	2.55461	2.59806	2.62528	2.66449	2.59442	2.72257	2.75101	2.78212	2.81704	2.83629	2.88083	2.8941	2.91646	2.95147	2.96933	2.99005	3.06612	3.03981	3.05506	3.0823
4.11904	-0.15493	0.183117	0.376585	0.522871	0.644153	0.758988	0.826644	0.920228	0.996926	1.06493	1.13596	1.19568	1.25884	1.31438	1.358	1.3414	1.46541	1.51448	1.56106	1.60992	1.63154	1.57679	1.71404	1.76114	1.79944	1.83707	1.88186	1.91008	1.95361	1.97231	2.0197	2.0346	2.07395	2.03289	2.12737	2.1526	2.17924	2.21497	2.22889	2.2696	2.28389	2.30175	2.33861	2.353	2.36822	2.43093	2.41391	2.43337	2.46166
4.16667	-0.476705	-0.143245	0.0495293	0.192721	0.311846	0.412642	0.503254	0.574012	0.646205	0.705883	0.773917	0.82943	0.889379	0.946929	0.985342	1.0126	1.08974	1.11744	1.16595	1.21364	1.25881	1.24789	1.34211	1.37861	1.41302	1.43833	1.4771	1.49257	1.55886	1.57661	1.61554	1.64942	1.67526	1.66233	1.72474	1.75328	1.77766	1.79569	1.82688	1.86805	1.8866	1.8957	1.92356	1.9436	1.96589	2.01662	2.01507	2.02599	2.0437
4.21213	-0.47224	-0.137259	0.072173	0.201503	0.31553	0.4174	0.499791	0.574455	0.645458	0.705969	0.773581	0.827521	0.886579	0.93489	0.98503	1.02157	1.08812	1.12555	1.16884	1.22167	1.2563	1.20903	1.33626	1.36983	1.40939	1.44485	1.48677	1.52034	1.54636	1.5819	1.61233	1.64873	1.6782	1.6635	1.7337	1.76239	1.78258	1.80278	1.83354	1.85718	1.87965	1.91041	1.93968	1.95518	1.9714	2.0284	2.01651	2.03538	2.05716
4.25561	-0.367459	-0.040565	0.174639	0.32907	0.44657	0.550796	0.662765	0.726317	0.811636	0.897757	0.959931	1.02283	1.08395	1.12796	1.20374	1.26165	1.3141	1.35998	1.41307	1.47405	1.49353	1.41883	1.59468	1.63883	1.67727	1.72933	1.76246	1.79317	1.8299	1.86425	1.91528	1.9319	1.97503	1.90857	2.03349	2.06895	2.08422	2.10644	2.13476	2.16505	2.18803	2.21542	2.24416	2.27041	2.27893	2.33125	2.32882	2.3426	2.35955
4.29729	-0.931841	-0.593016	-0.403594	-0.246531	-0.146494	-0.0498783	0.029617	0.0948807	0.157336	0.225524	0.279701	0.32936	0.380191	0.430806	0.461229	0.481321	0.558164	0.595726	0.62639	0.667474	0.708621	0.687498	0.775161	0.812666	0.841553	0.871	0.909213	0.944369	0.968398	0.9925	1.02338	1.03967	1.07382	1.0922	1.11831	1.14172	1.17001	1.18728	1.21262	1.25316	1.26863	1.28177	1.30958	1.33014	1.33962	1.37316	1.38254	1.40467	1.4162
4.33729	-0.924672	-0.593705	-0.388702	-0.24608	-0.134073	-0.0300848	0.0354314	0.11684	0.175631	0.250812	0.287948	0.34694	0.39222	0.445881	0.494344	0.501548	0.565358	0.620635	0.647814	0.698512	0.711582	0.718514	0.785012	0.809746	0.860189	0.879786	0.903877	0.919022	0.984085	0.995988	1.02819	1.05164	1.07432	1.06591	1.12163	1.13663	1.16746	1.19703	1.20908	1.22349	1.24883	1.26731	1.27934	1.29998	1.32563	1.36079	1.35534	1.37691	1.39839
4.37576	-0.350476	-0.023873	0.162607	0.317017	0.42854	0.535273	0.602458	0.693623	0.747944	0.819561	0.876356	0.931556	0.99237	1.04238	1.08611	1.08596	1.16064	1.23473	1.26626	1.3067	1.34365	1.32038	1.4104	1.46124	1.49559	1.52537	1.5643	1.61013	1.63845	1.65517	1.70605	1.72296	1.76023	1.70915	1.80072	1.83029	1.85554	1.88045	1.89919	1.93713	1.95478	1.96883	1.98661	2.01079	2.03647	2.09328	2.07832	2.07897	2.1105
4.4128	-0.384729	-0.0361394	0.15036	0.295736	0.417736	0.517178	0.593708	0.675694	0.749079	0.792787	0.8705	0.919306	0.977343	1.0268	1.08081	1.09387	1.18923	1.21252	1.27631	1.30634	1.35449	1.34904	1.41965	1.47463	1.50958	1.55923	1.62446	1.59951	1.66603	1.68408	1.73264	1.72346	1.81029	1.68697	1.86579	1.87424	1.90786	1.93113	1.96414	2.01588	2.00988	2.07187	2.12957	2.12246	2.14635	2.23237	2.19809	2.19984	2.24924
4.44852	-0.85804	-0.538312	-0.364323	-0.173656	-0.0902535	-0.000196135	0.0692092	0.128978	0.202851	0.25888	0.306884	0.345276	0.390157	0.432336	0.472485	0.497033	0.552188	0.588819	0.627006	0.661429	0.691484	0.68136	0.728821	0.782763	0.802441	0.845333	0.853349	0.8734	0.920533	0.942958	0.975546	0.990611	1.02833	1.01843	1.05842	1.05159	1.10666	1.16425	1.16077	1.19715	1.20877	1.21623	1.25083	1.27131	1.27154	1.30561	1.29494	1.32443	1.35694
4.483	-0.872279	-0.551185	-0.424213	-0.235513	-0.138938	-0.0281836	0.0445354	0.0845909	0.185004	0.244306	0.31043	0.35109	0.403717	0.461306	0.490079	0.519416	0.551827	0.630216	0.637429	0.688229	0.712708	0.735175	0.787581	0.816812	0.844609	0.855655	0.916529	0.913467	0.949926	0.983933	0.991193	1.02733	1.05427	1.04398	1.0961	1.13237	1.13365	1.15544	1.18199	1.19105	1.22353	1.2301	1.26636	1.28948	1.30115	1.34457	1.32359	1.34048	1.36506
4.51634	-1.41848	-1.03019	-1.0169	-0.729956	-0.725588	-0.580091	-0.473421	-0.431988	-0.393454	-0.318262	-0.276301	-0.256822	-0.290456	-0.131489	-0.121834	-0.0438478	-0.113178	-0.0184954	-0.0152417	0.0304432	0.0350964	0.0886428	0.0723675	0.130398	0.160029	0.189557	0.176249	0.238419	0.247703	0.28346	0.28254	0.388107	0.338187	0.356337	0.391328	0.437579	0.430761	0.494573	0.461251	0.515301	0.519488	0.528161	0.605487	0.591392	0.561089	0.594598	0.642008	0.636211	0.692992
4.5486	-1.29024	-0.939606	-0.764892	-0.632295	-0.535046	-0.415805	-0.34476	-0.290891	-0.230181	-0.165875	-0.1241	-0.0890688	-0.0405863	0.00473733	0.0355339	0.0724654	0.0948706	0.157305	0.163468	0.21097	0.254788	0.237131	0.289682	0.329665	0.365226	0.368762	0.400789	0.431167	0.460998	0.467376	0.499634	0.524617	0.544032	0.533754	0.583552	0.606436	0.623326	0.649789	0.661743	0.683267	0.705377	0.718746	0.745372	0.747433	0.76097	0.796501	0.807829	0.819462	0.827889
4.57985	-1.29888	-0.943959	-0.749365	-0.614749	-0.502683	-0.400198	-0.312069	-0.252416	-0.203509	-0.134856	-0.0769808	-0.0336143	0.0193617	0.0614563	0.109303	0.119497	0.174939	0.20172	0.261905	0.271274	0.314052	0.322623	0.369361	0.398134	0.434963	0.451589	0.476144	0.508712	0.537173	0.543272	0.594847	0.586438	0.616845	0.607621	0.678792	0.678355	0.685945	0.714014	0.730654	0.728295	0.739199	0.790294	0.803506	0.803028	0.852697	0.887317	0.878959	0.86672	0.861877
4.61016	-1.1653	-0.845141	-0.66498	-0.525842	-0.421649	-0.327735	-0.237466	-0.211103	-0.117709	-0.0690316	-0.00124035	0.0473401	0.0913747	0.13667	0.188302	0.202084	0.276921	0.293593	0.334481	0.377592	0.413128	0.408576	0.457539	0.4946	0.512388	0.555143	0.578513	0.617063	0.634933	0.662223	0.659667	0.695761	0.717032	0.72053	0.771512	0.811148	0.804234	0.815546	0.845309	0.83104	0.855195	0.908603	0.912592	0.91399	0.964377	0.989011	0.977757	1.00203	1.02902
4.63957	-0.642957	-0.281481	-0.0829944	0.0473876	0.181248	0.288901	0.350584	0.420873	0.514299	0.599892	0.644794	0.704928	0.760328	0.814055	0.868706	0.855409	0.985458	1.01679	1.04347	1.0916	1.13224	1.07318	1.23137	1.23856	1.29675	1.32445	1.38675	1.38423	1.43056	1.4475	1.49225	1.51976	1.56123	1.44406	1.6087	1.65534	1.65326	1.68019	1.70825	1.73718	1.76532	1.77259	1.79751	1.82427	1.83616	1.9048	1.8842	1.90551	1.9169
4.66814	-0.952388	-0.545017	-0.279186	-0.217587	0.0218349	0.0997797	0.254411	0.280741	0.37639	0.498371	0.504778	0.583803	0.597184	0.708668	0.767938	0.800753	0.862661	0.857437	0.922265	0.967771	0.993612	0.973506	1.0834	1.09418	1.14329	1.16454	1.20312	1.21261	1.25541	1.26189	1.31028	1.36755	1.37938	1.35984	1.42359	1.45424	1.42137	1.44015	1.49732	1.54013	1.54744	1.57078	1.59401	1.60646	1.63013	1.59328	1.64836	1.64082	1.68278
4.69592	-1.64643	-1.33509	-1.12977	-1.02436	-0.88499	-0.807566	-0.731632	-0.689631	-0.613438	-0.58652	-0.516018	-0.456506	-0.416907	-0.381133	-0.320229	-0.295397	-0.250445	-0.217964	-0.209833	-0.179286	-0.129227	-0.132969	-0.0735035	-0.059479	-0.0333256	-0.0113473	0.0229171	0.0385177	0.0850888	0.104844	0.098821	0.144586	0.170722	0.154038	0.206261	0.214946	0.190621	0.253694	0.281252	0.265968	0.307004	0.297534	0.311387	0.352824	0.35584	0.387946	0.377517	0.409243	0.419245
4.72295	-1.52818	-1.17899	-0.978	-0.851401	-0.703095	-0.624377	-0.521598	-0.466764	-0.391466	-0.377867	-0.296419	-0.237091	-0.251141	-0.185795	-0.106599	-0.105528	-0.014355	-0.0576681	0.0208736	0.0518685	0.0924948	0.0407858	0.156889	0.169952	0.201955	0.216109	0.268788	0.211322	0.311944	0.297998	0.322836	0.345972	0.391132	0.412876	0.42156	0.453467	0.451616	0.458506	0.485101	0.51738	0.531816	0.550952	0.562442	0.585193	0.608672	0.585504	0.62089	0.668424	0.691109
4.74927	-1.50058	-1.10659	-1.05621	-0.802865	-0.71944	-0.630599	-0.572167	-0.433938	-0.402583	-0.383079	-0.285686	-0.275257	-0.192695	-0.153158	-0.145615	-0.0863633	-0.0121503	-0.00729658	0.0577357	0.0645281	0.08533	0.126233	0.187496	0.179474	0.227012	0.221411	0.304839	0.163552	0.3689	0.343544	0.274645	0.408403	0.428076	0.356889	0.434448	0.519879	0.442372	0.462396	0.457497	0.595852	0.58691	0.528139	0.478715	0.545169	0.632442	0.738033	0.645059	0.66287	0.632286
4.77491	-1.42686	-1.07157	-0.899304	-0.737435	-0.684041	-0.530184	-0.435287	-0.458751	-0.302199	-0.2788	-0.231217	-0.237173	-0.118487	-0.11164	-0.0552636	-0.0593312	0.0204939	0.0765215	0.0722844	0.0629078	0.101979	0.133414	0.0927353	0.178498	0.155123	0.278823	0.238216	0.361505	0.275639	0.313738	0.344853	0.420137	0.356438	0.359302	0.374472	0.504441	0.433691	0.53063	0.466947	0.556576	0.579834	0.574811	0.636101	0.615076	0.621751	0.62769	0.664382	0.623754	0.758684
[truncated: 21 more columns]

## Sheet: Shenzhen_a
ln s	r = 1.5	r = 4.5	r = 7.5	r = 10.5	r = 13.5	r = 16.5	r = 19.5	r = 22.5	r = 25.5	r = 28.5	r = 31.5	r = 34.5	r = 37.5	r = 40.5	r = 43.5	r = 46.5	r =49.5	r = 52.5	r = 55.5	r = 58.5
1.09861	3.36406	3.15333	2.88089	2.80207	2.92407	2.76013	2.50363	2.71503	2.7	2.9316	2.55937	1.97699	1.59049	2.0136	1.48231	0.89365	-0.0670501	-0.625968	-0.800802	-0.943716
1.38629	3.70305	3.47709	3.21082	3.13332	3.27428	3.08786	2.83364	3.03465	3.01221	3.24635	2.89505	2.31289	1.92687	2.33639	1.82475	1.24601	0.273561	-0.264613	-0.452773	-0.588014
1.60944	3.87994	3.66663	3.40226	3.33086	3.46093	3.2898	3.02774	3.23939	3.20702	3.44631	3.09693	2.50967	2.13172	2.52382	2.00497	1.4498	0.475273	-0.0963282	-0.295279	-0.308967
1.79176	4.03872	3.81831	3.54076	3.47081	3.61484	3.44544	3.17803	3.39039	3.3586	3.60143	3.24448	2.65965	2.2932	2.664	2.14962	1.60089	0.620412	0.0688133	-0.131523	-0.241507
1.94591	4.16098	3.92215	3.64748	3.58291	3.72171	3.55908	3.29822	3.50768	3.47063	3.70791	3.36628	2.77748	2.4138	2.78584	2.26324	1.71512	0.73878	0.188629	-0.000374857	-0.0899017
2.07944	4.26001	4.02446	3.75286	3.70021	3.84743	3.68785	3.4238	3.63799	3.59444	3.83161	3.493	2.91195	2.54246	2.91811	2.38297	1.84925	0.846365	0.277457	0.116423	0.00130215
2.19722	4.37845	4.12147	3.83976	3.78878	3.93646	3.7707	3.5019	3.72291	3.67403	3.9136	3.57758	2.98704	2.61522	2.98125	2.44503	1.91294	0.906336	0.358222	0.170071	0.010752
2.30259	4.48175	4.20226	3.91915	3.87342	4.01194	3.85857	3.58291	3.80795	3.76621	4.00089	3.66401	3.08118	2.71205	3.07617	2.53217	2.01263	1.02557	0.461503	0.223076	0.163748
2.3979	4.57199	4.28541	3.99593	3.94722	4.09549	3.94031	3.66924	3.89402	3.84071	4.08374	3.74772	3.16706	2.79426	3.15618	2.62228	2.08896	1.09777	0.523774	0.327189	0.200721
2.48491	4.61452	4.33961	4.06152	4.0166	4.17092	4.02482	3.76396	3.98106	3.92636	4.16127	3.83251	3.25726	2.88455	3.25993	2.70283	2.17839	1.16227	0.586882	0.411341	0.306821
2.56495	4.75062	4.44134	4.14364	4.10005	4.25381	4.09432	3.82282	4.0491	3.99026	4.24067	3.90251	3.32587	2.94958	3.31523	2.7705	2.23533	1.2409	0.679057	0.461229	0.341251
2.63906	4.83821	4.51571	4.21301	4.17538	4.32838	4.1701	3.89653	4.12451	4.06321	4.31349	3.97849	3.3994	3.02312	3.38551	2.83721	2.31166	1.29921	0.738555	0.509577	0.399779
2.70805	4.93262	4.60195	4.29096	4.25386	4.40528	4.25188	3.97622	4.21008	4.1388	4.39494	4.05794	3.4789	3.10424	3.4635	2.91952	2.38833	1.38247	0.785534	0.533764	0.441617
2.77259	4.99836	4.66836	4.36057	4.32138	4.47346	4.31893	4.04166	4.27376	4.20312	4.45876	4.12896	3.54436	3.17187	3.53356	2.96806	2.43931	1.4169	0.854212	0.61216	0.506091
2.83321	5.07548	4.72776	4.40855	4.37616	4.52841	4.37071	4.09095	4.31921	4.25537	4.512	4.17992	3.59705	3.2137	3.58052	3.02391	2.49558	1.47372	0.912482	0.662972	0.518759
2.89037	5.1954	4.77422	4.41854	4.36212	4.50801	4.33325	4.04771	4.26534	4.21953	4.47141	4.11499	3.52811	3.13692	3.50229	2.94516	2.45833	1.47768	0.927268	0.672706	0.557513
2.94444	5.23248	4.86898	4.54473	4.51269	4.66606	4.5074	4.21763	4.45659	4.37889	4.6428	4.3138	3.73423	3.351	3.71111	3.15419	2.62088	1.58576	1.03371	0.759895	0.681352
2.99573	5.29354	4.93391	4.60629	4.56919	4.72772	4.56493	4.28954	4.523	4.44639	4.71109	4.37303	3.79676	3.4075	3.78073	3.21276	2.68366	1.64968	1.03853	0.767871	0.710746
3.04452	5.36174	4.98825	4.66025	4.62486	4.77853	4.6198	4.33256	4.5714	4.48985	4.76052	4.42375	3.84081	3.46508	3.8335	3.26501	2.72552	1.68007	1.11596	0.851993	0.770355
3.09104	5.44123	5.06106	4.73146	4.69191	4.84169	4.68121	4.39375	4.63532	4.55199	4.8238	4.49127	3.89785	3.51653	3.88624	3.31621	2.77614	1.74561	1.15489	0.876508	0.759358
3.13549	5.48657	5.08351	4.75111	4.71794	4.86707	4.70424	4.41025	4.65007	4.57413	4.8453	4.50592	3.92147	3.54694	3.9141	3.34159	2.8062	1.77268	1.19868	0.912637	0.836237
3.17805	5.39632	4.93295	4.60178	4.54607	4.69781	4.53977	4.26684	4.488	4.42568	4.68319	4.33743	3.75634	3.40892	3.79219	3.20324	2.69101	1.72493	1.15588	0.909916	0.900163
3.21888	5.60565	5.19347	4.85458	4.81972	4.96548	4.797	4.50764	4.74493	4.66595	4.94234	4.59968	4.01605	3.64408	3.99874	3.42805	2.90067	1.85128	1.29782	0.990413	0.914548
3.2581	5.67017	5.25895	4.91756	4.88417	5.03003	4.86256	4.56923	4.81172	4.7278	5.00465	4.66639	4.07985	3.69951	4.0746	3.49644	2.95725	1.89861	1.3338	1.02621	0.947
3.29584	5.72144	5.31002	4.9671	4.92562	5.07309	4.90584	4.61054	4.85423	4.76903	5.04729	4.70991	4.12145	3.74171	4.11269	3.53402	3.01807	1.94848	1.36392	1.08031	0.991031
3.3322	5.78521	5.36984	5.02202	4.98323	5.12885	4.95833	4.66824	4.90805	4.82385	5.10513	4.76111	4.17949	3.79746	4.16576	3.58799	3.04349	1.97884	1.41973	1.10522	1.06488
3.3673	5.83762	5.41806	5.07372	5.03544	5.17855	5.00639	4.7114	4.95346	4.86481	5.14694	4.81426	4.22864	3.84817	4.20713	3.63823	3.09555	1.99913	1.45338	1.12621	1.09788
3.4012	5.89621	5.46818	5.12537	5.08917	5.23395	5.05735	4.75634	5.00854	4.9161	5.1981	4.85921	4.27171	3.89487	4.25926	3.67694	3.13283	2.04465	1.46117	1.1821	1.05543
3.43399	5.94188	5.52077	5.1695	5.12665	5.26438	5.09453	4.79342	5.04045	4.95584	5.24059	4.89954	4.30553	3.92779	4.29633	3.71707	3.17445	2.09832	1.54145	1.20974	1.15816
3.46574	5.98665	5.5574	5.20265	5.15956	5.29962	5.12528	4.82382	5.07023	4.98366	5.26807	4.92649	4.33803	3.9545	4.31905	3.74188	3.20899	2.11301	1.57021	1.23351	1.18661
3.49651	6.03612	5.60753	5.25635	5.21256	5.34791	5.18297	4.88046	5.12396	5.03763	5.32211	4.98437	4.3939	4.01402	4.38185	3.79809	3.25577	2.15378	1.59415	1.25888	1.24418
3.52636	6.07341	5.642	5.28123	5.23446	5.37618	5.19495	4.89273	5.13684	5.05389	5.33794	4.99306	4.4092	4.01946	4.38697	3.8152	3.26805	2.18648	1.63768	1.30792	1.20738
3.55535	6.11821	5.68411	5.32607	5.27921	5.41851	5.24284	4.94177	5.18489	5.09917	5.38725	5.04193	4.45615	4.07149	4.43403	3.85929	3.31665	2.22042	1.66049	1.33057	1.24905
3.58352	6.1119	5.6441	5.25256	5.19989	5.34106	5.14212	4.83232	5.10335	5.0173	5.29372	4.95078	4.36575	3.98848	4.37325	3.77869	3.22511	2.16303	1.74072	1.27094	1.32105
3.61092	6.19779	5.75859	5.39482	5.34676	5.48479	5.30543	5.00245	5.24623	5.16005	5.45051	5.10331	4.51748	4.13249	4.49183	3.91835	3.3775	2.261	1.72821	1.38453	1.31685
3.63759	6.23248	5.78571	5.42239	5.37729	5.51581	5.33431	5.03425	5.2753	5.19037	5.48256	5.13151	4.54835	4.16029	4.5122	3.9445	3.40641	2.28068	1.7616	1.39378	1.35056
3.66356	6.2758	5.82971	5.45984	5.40606	5.54536	5.3658	5.05906	5.3053	5.22015	5.50938	5.1628	4.57729	4.18531	4.54449	3.96792	3.43639	2.31613	1.79366	1.42548	1.39519
3.68888	6.30429	5.8721	5.50494	5.45733	5.59592	5.40834	5.10469	5.34744	5.26435	5.54989	5.20902	4.62026	4.2383	4.58575	4.01782	3.48839	2.35205	1.81632	1.46001	1.45994
3.71357	6.34761	5.89452	5.51997	5.46506	5.60285	5.42232	5.11731	5.36227	5.27799	5.56719	5.21904	4.6334	4.24352	4.60162	4.02677	3.4897	2.36715	1.86496	1.47922	1.46781
3.73767	6.38838	5.94079	5.57223	5.51259	5.64779	5.46371	5.15955	5.40406	5.32283	5.61673	5.25872	4.6686	4.28701	4.63759	4.0626	3.53558	2.4033	1.8774	1.51131	1.47249
3.7612	6.41712	5.95824	5.57996	5.52178	5.6584	5.47489	5.16549	5.41025	5.32863	5.62373	5.26762	4.68358	4.298	4.6473	4.07812	3.54397	2.41662	1.91634	1.52926	1.51159
3.78419	6.45137	5.99406	5.6139	5.55186	5.69004	5.5069	5.20148	5.44501	5.36177	5.65191	5.30144	4.71562	4.32343	4.67538	4.09922	3.56277	2.44451	1.93124	1.55342	1.51835
3.80666	6.48176	6.02999	5.65235	5.59461	5.72902	5.54077	5.2416	5.48507	5.40296	5.68954	5.33502	4.75498	4.36318	4.71385	4.13699	3.60194	2.48441	1.9489	1.56965	1.52755
3.82864	6.51504	6.05323	5.67064	5.60954	5.74686	5.56201	5.25454	5.49863	5.41779	5.70687	5.35344	4.7732	4.37722	4.72597	4.1545	3.62032	2.49446	1.99024	1.58572	1.59554
3.85015	6.53805	6.07381	5.69038	5.62009	5.75394	5.57393	5.26771	5.50756	5.42597	5.72062	5.36636	4.77628	4.38651	4.73245	4.16251	3.6298	2.4921	2.03025	1.62284	1.63217
3.8712	6.59509	6.15246	5.77778	5.70462	5.83776	5.65362	5.35193	5.59041	5.50638	5.79829	5.45005	4.85875	4.47328	4.81488	4.25017	3.71448	2.54588	2.06262	1.66481	1.61799
3.89182	6.59618	6.12867	5.74359	5.67231	5.80932	5.62441	5.3186	5.55805	5.476	5.77077	5.41634	4.82994	4.43753	4.77985	4.21262	3.67943	2.53348	2.07396	1.65365	1.68815
3.91202	6.62682	6.15512	5.76239	5.69494	5.82867	5.64534	5.33584	5.57557	5.49695	5.79048	5.43332	4.85156	4.45278	4.79611	4.23058	3.69623	2.57519	2.10314	1.6804	1.70069
3.93183	6.65593	6.18828	5.79727	5.72895	5.85889	5.67559	5.36636	5.60828	5.53138	5.82268	5.46396	4.87955	4.47883	4.82578	4.25838	3.71855	2.61168	2.14089	1.70233	1.73162
3.95124	6.68484	6.21906	5.83015	5.76029	5.89321	5.71014	5.40165	5.6434	5.56246	5.85387	5.49876	4.91332	4.51278	4.86107	4.29452	3.74634	2.63569	2.17021	1.72404	1.7612
3.97029	6.70723	6.22755	5.83002	5.75494	5.89378	5.70705	5.39766	5.6381	5.55998	5.85445	5.49413	4.91231	4.50764	4.84889	4.2849	3.75192	2.62904	2.1794	1.73139	1.7572
3.98898	6.71862	6.23814	5.84221	5.76523	5.89451	5.7083	5.39935	5.63463	5.55918	5.85767	5.49455	4.91845	4.52261	4.86	4.3011	3.76786	2.64383	2.18087	1.76025	1.79346
4.00733	6.75448	6.27352	5.88131	5.80416	5.92936	5.74498	5.43716	5.67178	5.59925	5.8972	5.53169	4.9455	4.55391	4.87794	4.32041	3.7918	2.6642	2.18735	1.76646	1.76708
4.02535	6.78028	6.29933	5.91035	5.83325	5.96074	5.77503	5.46834	5.70482	5.62905	5.9279	5.56377	4.97829	4.58408	4.91503	4.35558	3.81576	2.69859	2.22112	1.7876	1.82574
4.04305	6.79878	6.31508	5.91887	5.83696	5.96786	5.78244	5.47556	5.7116	5.63572	5.9349	5.56872	4.98559	4.58804	4.91851	4.36114	3.82385	2.70604	2.24908	1.80415	1.83975
4.06044	6.81922	6.32686	5.91742	5.83574	5.97184	5.78657	5.47374	5.70847	5.63421	5.92984	5.56712	4.99096	4.58479	4.91133	4.35835	3.83412	2.70237	2.28306	1.81756	1.85658
4.07754	6.84159	6.35518	5.94222	5.86469	5.99847	5.81372	5.49835	5.73011	5.65983	5.95322	5.59232	5.01772	4.60783	4.93671	4.38167	3.85568	2.71229	2.303	1.85574	1.87354
4.09434	6.85718	6.37884	5.97376	5.89677	6.02528	5.84235	5.53111	5.76195	5.69226	5.9829	5.6248	5.04376	4.6437	4.96878	4.41395	3.88238	2.74107	2.31327	1.8814	1.89096
4.11087	6.88446	6.40262	6.00031	5.92427	6.05414	5.87063	5.5601	5.79281	5.71902	6.01274	5.65375	5.07433	4.67115	5.00286	4.44673	3.90681	2.77074	2.33923	1.88827	1.9056
4.12713	6.90377	6.41655	6.00863	5.92657	6.05793	5.87186	5.56151	5.79277	5.7214	6.01648	5.65288	5.07461	4.67083	4.99711	4.44239	3.90762	2.78552	2.36127	1.89585	1.9379
4.14313	6.91985	6.41949	6.00443	5.91264	6.04985	5.86056	5.54784	5.7776	5.7101	6.00897	5.63909	5.06144	4.65381	4.97098	4.42028	3.89928	2.7921	2.38083	1.90425	1.97769
4.15888	6.94278	6.43562	6.0155	5.92151	6.0584	5.87005	5.55288	5.78205	5.71554	6.01581	5.64338	5.06755	4.65297	4.96111	4.42056	3.90892	2.78845	2.40164	1.91746	1.97802
4.17439	6.96168	6.46401	6.04934	5.95829	6.0928	5.90415	5.58797	5.81556	5.75034	6.05027	5.67762	5.0994	4.68998	4.99563	4.45223	3.94475	2.8155	2.40551	1.92788	1.95443
4.18965	6.97528	6.47916	6.07005	5.98286	6.11756	5.92998	5.61445	5.84366	5.77568	6.07795	5.70581	5.12732	4.72422	5.03339	4.49182	3.96883	2.84701	2.42345	1.95537	1.98351
4.20469	6.99978	6.50913	6.10285	6.01774	6.14997	5.96289	5.65038	5.87849	5.80807	6.1087	5.73885	5.1615	4.75408	5.06621	4.5236	3.99247	2.871	2.44807	1.97648	2.00795
4.21951	7.01287	6.51743	6.10569	6.01686	6.14884	5.96184	5.65026	5.87856	5.80801	6.10732	5.73673	5.16106	4.74963	5.06321	4.51754	3.98813	2.86661	2.46669	1.98086	2.00344
4.23411	7.02345	6.51567	6.09242	5.99585	6.12959	5.94293	5.62947	5.8593	5.7917	6.08683	5.718	5.14386	4.72851	5.0389	4.49433	3.9773	2.85596	2.48116	1.97557	2.04316
4.2485	7.03347	6.50547	6.06531	5.95688	6.09611	5.90596	5.58892	5.81579	5.75582	6.05115	5.67776	5.10756	4.68165	4.98316	4.44156	3.94381	2.84333	2.49933	1.97321	2.09729
4.26268	7.07542	6.54971	6.10444	5.9943	6.13765	5.94208	5.62126	5.84167	5.78593	6.08012	5.71052	5.1428	4.70164	4.99463	4.46376	3.96898	2.86009	2.5295	2.00834	2.1438
4.27667	7.10858	6.59779	6.15899	6.05002	6.19258	5.99616	5.67757	5.89432	5.8384	6.13237	5.76666	5.20113	4.76632	5.05406	4.52929	4.02337	2.90733	2.55831	2.05477	2.16147

## Sheet: Shenzhen_b
ln r	3	4	5	6	7	8	9	10	11	12	13	14	15	16	17	18	19	20	21	22	23	24	25	26	27	28	29	30	31	32	33	34	35	36	37	38	39	40	41	42	43	44	45	46	47	48	49	50	51
0.405465	3.36406	3.70305	3.87994	4.03872	4.16098	4.26001	4.37845	4.48175	4.57199	4.61452	4.75062	4.83821	4.93262	4.99836	5.07548	5.1954	5.23248	5.29354	5.36174	5.44123	5.48657	5.39632	5.60565	5.67017	5.72144	5.78521	5.83762	5.89621	5.94188	5.98665	6.03612	6.07341	6.11821	6.1119	6.19779	6.23248	6.2758	6.30429	6.34761	6.38838	6.41712	6.45137	6.48176	6.51504	6.53805	6.59509	6.59618	6.62682	6.65593
1.50408	3.15333	3.47709	3.66663	3.81831	3.92215	4.02446	4.12147	4.20226	4.28541	4.33961	4.44134	4.51571	4.60195	4.66836	4.72776	4.77422	4.86898	4.93391	4.98825	5.06106	5.08351	4.93295	5.19347	5.25895	5.31002	5.36984	5.41806	5.46818	5.52077	5.5574	5.60753	5.642	5.68411	5.6441	5.75859	5.78571	5.82971	5.8721	5.89452	5.94079	5.95824	5.99406	6.02999	6.05323	6.07381	6.15246	6.12867	6.15512	6.18828
2.0149	2.88089	3.21082	3.40226	3.54076	3.64748	3.75286	3.83976	3.91915	3.99593	4.06152	4.14364	4.21301	4.29096	4.36057	4.40855	4.41854	4.54473	4.60629	4.66025	4.73146	4.75111	4.60178	4.85458	4.91756	4.9671	5.02202	5.07372	5.12537	5.1695	5.20265	5.25635	5.28123	5.32607	5.25256	5.39482	5.42239	5.45984	5.50494	5.51997	5.57223	5.57996	5.6139	5.65235	5.67064	5.69038	5.77778	5.74359	5.76239	5.79727
2.35138	2.80207	3.13332	3.33086	3.47081	3.58291	3.70021	3.78878	3.87342	3.94722	4.0166	4.10005	4.17538	4.25386	4.32138	4.37616	4.36212	4.51269	4.56919	4.62486	4.69191	4.71794	4.54607	4.81972	4.88417	4.92562	4.98323	5.03544	5.08917	5.12665	5.15956	5.21256	5.23446	5.27921	5.19989	5.34676	5.37729	5.40606	5.45733	5.46506	5.51259	5.52178	5.55186	5.59461	5.60954	5.62009	5.70462	5.67231	5.69494	5.72895
2.60269	2.92407	3.27428	3.46093	3.61484	3.72171	3.84743	3.93646	4.01194	4.09549	4.17092	4.25381	4.32838	4.40528	4.47346	4.52841	4.50801	4.66606	4.72772	4.77853	4.84169	4.86707	4.69781	4.96548	5.03003	5.07309	5.12885	5.17855	5.23395	5.26438	5.29962	5.34791	5.37618	5.41851	5.34106	5.48479	5.51581	5.54536	5.59592	5.60285	5.64779	5.6584	5.69004	5.72902	5.74686	5.75394	5.83776	5.80932	5.82867	5.85889
2.80336	2.76013	3.08786	3.2898	3.44544	3.55908	3.68785	3.7707	3.85857	3.94031	4.02482	4.09432	4.1701	4.25188	4.31893	4.37071	4.33325	4.5074	4.56493	4.6198	4.68121	4.70424	4.53977	4.797	4.86256	4.90584	4.95833	5.00639	5.05735	5.09453	5.12528	5.18297	5.19495	5.24284	5.14212	5.30543	5.33431	5.3658	5.40834	5.42232	5.46371	5.47489	5.5069	5.54077	5.56201	5.57393	5.65362	5.62441	5.64534	5.67559
2.97041	2.50363	2.83364	3.02774	3.17803	3.29822	3.4238	3.5019	3.58291	3.66924	3.76396	3.82282	3.89653	3.97622	4.04166	4.09095	4.04771	4.21763	4.28954	4.33256	4.39375	4.41025	4.26684	4.50764	4.56923	4.61054	4.66824	4.7114	4.75634	4.79342	4.82382	4.88046	4.89273	4.94177	4.83232	5.00245	5.03425	5.05906	5.10469	5.11731	5.15955	5.16549	5.20148	5.2416	5.25454	5.26771	5.35193	5.3186	5.33584	5.36636
3.11352	2.71503	3.03465	3.23939	3.39039	3.50768	3.63799	3.72291	3.80795	3.89402	3.98106	4.0491	4.12451	4.21008	4.27376	4.31921	4.26534	4.45659	4.523	4.5714	4.63532	4.65007	4.488	4.74493	4.81172	4.85423	4.90805	4.95346	5.00854	5.04045	5.07023	5.12396	5.13684	5.18489	5.10335	5.24623	5.2753	5.3053	5.34744	5.36227	5.40406	5.41025	5.44501	5.48507	5.49863	5.50756	5.59041	5.55805	5.57557	5.60828
3.23868	2.7	3.01221	3.20702	3.3586	3.47063	3.59444	3.67403	3.76621	3.84071	3.92636	3.99026	4.06321	4.1388	4.20312	4.25537	4.21953	4.37889	4.44639	4.48985	4.55199	4.57413	4.42568	4.66595	4.7278	4.76903	4.82385	4.86481	4.9161	4.95584	4.98366	5.03763	5.05389	5.09917	5.0173	5.16005	5.19037	5.22015	5.26435	5.27799	5.32283	5.32863	5.36177	5.40296	5.41779	5.42597	5.50638	5.476	5.49695	5.53138
3.3499	2.9316	3.24635	3.44631	3.60143	3.70791	3.83161	3.9136	4.00089	4.08374	4.16127	4.24067	4.31349	4.39494	4.45876	4.512	4.47141	4.6428	4.71109	4.76052	4.8238	4.8453	4.68319	4.94234	5.00465	5.04729	5.10513	5.14694	5.1981	5.24059	5.26807	5.32211	5.33794	5.38725	5.29372	5.45051	5.48256	5.50938	5.54989	5.56719	5.61673	5.62373	5.65191	5.68954	5.70687	5.72062	5.79829	5.77077	5.79048	5.82268
3.44999	2.55937	2.89505	3.09693	3.24448	3.36628	3.493	3.57758	3.66401	3.74772	3.83251	3.90251	3.97849	4.05794	4.12896	4.17992	4.11499	4.3138	4.37303	4.42375	4.49127	4.50592	4.33743	4.59968	4.66639	4.70991	4.76111	4.81426	4.85921	4.89954	4.92649	4.98437	4.99306	5.04193	4.95078	5.10331	5.13151	5.1628	5.20902	5.21904	5.25872	5.26762	5.30144	5.33502	5.35344	5.36636	5.45005	5.41634	5.43332	5.46396
3.54096	1.97699	2.31289	2.50967	2.65965	2.77748	2.91195	2.98704	3.08118	3.16706	3.25726	3.32587	3.3994	3.4789	3.54436	3.59705	3.52811	3.73423	3.79676	3.84081	3.89785	3.92147	3.75634	4.01605	4.07985	4.12145	4.17949	4.22864	4.27171	4.30553	4.33803	4.3939	4.4092	4.45615	4.36575	4.51748	4.54835	4.57729	4.62026	4.6334	4.6686	4.68358	4.71562	4.75498	4.7732	4.77628	4.85875	4.82994	4.85156	4.87955
3.62434	1.59049	1.92687	2.13172	2.2932	2.4138	2.54246	2.61522	2.71205	2.79426	2.88455	2.94958	3.02312	3.10424	3.17187	3.2137	3.13692	3.351	3.4075	3.46508	3.51653	3.54694	3.40892	3.64408	3.69951	3.74171	3.79746	3.84817	3.89487	3.92779	3.9545	4.01402	4.01946	4.07149	3.98848	4.13249	4.16029	4.18531	4.2383	4.24352	4.28701	4.298	4.32343	4.36318	4.37722	4.38651	4.47328	4.43753	4.45278	4.47883
3.7013	2.0136	2.33639	2.52382	2.664	2.78584	2.91811	2.98125	3.07617	3.15618	3.25993	3.31523	3.38551	3.4635	3.53356	3.58052	3.50229	3.71111	3.78073	3.8335	3.88624	3.9141	3.79219	3.99874	4.0746	4.11269	4.16576	4.20713	4.25926	4.29633	4.31905	4.38185	4.38697	4.43403	4.37325	4.49183	4.5122	4.54449	4.58575	4.60162	4.63759	4.6473	4.67538	4.71385	4.72597	4.73245	4.81488	4.77985	4.79611	4.82578
3.77276	1.48231	1.82475	2.00497	2.14962	2.26324	2.38297	2.44503	2.53217	2.62228	2.70283	2.7705	2.83721	2.91952	2.96806	3.02391	2.94516	3.15419	3.21276	3.26501	3.31621	3.34159	3.20324	3.42805	3.49644	3.53402	3.58799	3.63823	3.67694	3.71707	3.74188	3.79809	3.8152	3.85929	3.77869	3.91835	3.9445	3.96792	4.01782	4.02677	4.0626	4.07812	4.09922	4.13699	4.1545	4.16251	4.25017	4.21262	4.23058	4.25838
3.83945	0.89365	1.24601	1.4498	1.60089	1.71512	1.84925	1.91294	2.01263	2.08896	2.17839	2.23533	2.31166	2.38833	2.43931	2.49558	2.45833	2.62088	2.68366	2.72552	2.77614	2.8062	2.69101	2.90067	2.95725	3.01807	3.04349	3.09555	3.13283	3.17445	3.20899	3.25577	3.26805	3.31665	3.22511	3.3775	3.40641	3.43639	3.48839	3.4897	3.53558	3.54397	3.56277	3.60194	3.62032	3.6298	3.71448	3.67943	3.69623	3.71855
3.90197	-0.0670501	0.273561	0.475273	0.620412	0.73878	0.846365	0.906336	1.02557	1.09777	1.16227	1.2409	1.29921	1.38247	1.4169	1.47372	1.47768	1.58576	1.64968	1.68007	1.74561	1.77268	1.72493	1.85128	1.89861	1.94848	1.97884	1.99913	2.04465	2.09832	2.11301	2.15378	2.18648	2.22042	2.16303	2.261	2.28068	2.31613	2.35205	2.36715	2.4033	2.41662	2.44451	2.48441	2.49446	2.4921	2.54588	2.53348	2.57519	2.61168
3.96081	-0.625968	-0.264613	-0.0963282	0.0688133	0.188629	0.277457	0.358222	0.461503	0.523774	0.586882	0.679057	0.738555	0.785534	0.854212	0.912482	0.927268	1.03371	1.03853	1.11596	1.15489	1.19868	1.15588	1.29782	1.3338	1.36392	1.41973	1.45338	1.46117	1.54145	1.57021	1.59415	1.63768	1.66049	1.74072	1.72821	1.7616	1.79366	1.81632	1.86496	1.8774	1.91634	1.93124	1.9489	1.99024	2.03025	2.06262	2.07396	2.10314	2.14089
4.01638	-0.800802	-0.452773	-0.295279	-0.131523	-0.000374857	0.116423	0.170071	0.223076	0.327189	0.411341	0.461229	0.509577	0.533764	0.61216	0.662972	0.672706	0.759895	0.767871	0.851993	0.876508	0.912637	0.909916	0.990413	1.02621	1.08031	1.10522	1.12621	1.1821	1.20974	1.23351	1.25888	1.30792	1.33057	1.27094	1.38453	1.39378	1.42548	1.46001	1.47922	1.51131	1.52926	1.55342	1.56965	1.58572	1.62284	1.66481	1.65365	1.6804	1.70233
4.06903	-0.943716	-0.588014	-0.308967	-0.241507	-0.0899017	0.00130215	0.010752	0.163748	0.200721	0.306821	0.341251	0.399779	0.441617	0.506091	0.518759	0.557513	0.681352	0.710746	0.770355	0.759358	0.836237	0.900163	0.914548	0.947	0.991031	1.06488	1.09788	1.05543	1.15816	1.18661	1.24418	1.20738	1.24905	1.32105	1.31685	1.35056	1.39519	1.45994	1.46781	1.47249	1.51159	1.51835	1.52755	1.59554	1.63217	1.61799	1.68815	1.70069	1.73162
[truncated: 21 more columns]

## Sheet: Milan_a
ln s	r = 0.25	r = 0.75	r = 1.25	r = 1.75	r = 2.25	r = 2.75	r = 3.25	r = 3.75	r = 4.25	r = 4.75	r = 5.25	r = 5.75	r = 6.25	r = 6.75	r = 7.25	r = 7.75	r =8.25	r = 8.75	r = 9.25	r = 9.75	r =10.25	r =10.75
1.09861	3.5577	3.40731	3.42158	3.53152	3.34102	3.37461	3.24669	3.09897	2.83886	2.58071	2.51819	2.37122	2.29613	2.09572	2.00782	1.80928	1.8455	1.71809	1.41891	0.883062	0.511635	0.167639
1.38629	3.86282	3.74006	3.74263	3.86897	3.67187	3.70143	3.57522	3.42017	3.16566	2.91567	2.84664	2.70931	2.63129	2.42776	2.33897	2.15181	2.20611	2.05133	1.73204	1.20111	0.864441	0.538608
1.60944	4.04398	3.93739	3.93475	4.05907	3.86143	3.90101	3.76108	3.61085	3.34575	3.10932	3.03793	2.90009	2.81831	2.61493	2.52328	2.33751	2.3903	2.23766	1.93643	1.40059	1.03769	0.726437
1.79176	4.20988	4.07931	4.07811	4.20166	3.99426	4.0342	3.88748	3.74343	3.48005	3.23753	3.16102	3.02476	2.95159	2.7506	2.65361	2.46004	2.51443	2.37619	2.06225	1.53101	1.17048	0.865195
1.94591	4.33647	4.20613	4.19859	4.31004	4.09738	4.14086	3.99923	3.84925	3.58597	3.34803	3.28355	3.14911	3.06848	2.86244	2.76802	2.57843	2.63841	2.48279	2.18212	1.65181	1.30711	0.963606
2.07944	4.42145	4.29164	4.28926	4.40229	4.18476	4.22015	4.0842	3.93453	3.67025	3.42813	3.35524	3.22245	3.14863	2.94645	2.84322	2.64693	2.70727	2.56172	2.25488	1.7232	1.38573	1.03561
2.19722	4.48855	4.36102	4.37843	4.48205	4.25849	4.29738	4.15626	4.01287	3.75642	3.51009	3.43854	3.30332	3.23381	3.02042	2.92156	2.72704	2.77986	2.63401	2.3315	1.80611	1.4693	1.129
2.30259	4.59653	4.47041	4.44633	4.55639	4.34382	4.38573	4.24172	4.09321	3.82054	3.58677	3.51504	3.38635	3.30534	3.09916	3.00573	2.8141	2.86243	2.73154	2.41775	1.86541	1.53077	1.19167
2.3979	4.69594	4.54702	4.53333	4.6321	4.4057	4.4451	4.3015	4.15574	3.88191	3.64666	3.57717	3.44522	3.36934	3.16225	3.06016	2.86915	2.92513	2.78668	2.48083	1.9431	1.60457	1.25379
2.48491	4.72376	4.58732	4.56748	4.67577	4.44884	4.49722	4.34738	4.20592	3.93709	3.69764	3.62132	3.48211	3.40511	3.20094	3.10722	2.91238	2.97075	2.8357	2.5257	1.9643	1.59319	1.27481
2.56495	4.84704	4.69405	4.67332	4.76374	4.53024	4.56746	4.42009	4.27174	4.00146	3.76258	3.69444	3.56489	3.49087	3.27865	3.17788	2.97867	3.03237	2.89839	2.59483	2.05385	1.71939	1.37515
2.63906	4.90779	4.75974	4.72577	4.82049	4.57927	4.62109	4.47022	4.32206	4.04766	3.80567	3.74397	3.61293	3.53458	3.32698	3.2248	3.02937	3.07916	2.94858	2.65151	2.10102	1.75657	1.43372
2.70805	4.97754	4.82843	4.78917	4.87236	4.64357	4.67678	4.52835	4.3849	4.10346	3.85465	3.79371	3.67918	3.59554	3.38479	3.27988	3.08385	3.14561	3.01018	2.70017	2.15037	1.79032	1.45912
2.77259	5.0822	4.92275	4.88698	4.96686	4.70999	4.74511	4.58771	4.43626	4.15067	3.91079	3.84632	3.71253	3.63754	3.43202	3.32156	3.12913	3.17605	3.04392	2.72835	2.18918	1.87488	1.54931
2.83321	5.10526	4.94927	4.89197	4.97477	4.73231	4.76584	4.6172	4.46435	4.18911	3.94893	3.88296	3.75939	3.68282	3.4737	3.36788	3.17395	3.21325	3.08702	2.79282	2.24727	1.91593	1.617
2.89037	4.92586	4.82134	4.8347	4.94227	4.71747	4.74193	4.60097	4.47612	4.20878	3.96108	3.89055	3.78108	3.7152	3.49953	3.38405	3.19192	3.24095	3.11471	2.8049	2.25927	1.95473	1.62393
2.94444	5.28207	5.07705	5.00917	5.07426	4.82385	4.8585	4.71417	4.56343	4.28423	4.03601	3.96388	3.84513	3.76538	3.55389	3.45088	3.25782	3.29187	3.1797	2.89456	2.33642	1.9762	1.67097
2.99573	5.30885	5.1499	5.09264	5.15939	4.89562	4.92965	4.77096	4.6233	4.33247	4.08367	4.02966	3.90356	3.82596	3.61257	3.51306	3.31057	3.34388	3.22434	2.91894	2.37369	2.03629	1.70499
3.04452	5.36136	5.18106	5.09054	5.18233	4.91992	4.95795	4.80567	4.64658	4.36239	4.11744	4.05554	3.93757	3.86341	3.65256	3.54507	3.34087	3.37603	3.25073	2.96879	2.42183	2.07258	1.80278
3.09104	5.44652	5.26076	5.18664	5.25952	4.97933	5.01217	4.85729	4.69771	4.41405	4.16714	4.10955	3.98579	3.91451	3.69925	3.58901	3.38969	3.42423	3.30561	3.0123	2.46517	2.12125	1.82645
3.13549	5.45628	5.29495	5.21846	5.27397	4.99483	5.02626	4.87277	4.71494	4.42846	4.17652	4.1145	3.99354	3.91422	3.70071	3.59095	3.39158	3.43001	3.30917	3.02269	2.4717	2.11167	1.85709
3.17805	5.25805	5.13199	5.06448	5.16356	4.93672	4.97297	4.8409	4.70294	4.43907	4.18128	4.11417	4.00451	3.93043	3.71911	3.61623	3.41815	3.4514	3.30888	2.97991	2.46747	2.12892	1.98584
3.21888	5.57533	5.4063	5.30116	5.37148	5.07044	5.10415	4.94773	4.7926	4.50575	4.256	4.19318	4.06345	3.97923	3.77086	3.66277	3.44928	3.49082	3.37416	3.08103	2.5345	2.16523	1.98244
3.2581	5.6576	5.45671	5.3418	5.39928	5.12019	5.15758	5.00605	4.84068	4.55084	4.29275	4.23021	4.10727	4.03422	3.82069	3.7115	3.5045	3.54576	3.42111	3.12741	2.59568	2.23481	2.01966
3.29584	5.67763	5.49711	5.37723	5.45514	5.15891	5.18793	5.0443	4.87759	4.58912	4.33765	4.27943	4.1603	4.08544	3.87067	3.75445	3.544	3.57051	3.45822	3.16635	2.62938	2.27232	2.07444
3.3322	5.70719	5.52517	5.40788	5.47978	5.19784	5.23293	5.07189	4.90918	4.62039	4.36706	4.31071	4.19034	4.11056	3.90026	3.78783	3.57465	3.60144	3.48659	3.2079	2.65678	2.29437	2.09909
3.3673	5.78101	5.60222	5.50271	5.57318	5.24723	5.27806	5.11825	4.95949	4.66767	4.40245	4.34229	4.21442	4.14386	3.9294	3.81806	3.60076	3.62106	3.51701	3.21425	2.68327	2.32602	2.15169
3.4012	5.82737	5.64942	5.53172	5.60538	5.30831	5.33988	5.1717	5.00036	4.68979	4.44647	4.39599	4.26971	4.19193	3.98196	3.86877	3.66165	3.66457	3.53158	3.26624	2.72913	2.34148	2.18389
3.43399	5.87441	5.68971	5.56434	5.61744	5.31474	5.35256	5.19138	5.02229	4.72074	4.46997	4.42603	4.30391	4.22412	4.01598	3.90179	3.69149	3.69664	3.58906	3.3029	2.77227	2.39987	2.23308
3.46574	5.8889	5.7059	5.58506	5.6496	5.34466	5.37243	5.21432	5.04511	4.74901	4.49536	4.43974	4.31754	4.24378	4.03173	3.91712	3.70139	3.71664	3.59563	3.30239	2.77534	2.41315	2.25407
3.49651	5.92625	5.74607	5.60469	5.66376	5.36174	5.39602	5.23693	5.06877	4.76431	4.52614	4.48268	4.36264	4.2832	4.06673	3.95498	3.74134	3.75491	3.6381	3.35687	2.81447	2.43472	2.27266
3.52636	5.97234	5.79495	5.67091	5.73024	5.39818	5.43688	5.27367	5.09066	4.79183	4.53383	4.47004	4.34077	4.27168	4.06866	3.95135	3.73273	3.73832	3.62618	3.32554	2.81325	2.43196	2.32314
3.55535	6.01824	5.82834	5.69846	5.75976	5.43732	5.47007	5.30736	5.13394	4.82966	4.57631	4.52676	4.40127	4.32831	4.11583	3.99822	3.7798	3.79302	3.67939	3.38053	2.85513	2.48643	2.34829
3.58352	6.06178	5.87945	5.72835	5.79358	5.48816	5.52959	5.37973	5.19969	4.89735	4.62906	4.56362	4.44978	4.36316	4.16171	4.06035	3.82162	3.81558	3.69341	3.40044	2.90067	2.51057	2.47168
3.61092	6.08731	5.89078	5.74701	5.8216	5.49919	5.53254	5.36911	5.19493	4.89106	4.63397	4.58034	4.45776	4.38364	4.17238	4.05254	3.83364	3.83959	3.72577	3.43153	2.91619	2.53474	2.3946
3.63759	6.12143	5.93352	5.77973	5.85401	5.52062	5.55752	5.39144	5.21771	4.90374	4.6506	4.58422	4.45987	4.38733	4.17561	4.05165	3.83286	3.82942	3.7196	3.42987	2.91929	2.53652	2.44609
3.66356	6.15794	5.96284	5.81926	5.88505	5.56288	5.59283	5.43501	5.25667	4.9495	4.69131	4.6393	4.51739	4.44505	4.23422	4.11546	3.89029	3.89578	3.78167	3.47683	2.96736	2.59167	2.47285
3.68888	6.20354	6.00398	5.86819	5.92204	5.60077	5.64115	5.48256	5.30231	4.99284	4.72751	4.67448	4.56091	4.48441	4.27727	4.15471	3.91772	3.91799	3.81006	3.50696	3.01544	2.6195	2.55236
3.71357	6.20883	6.01238	5.86942	5.93556	5.61356	5.64092	5.47903	5.3047	5.00141	4.74107	4.68851	4.56299	4.4856	4.2766	4.1581	3.93086	3.92872	3.81686	3.51735	3.0128	2.6283	2.53213
3.73767	6.24682	6.04631	5.89906	5.98012	5.65161	5.67737	5.52376	5.34002	5.03393	4.77383	4.72657	4.61149	4.53666	4.32605	4.20373	3.98344	3.97653	3.86243	3.5722	3.05801	2.6843	2.55617
3.7612	6.28476	6.07868	5.93195	6.01199	5.67726	5.70367	5.55269	5.36955	5.05998	4.79789	4.75208	4.63574	4.55851	4.35022	4.23132	4.00371	3.99481	3.88097	3.58862	3.08395	2.70242	2.59774
3.78419	6.29338	6.09808	5.94913	6.01349	5.68855	5.71821	5.55261	5.37825	5.06967	4.81041	4.75907	4.62747	4.55317	4.34431	4.22088	3.99128	3.9903	3.87594	3.5691	3.06908	2.68565	2.59409
3.80666	6.32929	6.14481	5.99556	6.05003	5.72648	5.75906	5.59735	5.42179	5.10781	4.83476	4.78745	4.66399	4.59015	4.37814	4.24418	4.00893	4.00354	3.90131	3.59969	3.10369	2.72431	2.66158
3.82864	6.35946	6.16366	6.01115	6.07512	5.74425	5.7756	5.61558	5.43527	5.12418	4.86051	4.8125	4.69141	4.61742	4.40576	4.27917	4.045	4.0334	3.92587	3.62404	3.12699	2.74716	2.66747
3.85015	6.38133	6.16713	6.02019	6.09313	5.76401	5.79338	5.6294	5.45391	5.14438	4.88042	4.83132	4.70085	4.62459	4.42359	4.30133	4.07123	4.05947	3.94965	3.6319	3.13586	2.7581	2.66991
3.8712	6.45085	6.24831	6.09262	6.15863	5.81498	5.84444	5.67076	5.48762	5.17724	4.90896	4.85479	4.72207	4.6363	4.4387	4.32091	4.08279	4.06626	3.95327	3.62972	3.14825	2.7659	2.71753
3.89182	6.43895	6.23011	6.0789	6.14793	5.81203	5.84258	5.68063	5.50106	5.19082	4.92483	4.8729	4.74439	4.66425	4.46076	4.33666	4.10223	4.08277	3.97566	3.65729	3.16743	2.7767	2.7162
3.91202	6.44901	6.24244	6.0872	6.16396	5.83148	5.85548	5.69398	5.51604	5.19854	4.93573	4.89218	4.76343	4.69199	4.4858	4.36	4.12694	4.11454	4.00302	3.69059	3.20387	2.82176	2.73003
3.93183	6.45362	6.24663	6.11205	6.18655	5.8582	5.8779	5.71273	5.54076	5.22209	4.95794	4.91932	4.79398	4.72707	4.51902	4.39309	4.15735	4.13951	4.03937	3.72537	3.2357	2.87059	2.75783
3.95124	6.4929	6.28051	6.14122	6.22183	5.88748	5.9038	5.73953	5.56889	5.24799	4.98042	4.94031	4.81177	4.73995	4.53534	4.41014	4.16871	4.15111	4.0453	3.72139	3.2399	2.86997	2.77651
3.97029	6.52514	6.31223	6.1608	6.23783	5.90276	5.92214	5.76395	5.58589	5.27027	5.00113	4.95631	4.83369	4.76039	4.555	4.42811	4.19055	4.15978	4.05494	3.73627	3.25329	2.87678	2.79168
3.98898	6.56089	6.35029	6.19259	6.25896	5.9161	5.94999	5.79104	5.60862	5.28998	5.02681	4.98504	4.85789	4.77936	4.57285	4.44875	4.21393	4.19069	4.08623	3.77836	3.29226	2.91087	2.83079
4.00733	6.56131	6.35288	6.20023	6.26303	5.93309	5.96945	5.81364	5.63514	5.31558	5.06134	5.01832	4.8903	4.81735	4.60946	4.47799	4.25072	4.23015	4.13249	3.82555	3.34422	2.96202	2.86491
4.02535	6.60605	6.39242	6.24199	6.30884	5.97193	6.00499	5.84943	5.67226	5.34527	5.08771	5.05093	4.92459	4.84593	4.63982	4.51034	4.27664	4.24766	4.14828	3.83572	3.36401	2.99037	2.89161
4.04305	6.59265	6.38077	6.23468	6.31009	5.97533	5.99839	5.84037	5.67066	5.35042	5.08513	5.0417	4.91209	4.84069	4.63259	4.50703	4.26809	4.23882	4.13022	3.81267	3.33936	2.95474	2.88624
4.06044	6.61879	6.40492	6.24747	6.32155	5.98589	6.00542	5.8527	5.67505	5.35744	5.0892	5.04448	4.91604	4.84328	4.63744	4.51236	4.27119	4.24681	4.14183	3.81731	3.33062	2.9454	2.89573
4.07754	6.63715	6.42124	6.25869	6.33177	5.99927	6.02165	5.86212	5.67922	5.36398	5.09797	5.04978	4.92079	4.84689	4.64586	4.51402	4.28071	4.25567	4.16718	3.84813	3.35269	2.95802	2.89611
4.09434	6.65278	6.44182	6.28569	6.35252	6.02642	6.05008	5.89223	5.71154	5.39664	5.12917	5.0803	4.95517	4.88009	4.68283	4.54556	4.31679	4.28756	4.20619	3.89684	3.40258	2.99998	2.94544
4.11087	6.69039	6.47298	6.31579	6.38814	6.06107	6.08206	5.92583	5.74673	5.42273	5.16048	5.11748	4.99579	4.91653	4.71554	4.58072	4.34827	4.31515	4.23306	3.91697	3.42738	3.03416	2.95864
4.12713	6.69909	6.48344	6.32176	6.39807	6.0644	6.08709	5.93126	5.75451	5.4334	5.16652	5.12754	4.99877	4.92261	4.71785	4.58748	4.3462	4.31501	4.2249	3.90898	3.42771	3.03536	2.96994
4.14313	6.70309	6.48791	6.32519	6.39868	6.05718	6.08332	5.92316	5.74672	5.4318	5.16437	5.11819	4.97936	4.9085	4.70606	4.58133	4.33765	4.3043	4.19875	3.8712	3.39937	3.01754	2.96756
4.15888	6.7091	6.49272	6.33632	6.40681	6.06217	6.08119	5.9254	5.75044	5.43628	5.16585	5.11784	4.97439	4.90564	4.70728	4.58251	4.33964	4.30396	4.19208	3.85547	3.38692	3.01264	2.97711
4.17439	6.75824	6.54118	6.3732	6.44447	6.09805	6.12155	5.95995	5.77528	5.45905	5.18544	5.13784	4.98726	4.91585	4.72356	4.59606	4.3515	4.31521	4.2136	3.87583	3.41375	3.01791	3.01095
4.18965	6.79857	6.57594	6.40367	6.47694	6.13448	6.15447	6.00059	5.81924	5.4963	5.22072	5.17561	5.02978	4.95561	4.76624	4.64016	4.3949	4.35021	4.25552	3.92056	3.45336	3.05962	3.05015
4.20469	6.81591	6.59208	6.42827	6.50031	6.1558	6.17686	6.02124	5.84165	5.51549	5.24293	5.20256	5.06475	4.98833	4.79561	4.66482	4.4204	4.3726	4.28283	3.95266	3.48298	3.09888	3.06848
4.21951	6.81257	6.58987	6.42884	6.50225	6.16127	6.18155	6.02685	5.85049	5.52653	5.25861	5.22085	5.0846	5.00825	4.81072	4.67869	4.43392	4.39431	4.30367	3.96982	3.49834	3.11469	3.07931
4.23411	6.79712	6.57517	6.41733	6.49457	6.15633	6.17743	6.02154	5.84907	5.53308	5.26428	5.22203	5.08859	5.01763	4.81382	4.6822	4.43553	4.39952	4.30014	3.96514	3.50341	3.12137	3.07803
4.2485	6.75685	6.53757	6.38524	6.46712	6.13117	6.15102	5.99479	5.82369	5.51413	5.2454	5.19759	5.06427	4.99698	4.78769	4.65698	4.41431	4.38814	4.27487	3.92806	3.47557	3.09684	3.04367
4.26268	6.74151	6.52617	6.37305	6.45594	6.1073	6.12947	5.96341	5.78893	5.47787	5.21401	5.16086	5.0133	4.94203	4.73416	4.60932	4.37235	4.34523	4.22163	3.87267	3.42097	3.03127	2.95272
4.27667	6.7964	6.5913	6.42513	6.5009	6.13139	6.15953	5.9794	5.79309	5.48086	5.21919	5.16637	5.00885	4.92491	4.72081	4.60297	4.36526	4.33299	4.2093	3.871	3.41789	3.01828	2.97408

## Sheet: Milan_b
ln r	3	4	5	6	7	8	9	10	11	12	13	14	15	16	17	18	19	20	21	22	23	24	25	26	27	28	29	30	31	32	33	34	35	36	37	38	39	40	41	42	43	44	45	46	47	48	49	50	51
0.559616	3.53152	3.86897	4.05907	4.20166	4.31004	4.40229	4.48205	4.55639	4.6321	4.67577	4.76374	4.82049	4.87236	4.96686	4.97477	4.94227	5.07426	5.15939	5.18233	5.25952	5.27397	5.16356	5.37148	5.39928	5.45514	5.47978	5.57318	5.60538	5.61744	5.6496	5.66376	5.73024	5.75976	5.79358	5.8216	5.85401	5.88505	5.92204	5.93556	5.98012	6.01199	6.01349	6.05003	6.07512	6.09313	6.15863	6.14793	6.16396	6.18655
0.81093	3.34102	3.67187	3.86143	3.99426	4.09738	4.18476	4.25849	4.34382	4.4057	4.44884	4.53024	4.57927	4.64357	4.70999	4.73231	4.71747	4.82385	4.89562	4.91992	4.97933	4.99483	4.93672	5.07044	5.12019	5.15891	5.19784	5.24723	5.30831	5.31474	5.34466	5.36174	5.39818	5.43732	5.48816	5.49919	5.52062	5.56288	5.60077	5.61356	5.65161	5.67726	5.68855	5.72648	5.74425	5.76401	5.81498	5.81203	5.83148	5.8582
1.0116	3.37461	3.70143	3.90101	4.0342	4.14086	4.22015	4.29738	4.38573	4.4451	4.49722	4.56746	4.62109	4.67678	4.74511	4.76584	4.74193	4.8585	4.92965	4.95795	5.01217	5.02626	4.97297	5.10415	5.15758	5.18793	5.23293	5.27806	5.33988	5.35256	5.37243	5.39602	5.43688	5.47007	5.52959	5.53254	5.55752	5.59283	5.64115	5.64092	5.67737	5.70367	5.71821	5.75906	5.7756	5.79338	5.84444	5.84258	5.85548	5.8779
1.17865	3.24669	3.57522	3.76108	3.88748	3.99923	4.0842	4.15626	4.24172	4.3015	4.34738	4.42009	4.47022	4.52835	4.58771	4.6172	4.60097	4.71417	4.77096	4.80567	4.85729	4.87277	4.8409	4.94773	5.00605	5.0443	5.07189	5.11825	5.1717	5.19138	5.21432	5.23693	5.27367	5.30736	5.37973	5.36911	5.39144	5.43501	5.48256	5.47903	5.52376	5.55269	5.55261	5.59735	5.61558	5.6294	5.67076	5.68063	5.69398	5.71273
1.32176	3.09897	3.42017	3.61085	3.74343	3.84925	3.93453	4.01287	4.09321	4.15574	4.20592	4.27174	4.32206	4.3849	4.43626	4.46435	4.47612	4.56343	4.6233	4.64658	4.69771	4.71494	4.70294	4.7926	4.84068	4.87759	4.90918	4.95949	5.00036	5.02229	5.04511	5.06877	5.09066	5.13394	5.19969	5.19493	5.21771	5.25667	5.30231	5.3047	5.34002	5.36955	5.37825	5.42179	5.43527	5.45391	5.48762	5.50106	5.51604	5.54076
1.44692	2.83886	3.16566	3.34575	3.48005	3.58597	3.67025	3.75642	3.82054	3.88191	3.93709	4.00146	4.04766	4.10346	4.15067	4.18911	4.20878	4.28423	4.33247	4.36239	4.41405	4.42846	4.43907	4.50575	4.55084	4.58912	4.62039	4.66767	4.68979	4.72074	4.74901	4.76431	4.79183	4.82966	4.89735	4.89106	4.90374	4.9495	4.99284	5.00141	5.03393	5.05998	5.06967	5.10781	5.12418	5.14438	5.17724	5.19082	5.19854	5.22209
1.55814	2.58071	2.91567	3.10932	3.23753	3.34803	3.42813	3.51009	3.58677	3.64666	3.69764	3.76258	3.80567	3.85465	3.91079	3.94893	3.96108	4.03601	4.08367	4.11744	4.16714	4.17652	4.18128	4.256	4.29275	4.33765	4.36706	4.40245	4.44647	4.46997	4.49536	4.52614	4.53383	4.57631	4.62906	4.63397	4.6506	4.69131	4.72751	4.74107	4.77383	4.79789	4.81041	4.83476	4.86051	4.88042	4.90896	4.92483	4.93573	4.95794
1.65823	2.51819	2.84664	3.03793	3.16102	3.28355	3.35524	3.43854	3.51504	3.57717	3.62132	3.69444	3.74397	3.79371	3.84632	3.88296	3.89055	3.96388	4.02966	4.05554	4.10955	4.1145	4.11417	4.19318	4.23021	4.27943	4.31071	4.34229	4.39599	4.42603	4.43974	4.48268	4.47004	4.52676	4.56362	4.58034	4.58422	4.6393	4.67448	4.68851	4.72657	4.75208	4.75907	4.78745	4.8125	4.83132	4.85479	4.8729	4.89218	4.91932
1.7492	2.37122	2.70931	2.90009	3.02476	3.14911	3.22245	3.30332	3.38635	3.44522	3.48211	3.56489	3.61293	3.67918	3.71253	3.75939	3.78108	3.84513	3.90356	3.93757	3.98579	3.99354	4.00451	4.06345	4.10727	4.1603	4.19034	4.21442	4.26971	4.30391	4.31754	4.36264	4.34077	4.40127	4.44978	4.45776	4.45987	4.51739	4.56091	4.56299	4.61149	4.63574	4.62747	4.66399	4.69141	4.70085	4.72207	4.74439	4.76343	4.79398
1.83258	2.29613	2.63129	2.81831	2.95159	3.06848	3.14863	3.23381	3.30534	3.36934	3.40511	3.49087	3.53458	3.59554	3.63754	3.68282	3.7152	3.76538	3.82596	3.86341	3.91451	3.91422	3.93043	3.97923	4.03422	4.08544	4.11056	4.14386	4.19193	4.22412	4.24378	4.2832	4.27168	4.32831	4.36316	4.38364	4.38733	4.44505	4.48441	4.4856	4.53666	4.55851	4.55317	4.59015	4.61742	4.62459	4.6363	4.66425	4.69199	4.72707
1.90954	2.09572	2.42776	2.61493	2.7506	2.86244	2.94645	3.02042	3.09916	3.16225	3.20094	3.27865	3.32698	3.38479	3.43202	3.4737	3.49953	3.55389	3.61257	3.65256	3.69925	3.70071	3.71911	3.77086	3.82069	3.87067	3.90026	3.9294	3.98196	4.01598	4.03173	4.06673	4.06866	4.11583	4.16171	4.17238	4.17561	4.23422	4.27727	4.2766	4.32605	4.35022	4.34431	4.37814	4.40576	4.42359	4.4387	4.46076	4.4858	4.51902
1.981	2.00782	2.33897	2.52328	2.65361	2.76802	2.84322	2.92156	3.00573	3.06016	3.10722	3.17788	3.2248	3.27988	3.32156	3.36788	3.38405	3.45088	3.51306	3.54507	3.58901	3.59095	3.61623	3.66277	3.7115	3.75445	3.78783	3.81806	3.86877	3.90179	3.91712	3.95498	3.95135	3.99822	4.06035	4.05254	4.05165	4.11546	4.15471	4.1581	4.20373	4.23132	4.22088	4.24418	4.27917	4.30133	4.32091	4.33666	4.36	4.39309
2.04769	1.80928	2.15181	2.33751	2.46004	2.57843	2.64693	2.72704	2.8141	2.86915	2.91238	2.97867	3.02937	3.08385	3.12913	3.17395	3.19192	3.25782	3.31057	3.34087	3.38969	3.39158	3.41815	3.44928	3.5045	3.544	3.57465	3.60076	3.66165	3.69149	3.70139	3.74134	3.73273	3.7798	3.82162	3.83364	3.83286	3.89029	3.91772	3.93086	3.98344	4.00371	3.99128	4.00893	4.045	4.07123	4.08279	4.10223	4.12694	4.15735
2.11021	1.8455	2.20611	2.3903	2.51443	2.63841	2.70727	2.77986	2.86243	2.92513	2.97075	3.03237	3.07916	3.14561	3.17605	3.21325	3.24095	3.29187	3.34388	3.37603	3.42423	3.43001	3.4514	3.49082	3.54576	3.57051	3.60144	3.62106	3.66457	3.69664	3.71664	3.75491	3.73832	3.79302	3.81558	3.83959	3.82942	3.89578	3.91799	3.92872	3.97653	3.99481	3.9903	4.00354	4.0334	4.05947	4.06626	4.08277	4.11454	4.13951
2.16905	1.71809	2.05133	2.23766	2.37619	2.48279	2.56172	2.63401	2.73154	2.78668	2.8357	2.89839	2.94858	3.01018	3.04392	3.08702	3.11471	3.1797	3.22434	3.25073	3.30561	3.30917	3.30888	3.37416	3.42111	3.45822	3.48659	3.51701	3.53158	3.58906	3.59563	3.6381	3.62618	3.67939	3.69341	3.72577	3.7196	3.78167	3.81006	3.81686	3.86243	3.88097	3.87594	3.90131	3.92587	3.94965	3.95327	3.97566	4.00302	4.03937
2.22462	1.41891	1.73204	1.93643	2.06225	2.18212	2.25488	2.3315	2.41775	2.48083	2.5257	2.59483	2.65151	2.70017	2.72835	2.79282	2.8049	2.89456	2.91894	2.96879	3.0123	3.02269	2.97991	3.08103	3.12741	3.16635	3.2079	3.21425	3.26624	3.3029	3.30239	3.35687	3.32554	3.38053	3.40044	3.43153	3.42987	3.47683	3.50696	3.51735	3.5722	3.58862	3.5691	3.59969	3.62404	3.6319	3.62972	3.65729	3.69059	3.72537
[truncated: 21 more columns]

[truncated: 2 more sheets: Greater Boston_a, Greater Boston_b]
