# Supplementary material for: The spatiotemporal scaling laws of urban population dynamics
Source: Nat Commun. 2025 Mar 24;16:2881. doi: 10.1038/s41467-025-58286-4 (PMC11933343; doi:10.1038/s41467-025-58286-4)
Supplement: Supplementary file 4 — Source Data [file 41467_2025_58286_MOESM4_ESM.zip › Source data/Source data Figure 4.xlsx]

## Sheet: Beijing
s	3	4	5	6	7	8	9	10	11	12	13	14	15	16	17	18	19	20	21	22	23	24	25	26	27	28	29	30	31	32	33	34	35	36	37	38	39	40	41	42	43	44	45	46	47	48	49	50	51
ln s	1.09861	1.38629	1.60944	1.79176	1.94591	2.07944	2.19722	2.30259	2.3979	2.48491	2.56495	2.63906	2.70805	2.77259	2.83321	2.89037	2.94444	2.99573	3.04452	3.09104	3.13549	3.17805	3.21888	3.2581	3.29584	3.3322	3.3673	3.4012	3.43399	3.46574	3.49651	3.52636	3.55535	3.58352	3.61092	3.63759	3.66356	3.68888	3.71357	3.73767	3.7612	3.78419	3.80666	3.82864	3.85015	3.8712	3.89182	3.91202	3.93183
FID
2561	3.33083	3.69613	3.90246	4.0965	4.24933	4.31144	4.53735	4.69898	4.82438	4.83075	5.09285	5.20524	5.29038	5.41272	5.52747	5.75933	5.72303	5.78608	5.88002	5.96482	6.01741	5.7822	6.15816	6.22995	6.27409	6.38496	6.43213	6.48603	6.52843	6.59557	6.62917	6.6914	6.71001	6.86223	6.81402	6.85352	6.90652	6.94621	6.98748	7.03761	7.07658	7.09262	7.13273	7.18031	7.19113	7.26625	7.26172	7.29558	7.30326
4344	3.06343	3.45083	3.65868	3.85106	4.0304	4.15344	4.32768	4.5364	4.62789	4.69247	4.89774	5.01419	5.11718	5.26068	5.31944	5.55406	5.53585	5.60037	5.65687	5.74872	5.81839	5.65042	5.95814	6.00698	6.08277	6.14952	6.22536	6.30033	6.33914	6.37984	6.43449	6.45379	6.50446	6.6294	6.59924	6.63799	6.68722	6.72717	6.77846	6.7796	6.84573	6.88048	6.91166	6.9651	6.9623	7.01862	7.03704	7.08139	7.09441
4145	4.01962	4.4066	4.69347	4.9191	5.00556	5.20323	5.31757	5.50085	5.62163	5.77257	5.87398	5.99169	6.07793	6.2338	6.29318	6.51934	6.51023	6.54647	6.63485	6.72825	6.77611	6.72217	6.92454	6.99143	7.04203	7.12938	7.16239	7.24752	7.29199	7.33558	7.37806	7.42116	7.47127	7.55403	7.57056	7.60623	7.6527	7.69397	7.73917	7.76972	7.81683	7.84164	7.88012	7.92038	7.93235	7.97774	7.9906	8.04242	8.05839
4146	4.02149	4.32992	4.57394	4.75588	4.94381	5.02044	5.16486	5.32878	5.44568	5.54637	5.71002	5.8021	5.91693	6.05778	6.1275	6.33745	6.32905	6.37535	6.46745	6.56346	6.62461	6.4531	6.75618	6.8326	6.89528	6.95112	7.04549	7.06809	7.12977	7.19182	7.24081	7.27774	7.31742	7.42738	7.41797	7.46735	7.50336	7.55908	7.59005	7.6241	7.67203	7.70286	7.7453	7.78232	7.78738	7.86103	7.86213	7.89588	7.91465
4680	3.20023	3.45701	3.7275	3.94023	4.05493	4.13996	4.33336	4.49286	4.62029	4.65314	4.87038	4.97732	5.06238	5.20417	5.29899	5.57912	5.47431	5.56555	5.63706	5.73794	5.74733	5.611	5.90034	5.98471	6.04877	6.09648	6.17313	6.23502	6.26879	6.33735	6.36477	6.44125	6.46481	6.5614	6.56357	6.59948	6.65136	6.69673	6.73122	6.77253	6.81369	6.83982	6.88021	6.92029	6.93369	6.99588	7.00316	7.03159	7.06148
3655	3.56026	3.95044	4.16942	4.31899	4.50189	4.58015	4.72001	4.93233	5.0431	4.99107	5.29048	5.40745	5.46392	5.58933	5.70223	5.85997	5.88729	5.9611	6.04011	6.13497	6.13625	5.82448	6.3052	6.37948	6.44786	6.50165	6.57029	6.63449	6.68481	6.73933	6.76183	6.85757	6.86387	7.06197	6.96025	7.00392	7.05002	7.09673	7.14479	7.16124	7.21033	7.24659	7.2702	7.30883	7.35452	7.41053	7.41324	7.44199	7.4764
3550	3.73122	4.08522	4.36111	4.47989	4.63985	4.77803	4.90255	5.06284	5.15895	5.23651	5.39147	5.50111	5.60291	5.73057	5.79677	5.88263	6.01589	6.06017	6.12036	6.24229	6.27303	6.09034	6.41047	6.48083	6.56911	6.62535	6.6529	6.74412	6.83469	6.86409	6.90014	6.9788	6.98735	7.18878	7.09411	7.1635	7.17489	7.2173	7.27701	7.32187	7.35874	7.36907	7.40164	7.45406	7.49082	7.55641	7.55716	7.5824	7.60986
4236	1.764	2.09754	2.31261	2.44537	2.61697	2.74288	2.81589	3.04993	3.15103	3.37773	3.35896	3.48285	3.52443	3.71694	3.7783	3.73243	3.99271	4.04099	4.15089	4.25494	4.30792	4.23574	4.46756	4.50149	4.56339	4.62632	4.66487	4.7255	4.80093	4.85964	4.91432	4.9583	4.9783	5.19823	5.08506	5.12152	5.17726	5.25151	5.26865	5.27766	5.33256	5.36878	5.40559	5.44639	5.45977	5.50172	5.53369	5.54744	5.57669
4596	3.16416	3.57858	3.87621	4.10979	4.22343	4.25063	4.52533	4.67343	4.80361	4.73562	5.03262	5.14322	5.21997	5.37157	5.44332	5.64398	5.64009	5.7075	5.77073	5.86647	5.90391	5.72813	6.02783	6.1054	6.16818	6.23213	6.28959	6.35428	6.41695	6.45795	6.49717	6.55101	6.57191	6.70802	6.66281	6.68863	6.75285	6.77475	6.83959	6.85754	6.90689	6.94581	6.97542	7.01991	7.03253	7.09503	7.09515	7.13651	7.16496
4843	2.24926	2.58922	2.79321	2.96068	3.15873	3.20213	3.45942	3.58812	3.73035	3.5913	3.96221	4.05936	4.13371	4.26479	4.36576	4.48384	4.55355	4.63378	4.68741	4.77466	4.82096	4.61513	4.93062	5.00615	5.07334	5.13114	5.2006	5.24934	5.32654	5.3725	5.37871	5.47976	5.46877	5.72806	5.57594	5.61778	5.6722	5.71955	5.75985	5.78484	5.83624	5.85873	5.88684	5.94889	5.95073	5.99872	6.0239	6.06616	6.07876
4343	3.78934	4.15999	4.41222	4.57093	4.71404	4.8578	5.04252	5.12304	5.25074	5.37472	5.46475	5.57244	5.6275	5.81405	5.88161	6.11776	6.1015	6.17875	6.21792	6.32003	6.34604	6.25307	6.49978	6.56109	6.62299	6.69206	6.76763	6.79419	6.86737	6.90587	6.97506	6.9931	7.05144	7.05465	7.13829	7.17936	7.21986	7.2588	7.30571	7.34777	7.38409	7.41167	7.44864	7.4837	7.50096	7.57738	7.56411	7.60393	7.63051
4523	2.52856	2.83903	3.05161	3.28286	3.39631	3.54706	3.69074	3.77093	3.9268	3.97427	4.13786	4.24225	4.30306	4.44749	4.54669	4.74156	4.78064	4.79581	4.85601	4.90613	4.98227	4.93704	5.13318	5.19817	5.2536	5.31068	5.41792	5.45257	5.48801	5.55495	5.61212	5.6405	5.68539	5.74777	5.7827	5.83514	5.86444	5.9015	5.95058	5.98944	6.03839	6.06269	6.08516	6.14025	6.1498	6.20072	6.22681	6.26209	6.28144
3547	3.44959	3.77095	3.8712	4.11986	4.25027	4.31932	4.43357	4.53445	4.6552	4.75123	4.85484	4.9511	5.04738	5.16275	5.24292	5.35963	5.40499	5.52757	5.60584	5.66642	5.76393	5.69556	5.8787	5.95118	6.02407	6.07707	6.18587	6.18766	6.25162	6.31374	6.36033	6.44262	6.46777	6.49949	6.55597	6.60193	6.64147	6.63896	6.72517	6.79176	6.81841	6.8441	6.87368	6.91525	6.96784	7.00052	7.02512	7.04996	7.06435
3662	4.07312	4.49909	4.72974	4.9359	5.00815	5.05427	5.27021	5.38852	5.49757	5.48976	5.72207	5.82128	5.94315	6.0073	6.10297	6.3341	6.2794	6.31843	6.43219	6.53612	6.56383	6.51586	6.69187	6.80201	6.85638	6.91145	6.95832	6.98266	7.10213	7.14362	7.17253	7.26111	7.26531	7.40062	7.36857	7.42829	7.45512	7.48424	7.54234	7.58004	7.61813	7.66004	7.70653	7.73832	7.74251	7.80015	7.80531	7.85729	7.88957
4433	2.45008	2.83535	3.07758	3.27407	3.38811	3.49776	3.58735	3.73313	3.85799	3.88605	4.06221	4.1791	4.26969	4.38082	4.47105	4.67148	4.71312	4.71725	4.8186	4.88649	4.94365	4.81541	5.07211	5.13796	5.2143	5.29307	5.32869	5.38387	5.47159	5.50699	5.53277	5.62197	5.63394	5.7682	5.721	5.75505	5.81888	5.83781	5.90066	5.93637	5.97452	6.01591	6.05711	6.09566	6.09701	6.16664	6.16855	6.21018	6.22626
4432	4.07205	4.4312	4.65832	4.8334	4.95157	5.05015	5.10968	5.28074	5.41271	5.53616	5.63955	5.76002	5.87433	5.94442	6.07407	6.33472	6.25819	6.34285	6.38976	6.49974	6.51759	6.31877	6.70402	6.72941	6.81794	6.86182	6.93785	6.99281	7.04993	7.09145	7.15408	7.18807	7.22894	7.27651	7.3216	7.36967	7.40456	7.46321	7.49401	7.52285	7.57593	7.58397	7.60901	7.67202	7.69225	7.76226	7.75763	7.79335	7.79918
4607	3.29503	3.68195	3.84161	4.02371	4.21236	4.29499	4.38786	4.5588	4.68982	4.62423	4.91286	5.00173	5.10769	5.18425	5.2953	5.49392	5.46173	5.54681	5.6068	5.68777	5.69124	5.42068	5.8333	5.93785	6.00076	6.0457	6.12769	6.20952	6.2677	6.29161	6.34562	6.41871	6.43472	6.53554	6.52571	6.56845	6.61463	6.65634	6.69528	6.74497	6.77651	6.79098	6.84688	6.87919	6.89096	6.96447	6.96221	6.99435	7.0086
4050	1.501	1.98408	2.21398	2.29493	2.52981	2.64586	2.83245	2.90975	3.00485	2.94175	3.22844	3.32365	3.37018	3.51069	3.61356	3.75788	3.80802	3.86094	3.9218	4.02588	4.07298	3.92247	4.2051	4.23349	4.34732	4.3778	4.44599	4.51341	4.53758	4.59845	4.62673	4.69203	4.71432	4.88806	4.81301	4.89232	4.89954	4.90141	4.98274	5.02429	5.07247	5.06927	5.07755	5.14996	5.19281	5.23733	5.24563	5.28243	5.29692
3340	3.20868	3.536	3.70459	3.89689	4.00498	4.15897	4.23724	4.36217	4.48302	4.54865	4.69156	4.80569	4.90354	4.96807	5.09529	5.31972	5.26882	5.28774	5.39769	5.49856	5.52571	5.35925	5.67303	5.73749	5.82391	5.87135	5.89158	5.97537	6.06004	6.09093	6.12444	6.22558	6.21599	6.42672	6.32298	6.36747	6.41267	6.48218	6.50692	6.51836	6.56636	6.61369	6.65254	6.69212	6.71549	6.76968	6.7792	6.80796	6.83765
7076	1.09695	1.47724	1.67742	1.81936	2.01198	2.05442	2.31888	2.36899	2.4889	2.47975	2.73952	2.80456	2.86396	2.96927	3.07233	3.23729	3.31993	3.32059	3.37843	3.48833	3.52659	3.00449	3.66745	3.75007	3.78538	3.84609	3.91453	4.00609	4.07993	4.09342	4.14297	4.20762	4.1964	4.5156	4.3034	4.35111	4.39321	4.42002	4.4959	4.49939	4.54423	4.59678	4.62335	4.67127	4.67733	4.74122	4.74564	4.7719	4.79721
3773	2.78577	3.11722	3.32868	3.46194	3.52938	3.7113	3.86686	3.94133	4.08438	4.19205	4.29085	4.41186	4.48286	4.58114	4.68801	4.83614	4.90065	4.89999	5.00604	5.12095	5.17163	5.0911	5.2788	5.349	5.40005	5.44901	5.57928	5.59784	5.67862	5.69683	5.76893	5.7614	5.83521	5.88359	5.92297	5.94313	6.0041	6.04452	6.09246	6.11901	6.17808	6.18313	6.17841	6.25515	6.29701	6.36519	6.34661	6.3962	6.41045
3219	2.89396	3.31239	3.47256	3.64264	3.77204	3.90809	4.02559	4.12211	4.26406	4.31764	4.4833	4.59985	4.69608	4.79211	4.85564	4.84727	5.05878	5.12902	5.21946	5.30326	5.32571	5.05723	5.46642	5.54078	5.61296	5.67114	5.70516	5.76564	5.84545	5.88842	5.90753	6.03266	5.99581	6.28667	6.09524	6.15382	6.18479	6.2293	6.27774	6.26964	6.33315	6.36371	6.3819	6.44442	6.45246	6.50766	6.51682	6.56044	6.57834
4522	3.36378	3.81634	3.90265	4.09917	4.19029	4.29237	4.43603	4.56607	4.6612	4.72867	4.86745	4.97679	5.02782	5.15409	5.26582	5.39708	5.47411	5.56711	5.61289	5.70697	5.71082	5.4059	5.82783	5.92832	5.99129	6.08613	6.12865	6.23146	6.27686	6.29922	6.36963	6.37672	6.44846	6.40996	6.52843	6.5727	6.60944	6.64539	6.68748	6.72229	6.75572	6.80049	6.85615	6.88245	6.86532	6.94131	6.9328	6.98928	7.01696
3767	4.1042	4.48716	4.66615	4.80779	4.94027	5.08322	5.19281	5.25421	5.38554	5.37905	5.57725	5.68056	5.76523	5.8354	5.97459	6.12199	6.15949	6.18557	6.26422	6.38325	6.36057	6.20879	6.49525	6.61583	6.68226	6.72903	6.79483	6.82893	6.91561	6.97675	6.9766	7.13063	7.10633	7.23404	7.20974	7.27238	7.30029	7.3567	7.38165	7.43523	7.46057	7.49778	7.54851	7.56801	7.60418	7.68225	7.66476	7.69045	7.72854
4052	3.78501	4.14801	4.35858	4.51221	4.61593	4.73326	4.87522	5.00686	5.09884	5.17557	5.29873	5.41031	5.49803	5.59052	5.6924	5.83315	5.85643	5.95532	6.03714	6.14043	6.15508	5.92138	6.30095	6.34377	6.40873	6.48771	6.56354	6.66087	6.65546	6.71218	6.76665	6.78504	6.85351	6.86851	6.94157	6.9852	7.03122	7.06776	7.09585	7.13902	7.17828	7.2031	7.23495	7.27933	7.30521	7.39652	7.37377	7.40041	7.40278
5097	1.89901	2.21714	2.41497	2.56873	2.69386	2.83241	3.03517	3.03897	3.19538	3.32229	3.4105	3.50674	3.58674	3.67816	3.77082	3.80243	3.96571	3.98991	4.04487	4.1003	4.28286	4.14215	4.32844	4.43961	4.52537	4.57843	4.64944	4.85081	4.87197	4.83744	4.89935	5.0725	4.9999	5.18371	5.04004	5.04163	5.14015	5.20105	5.23066	5.23247	5.24654	5.3257	5.38102	5.37152	5.39878	5.44924	5.40129	5.51765	5.50348
5429	2.10925	2.41642	2.66217	2.7971	2.95605	3.05113	3.19044	3.28701	3.41931	3.50518	3.62391	3.70813	3.83206	3.97279	4.01092	4.0208	4.16803	4.24389	4.33385	4.39689	4.44963	4.25112	4.54182	4.6553	4.68391	4.80189	4.84268	4.90637	4.96089	5.00774	5.03022	5.11853	5.12828	5.23769	5.22601	5.26325	5.3159	5.33568	5.39641	5.44096	5.46983	5.5018	5.54224	5.58238	5.59713	5.67669	5.66141	5.69154	5.69657
3758	3.24277	3.5754	3.7958	3.93542	4.05753	4.17384	4.2729	4.43164	4.51025	4.54222	4.72136	4.82018	4.86509	4.99762	5.09012	5.16365	5.27257	5.3429	5.42448	5.50875	5.53383	5.21779	5.64851	5.75187	5.82344	5.88889	5.95736	5.99773	6.05862	6.10341	6.14424	6.22075	6.23775	6.36127	6.32319	6.36512	6.41428	6.43576	6.49756	6.51826	6.56657	6.59956	6.61021	6.67107	6.69795	6.77319	6.76001	6.79427	6.81175
2683	2.62227	3.00147	3.15139	3.32896	3.45803	3.53155	3.75168	3.83054	3.96122	3.94943	4.17839	4.2752	4.37703	4.47756	4.54252	4.62344	4.70269	4.85658	4.86791	4.9505	5.00339	4.66618	5.09042	5.20204	5.26894	5.33934	5.38536	5.4342	5.51263	5.54948	5.58646	5.64545	5.65722	5.79108	5.76095	5.80917	5.84766	5.8984	5.93291	5.94854	5.99517	6.02982	6.05612	6.10109	6.13548	6.21947	6.19908	6.21707	6.22468
2578	1.9787	2.28756	2.55063	2.66011	2.84869	2.85122	3.22904	3.23508	3.36257	3.26932	3.60501	3.68887	3.77282	3.89483	3.9805	4.01922	4.1678	4.21893	4.27341	4.36236	4.39553	4.19207	4.53032	4.57967	4.65164	4.71007	4.7813	4.81837	4.88232	4.93408	4.9095	5.05281	5.01625	5.32929	5.12522	5.20558	5.21466	5.24826	5.3048	5.30603	5.36048	5.39444	5.42833	5.47174	5.48593	5.54464	5.55022	5.58736	5.61437
4608	1.33652	1.69046	2.05512	2.14877	2.29935	2.3284	2.57611	2.66062	2.7588	2.78141	2.93302	3.04829	3.09864	3.25781	3.33955	3.50437	3.57647	3.57755	3.61795	3.71779	3.77065	3.72014	3.91633	3.93928	4.00838	4.06334	4.16562	4.21742	4.27491	4.30956	4.33847	4.42492	4.42222	4.67026	4.5165	4.57679	4.6089	4.64947	4.69737	4.71919	4.78534	4.78627	4.81541	4.89117	4.87338	4.92424	4.95567	4.9944	5.01768
2257	2.43833	2.83182	2.94839	3.10787	3.22137	3.35263	3.42327	3.50667	3.65243	3.77363	3.85506	3.92277	4.04111	4.04773	4.22207	4.42708	4.38982	4.46245	4.54365	4.65059	4.61325	4.62847	4.80486	4.86804	4.94444	4.99194	5.04419	5.05819	5.16593	5.22269	5.21435	5.37336	5.36824	5.44385	5.46112	5.50084	5.55057	5.60525	5.62686	5.68766	5.72279	5.74374	5.79106	5.8211	5.83567	5.88926	5.90977	5.93893	5.97646
3562	0.989354	1.2424	1.51315	1.66788	1.84173	1.85747	2.01413	2.14175	2.25511	2.40584	2.50304	2.57565	2.65252	2.77765	2.85276	2.8065	3.05627	3.09274	3.149	3.24451	3.29074	3.20814	3.42825	3.48789	3.5418	3.62865	3.60759	3.74788	3.76827	3.81297	3.79938	3.92156	3.90903	4.2685	4.01901	4.08194	4.12525	4.15383	4.22613	4.21395	4.27981	4.30964	4.31643	4.37607	4.41978	4.4714	4.48405	4.51226	4.52781
1548	2.15504	2.48333	2.6897	2.83761	2.98064	3.08513	3.17615	3.31246	3.4375	3.47206	3.64503	3.73863	3.79655	3.94494	3.99984	4.09845	4.19787	4.2316	4.36129	4.41299	4.43322	4.11656	4.57249	4.62938	4.70854	4.7661	4.85666	4.87206	4.96493	5.00154	5.05046	5.09784	5.11654	5.3084	5.20926	5.23095	5.30839	5.34128	5.38926	5.42979	5.47559	5.48086	5.5013	5.56896	5.57412	5.63309	5.64979	5.69231	5.69614
3113	2.97331	3.39149	3.61424	3.70752	3.85853	3.90949	4.04024	4.21189	4.27974	4.35947	4.49355	4.59857	4.67531	4.81916	4.86289	4.90421	5.03674	5.12756	5.19404	5.26632	5.3016	5.09732	5.43396	5.51624	5.57752	5.65481	5.6959	5.75932	5.79271	5.86476	5.90731	5.97987	5.99449	6.16542	6.08464	6.13296	6.17034	6.23491	6.2642	6.26783	6.31818	6.36349	6.41238	6.4414	6.43723	6.50016	6.49863	6.55573	6.58425
5164	1.20553	1.64474	1.8356	2.09007	2.2493	2.45167	2.29836	2.63152	2.77534	2.91014	3.0082	3.09847	3.19126	3.27624	3.38194	3.55225	3.61013	3.63696	3.71397	3.81153	3.81614	3.49926	3.94925	3.99979	4.0527	4.135	4.17687	4.21138	4.288	4.32594	4.3429	4.42419	4.42197	4.67253	4.50886	4.52959	4.61608	4.64406	4.68011	4.72562	4.76606	4.77053	4.79102	4.8466	4.85838	4.90575	4.92415	4.96093	4.96887
3661	4.09091	4.47818	4.66765	4.86463	4.93233	5.04399	5.13595	5.21177	5.33857	5.45073	5.532	5.63024	5.71659	5.83278	5.93412	6.13801	6.07643	6.13545	6.24026	6.35404	6.3525	6.23897	6.49983	6.59096	6.65053	6.71725	6.75346	6.75558	6.86837	6.92824	6.96244	7.03887	7.06345	7.10597	7.16149	7.21033	7.2411	7.27728	7.32562	7.37399	7.40327	7.43878	7.47821	7.51245	7.53781	7.59867	7.5917	7.6306	7.67406
4251	3.64355	3.93557	4.18077	4.29631	4.44884	4.54349	4.61667	4.74711	4.86971	4.84356	5.0491	5.15384	5.26973	5.33526	5.44213	5.5983	5.63402	5.70459	5.7617	5.85495	5.85139	5.69056	5.99248	6.08367	6.1618	6.19307	6.2501	6.34323	6.36846	6.42939	6.46336	6.54614	6.56662	6.64575	6.6601	6.72002	6.74128	6.80549	6.83272	6.86967	6.91208	6.92715	6.97407	7.01255	7.03124	7.11266	7.09121	7.13685	7.15447
2664	2.68083	3.0325	3.2342	3.40167	3.551	3.59372	3.71084	3.88159	3.97271	3.97744	4.16393	4.27018	4.31591	4.46231	4.53942	4.5458	4.72852	4.75691	4.87844	4.96906	4.99535	4.58274	5.1359	5.17649	5.26185	5.31746	5.38691	5.45399	5.50551	5.54367	5.61577	5.63841	5.68587	5.77167	5.77285	5.82313	5.84615	5.87854	5.93261	5.96371	6.00095	6.02971	6.05832	6.10296	6.1102	6.19588	6.18113	6.21771	6.23851
4430	2.27137	2.61801	2.86344	2.99831	3.18609	3.31766	3.44389	3.54612	3.6818	3.72453	3.89792	3.99729	4.08882	4.19263	4.25327	4.23289	4.46987	4.5486	4.57912	4.68659	4.70189	4.39914	4.81769	4.90425	4.96686	5.03295	5.07538	5.15647	5.16523	5.23576	5.27299	5.33523	5.34928	5.50383	5.44364	5.4415	5.535	5.60613	5.61121	5.66465	5.6809	5.70815	5.74864	5.78614	5.79319	5.88532	5.8601	5.88915	5.90206
3761	3.1755	3.48708	3.71108	3.87264	4.0035	4.1242	4.21894	4.36529	4.44685	4.54678	4.64221	4.73922	4.82729	4.92779	5.00322	4.92745	5.20556	5.24869	5.32498	5.43992	5.44644	5.08333	5.56606	5.65156	5.70248	5.78531	5.86847	5.901	5.96804	6.00622	6.06009	6.13369	6.14941	6.21793	6.23808	6.31821	6.32109	6.35851	6.39599	6.43154	6.45836	6.51348	6.55855	6.58068	6.58975	6.67969	6.65787	6.68861	6.73224
4063	3.91201	4.20167	4.46034	4.63452	4.68019	4.75326	4.93416	5.06415	5.16364	5.13516	5.38369	5.47447	5.59114	5.69324	5.76896	5.96697	5.97221	6.03034	6.05479	6.17336	6.18019	5.95156	6.3214	6.39764	6.45256	6.52266	6.57283	6.62355	6.70532	6.74221	6.77839	6.85825	6.8632	6.98557	6.95593	6.9975	7.04908	7.08834	7.12283	7.15641	7.20073	7.21619	7.24726	7.29825	7.31579	7.39034	7.38603	7.41461	7.42414
4769	2.11973	2.42695	2.63091	2.84156	2.88667	2.98273	3.15422	3.2299	3.38534	3.34374	3.588	3.66718	3.77045	3.82351	3.9392	4.11689	4.07406	4.16671	4.25401	4.35881	4.36608	4.08265	4.48365	4.57287	4.63382	4.7274	4.71824	4.74899	4.89415	4.9096	4.9547	5.01139	5.03231	5.16914	5.13713	5.19458	5.22359	5.2782	5.30878	5.34546	5.39291	5.40357	5.44121	5.48324	5.50106	5.56158	5.56684	5.60002	5.63151
3436	3.35432	3.62363	3.92908	4.02093	4.18189	4.3126	4.46334	4.51801	4.63466	4.74284	4.82457	4.93534	5.01259	5.09924	5.20526	5.15903	5.40175	5.44786	5.54272	5.62981	5.65779	5.29646	5.80902	5.85828	5.93048	6.00738	6.03759	6.08787	6.18668	6.20838	6.26578	6.3155	6.33961	6.45296	6.42969	6.50631	6.51205	6.51549	6.59202	6.62103	6.65904	6.68964	6.71815	6.76002	6.78963	6.88477	6.86303	6.86815	6.87324
1359	2.91024	3.37078	3.56121	3.7234	3.86484	4.07782	4.16356	4.29027	4.3676	4.54152	4.59944	4.65919	4.7157	4.88568	4.96091	5.05521	5.08838	5.17182	5.27615	5.35062	5.39342	5.19014	5.53845	5.58135	5.66685	5.7158	5.76908	5.8344	5.87256	5.93128	6.00296	6.02494	6.07633	5.99278	6.15364	6.20956	6.22585	6.27954	6.29937	6.35041	6.3878	6.40616	6.4359	6.48458	6.48667	6.58439	6.55626	6.58253	6.59816
3438	3.12967	3.38775	3.61451	3.77511	3.91596	4.03484	4.16853	4.22996	4.38575	4.36222	4.58599	4.66699	4.759	4.88827	4.93094	5.01225	5.17773	5.22667	5.26504	5.35495	5.38416	5.05341	5.50469	5.60018	5.63089	5.73392	5.75347	5.86035	5.90333	5.9348	5.98453	6.01947	6.05952	6.18026	6.14629	6.1953	6.23838	6.28383	6.32421	6.32435	6.38323	6.41366	6.45171	6.50039	6.48797	6.54656	6.55954	6.60878	6.63085
2582	2.06754	2.42114	2.62415	2.77606	2.90161	2.9913	3.11147	3.26996	3.37765	3.32629	3.5872	3.66041	3.77236	3.8081	3.95371	4.13416	4.12006	4.19908	4.22132	4.33531	4.35574	4.23512	4.46054	4.53821	4.61727	4.67364	4.72369	4.73831	4.88385	4.89988	4.93893	4.98961	5.00387	5.19197	5.114	5.15796	5.20326	5.25201	5.29229	5.32395	5.3563	5.39836	5.45031	5.47967	5.49358	5.553	5.55478	5.59532	5.61833
5160	2.67896	2.97574	3.17135	3.34122	3.44231	3.56353	3.70559	3.82736	3.92768	3.98101	4.14335	4.23756	4.38451	4.41663	4.49942	4.46419	4.72293	4.76674	4.81617	4.89305	4.97378	4.65222	5.08713	5.1636	5.22307	5.27371	5.33785	5.3938	5.46548	5.49238	5.57897	5.60089	5.65489	5.54211	5.72576	5.73988	5.80264	5.85257	5.88049	5.92047	5.95587	5.97653	6.00558	6.05967	6.06157	6.15538	6.13054	6.16457	6.17714
7349	2.98616	3.21041	3.42822	3.51352	3.62388	3.81018	3.89269	4.00088	4.07703	4.2626	4.28672	4.3604	4.44457	4.59255	4.6487	4.59217	4.85594	4.92109	4.98767	5.05987	5.09862	4.9091	5.26785	5.33878	5.36875	5.44368	5.51388	5.58997	5.58674	5.66274	5.74811	5.74463	5.82479	5.70291	5.90561	5.9491	5.97814	6.04243	6.0592	6.09788	6.13437	6.17146	6.21179	6.25137	6.24525	6.33069	6.31628	6.36044	6.36941
1841	2.58031	2.94335	3.12631	3.2815	3.42937	3.49041	3.61941	3.74091	3.81742	3.94316	4.02429	4.0914	4.20357	4.28112	4.35726	4.51176	4.5442	4.63311	4.68834	4.7496	4.81918	4.66891	4.9442	5.0371	5.08267	5.13649	5.17775	5.29532	5.31511	5.365	5.42854	5.47068	5.51795	5.4922	5.60184	5.63286	5.68529	5.73538	5.76223	5.80143	5.83244	5.87663	5.92024	5.95228	5.95728	6.03094	6.02463	6.07034	6.09982
3859	3.12187	3.43657	3.64513	3.77397	3.93852	4.00257	4.16576	4.23746	4.37692	4.46338	4.57099	4.66945	4.76664	4.83947	4.94415	4.95097	5.09462	5.17641	5.24312	5.33092	5.39299	4.98514	5.47191	5.58121	5.6466	5.72009	5.78134	5.82171	5.89034	5.91908	5.95011	5.99833	6.03328	6.20014	6.13957	6.17367	6.22559	6.2631	6.30718	6.35335	6.38092	6.4101	6.4549	6.4967	6.4747	6.53099	6.54705	6.60312	6.63363
3760	3.53482	3.80454	4.03521	4.21707	4.31914	4.42316	4.57859	4.68475	4.78441	4.87044	5.01074	5.09384	5.19765	5.34405	5.34425	5.28851	5.54876	5.6687	5.6694	5.79813	5.79497	5.39757	5.92233	6.01568	6.07684	6.12775	6.18029	6.2656	6.31487	6.35564	6.42083	6.46579	6.49632	6.53712	6.57738	6.63842	6.65446	6.68808	6.73912	6.7327	6.77141	6.84668	6.87882	6.91158	6.9235	7.01616	6.99658	7.00321	7.01867
3958	3.751	4.10075	4.29851	4.41027	4.52327	4.68503	4.78945	4.90969	5.00156	5.05998	5.17703	5.29361	5.38711	5.50707	5.56426	5.64884	5.76592	5.8296	5.8721	5.95564	5.99867	5.74407	6.12339	6.22581	6.26695	6.33851	6.40927	6.4341	6.50402	6.55218	6.59494	6.64972	6.68275	6.7203	6.78107	6.82357	6.86262	6.90686	6.9399	6.98705	7.01705	7.04168	7.08642	7.1224	7.13977	7.21712	7.19293	7.23589	7.27124
4249	2.82744	3.17256	3.32505	3.50285	3.64269	3.74632	3.90776	3.97883	4.05881	4.13107	4.25483	4.34205	4.41017	4.49022	4.60397	4.64982	4.73162	4.87185	4.91897	5.00141	5.04118	4.74826	5.16438	5.2395	5.30486	5.37033	5.40674	5.51725	5.56824	5.59471	5.68943	5.68429	5.74816	5.74542	5.82785	5.85252	5.90756	5.9234	5.9806	6.03737	6.06028	6.10023	6.13141	6.17761	6.18704	6.25515	6.24811	6.29679	6.31633
4508	2.58976	2.96957	3.11918	3.30076	3.42371	3.51285	3.64677	3.77802	3.88228	3.89479	4.08195	4.19376	4.30828	4.37583	4.43115	4.45969	4.6667	4.76434	4.78031	4.88822	4.88865	4.48029	5.02549	5.09636	5.15005	5.24179	5.27945	5.39422	5.40384	5.44276	5.51266	5.51126	5.58406	5.60537	5.66498	5.69327	5.75032	5.77539	5.81375	5.87454	5.90171	5.92601	5.96058	5.99627	6.01175	6.10977	6.08447	6.10047	6.11753
2666	3.46073	3.734	3.96476	4.09385	4.23987	4.33773	4.45389	4.59811	4.65841	4.66779	4.85951	4.95126	5.04354	5.11977	5.21724	5.29935	5.36468	5.44624	5.53354	5.58803	5.64806	5.43567	5.79441	5.84683	5.91404	6.00099	6.01672	6.15271	6.14469	6.20731	6.2514	6.30332	6.33458	6.425	6.43087	6.49297	6.51532	6.57784	6.59818	6.65164	6.69304	6.69319	6.73289	6.78354	6.78667	6.86682	6.85424	6.89713	6.92034
3556	4.00071	4.26906	4.50436	4.63211	4.79803	4.86505	5.0191	5.10744	5.21515	5.24975	5.40755	5.50275	5.60346	5.60676	5.75659	5.94276	5.93853	6.0679	6.03883	6.1856	6.1667	5.92833	6.28498	6.41218	6.46715	6.50414	6.56048	6.63919	6.68596	6.73663	6.78041	6.84329	6.87338	6.95176	6.98156	7.02212	7.06343	7.09271	7.1349	7.19708	7.21226	7.24888	7.30457	7.32841	7.35412	7.43315	7.41063	7.4416	7.48065
3856	3.51976	3.84302	4.10294	4.17295	4.33565	4.41925	4.52844	4.6569	4.73349	4.82545	4.93491	5.02148	5.16199	5.14705	5.29429	5.40332	5.46929	5.55488	5.61418	5.68876	5.70649	5.48873	5.87948	5.93774	5.9991	6.07061	6.12841	6.17448	6.23438	6.27941	6.33935	6.37196	6.41832	6.45497	6.51131	6.58473	6.59866	6.59896	6.67705	6.7293	6.74931	6.79057	6.83509	6.86147	6.87828	6.94939	6.93742	6.98016	7.00351
3867	3.97402	4.31839	4.46999	4.6918	4.79935	4.94209	5.02597	5.08115	5.21466	5.2451	5.40938	5.48618	5.59927	5.69715	5.76646	5.91563	5.9191	6.01647	6.07609	6.16287	6.18118	6.00121	6.33806	6.39076	6.45943	6.51633	6.60061	6.62242	6.69447	6.7581	6.78338	6.85941	6.87137	6.96623	6.98083	7.02227	7.06222	7.11977	7.13854	7.19413	7.21558	7.26005	7.31366	7.33476	7.35336	7.44798	7.41772	7.44491	7.48235
3654	3.27188	3.65777	3.84938	4.06051	4.19648	4.29562	4.42993	4.50168	4.62349	4.69772	4.82186	4.92966	5.00084	5.08055	5.1928	5.26272	5.40458	5.44364	5.5193	5.62286	5.6039	5.40902	5.76028	5.83262	5.88596	5.95837	5.98017	6.09988	6.10838	6.16733	6.20869	6.25289	6.29148	6.42027	6.38192	6.40308	6.46206	6.51488	6.54998	6.57621	6.62293	6.64202	6.66699	6.72537	6.73529	6.8166	6.79763	6.8361	6.85565
2577	2.97411	3.31264	3.55474	3.68367	3.8137	3.8943	4.07039	4.1482	4.27152	4.26292	4.46558	4.56333	4.65526	4.78751	4.80909	4.97988	4.95388	5.03888	5.12716	5.21759	5.22732	4.95334	5.34533	5.44598	5.49922	5.57389	5.64606	5.68237	5.75079	5.79738	5.83088	5.87772	5.91255	6.00496	6.01002	6.03912	6.09858	6.15312	6.18409	6.21472	6.25528	6.28429	6.31808	6.35723	6.37353	6.46462	6.44587	6.47045	6.48706
4428	3.5278	3.82149	3.97837	4.10296	4.27694	4.3967	4.50274	4.66067	4.72391	4.70744	4.94375	5.03043	5.1419	5.2135	5.28667	5.31347	5.47171	5.53234	5.6236	5.72658	5.71609	5.39666	5.84045	5.91944	5.99488	6.03891	6.12657	6.16403	6.24565	6.27455	6.32526	6.3933	6.40184	6.52271	6.48689	6.5209	6.56665	6.60194	6.6504	6.70111	6.72747	6.75725	6.78594	6.82966	6.8428	6.93276	6.92306	6.93386	6.9462
2474	3.02422	3.39972	3.57603	3.69482	3.85081	3.94576	4.05528	4.16111	4.28357	4.21617	4.48188	4.58278	4.64468	4.7603	4.84355	4.97501	5.00583	5.06192	5.15307	5.25724	5.24342	4.95591	5.38233	5.46281	5.53781	5.58331	5.64745	5.6978	5.76923	5.82252	5.82138	5.97843	5.94873	6.03919	6.04303	6.07823	6.12893	6.20772	6.20973	6.26267	6.28949	6.3059	6.35919	6.3893	6.39671	6.48821	6.46066	6.49374	6.52656
2878	3.40335	3.78803	3.95697	4.13577	4.24533	4.42482	4.48355	4.69292	4.75943	4.85061	4.9601	5.05346	5.1661	5.27855	5.34498	5.16628	5.5347	5.61395	5.65891	5.76539	5.80093	5.35116	5.95432	5.99679	6.05977	6.13071	6.20221	6.24694	6.28289	6.326	6.37612	6.43725	6.47923	6.38305	6.56157	6.62819	6.62312	6.65205	6.68971	6.73304	6.75826	6.78669	6.81185	6.85335	6.87987	6.98744	6.93399	6.94923	6.97223
3319	3.18448	3.49791	3.69486	3.89956	4.04443	4.22129	4.26128	4.38671	4.51019	4.61599	4.71094	4.81833	4.92168	5.03514	5.09472	5.00789	5.27496	5.33886	5.41358	5.49964	5.50688	5.17694	5.65515	5.74967	5.80663	5.86598	5.92179	5.96741	6.05223	6.07122	6.13281	6.16561	6.20924	6.26384	6.29374	6.30867	6.36557	6.40908	6.43831	6.49524	6.50644	6.5399	6.59909	6.6136	6.61736	6.73122	6.6899	6.712	6.72598
5098	1.16823	1.48649	1.74602	1.89565	2.03549	2.13909	2.368	2.4167	2.51739	2.51479	2.70883	2.82191	2.93467	2.98819	3.05648	3.14493	3.23892	3.28364	3.38296	3.45243	3.51776	3.25873	3.63308	3.68147	3.73024	3.77976	3.84083	3.96154	4.00089	4.0326	4.05249	4.17614	4.13206	4.42233	4.21017	4.25586	4.31808	4.36044	4.40632	4.40426	4.45949	4.49726	4.51676	4.56955	4.59319	4.65307	4.65676	4.68921	4.70312
4051	3.35273	3.71693	3.87485	4.08177	4.19658	4.27614	4.40283	4.52525	4.63943	4.72295	4.8308	4.93348	5.01365	5.08567	5.17704	5.17248	5.38811	5.44218	5.51786	5.6221	5.6218	5.2399	5.75065	5.82478	5.9018	5.9795	6.01612	6.11068	6.13527	6.17705	6.23241	6.29261	6.32229	6.34289	6.40392	6.43974	6.47749	6.52689	6.55971	6.60168	6.63228	6.65448	6.6877	6.72929	6.74512	6.83689	6.81214	6.83107	6.84499
4062	3.07744	3.38725	3.61151	3.80426	3.89692	4.06155	4.15834	4.30138	4.38384	4.44545	4.59093	4.67176	4.77644	4.79748	4.93995	5.04286	5.10856	5.13718	5.24193	5.32129	5.3496	5.15854	5.49589	5.5711	5.6097	5.63304	5.7675	5.79782	5.85559	5.89115	5.93841	6.00617	6.02597	6.13959	6.09883	6.10625	6.1934	6.20472	6.27002	6.31501	6.32996	6.39379	6.44216	6.46922	6.44506	6.50715	6.50506	6.57837	6.61024
3861	3.31812	3.72021	3.84123	4.00529	4.12075	4.2174	4.37796	4.44005	4.54608	4.54231	4.76355	4.83332	4.9621	5.02064	5.10083	5.13732	5.30943	5.35697	5.43392	5.50908	5.52502	5.23911	5.67689	5.76545	5.79463	5.89906	5.97034	5.99764	6.03965	6.09845	6.15865	6.16057	6.22242	6.31672	6.3166	6.35078	6.39946	6.41613	6.47216	6.50843	6.53899	6.58765	6.62364	6.66169	6.65512	6.73502	6.7297	6.77468	6.79688
3318	2.63543	3.06228	3.29414	3.47012	3.65363	3.72572	3.89566	3.96605	4.0519	4.12399	4.22631	4.34281	4.4202	4.50282	4.59974	4.66349	4.81023	4.84378	4.90669	4.97945	5.02753	4.78594	5.15249	5.22858	5.28871	5.36107	5.41334	5.48277	5.51902	5.56379	5.64013	5.65359	5.70052	5.77167	5.78159	5.82432	5.86334	5.87265	5.94085	5.98262	6.02381	6.04211	6.04801	6.1088	6.14524	6.22896	6.20433	6.23263	6.24453
2680	3.33023	3.68647	3.92039	4.05394	4.17553	4.27401	4.39886	4.46114	4.56542	4.66763	4.75307	4.82892	4.93051	4.94998	5.10147	5.23879	5.23784	5.34937	5.41125	5.50005	5.50934	5.38495	5.65966	5.72319	5.80482	5.86219	5.91035	5.97387	6.03334	6.07719	6.15538	6.16405	6.22587	6.18659	6.31683	6.36693	6.39201	6.46329	6.47808	6.53213	6.56534	6.58206	6.63021	6.66551	6.68338	6.75747	6.74752	6.78244	6.8164
3766	4.30315	4.54435	4.75768	4.88763	5.01378	5.10293	5.24669	5.35303	5.42791	5.41439	5.62421	5.7283	5.83518	5.83859	5.98475	6.13866	6.14234	6.22395	6.26657	6.37297	6.36614	6.2435	6.49104	6.60015	6.66379	6.72238	6.76539	6.79493	6.89313	6.93727	6.95203	7.09128	7.08177	7.15466	7.18488	7.23686	7.26582	7.33334	7.35091	7.38257	7.41952	7.45902	7.48242	7.52973	7.55819	7.62407	7.61814	7.64397	7.67464
3658	2.6038	2.91721	3.08414	3.25345	3.37763	3.49049	3.58034	3.64711	3.78919	3.87846	4.02082	4.10053	4.14872	4.22481	4.37802	4.56534	4.51764	4.57135	4.66638	4.78273	4.80608	4.36759	4.94308	5.04593	5.08589	5.1513	5.20549	5.24024	5.30059	5.35727	5.36794	5.49375	5.48318	5.70819	5.55592	5.61526	5.66115	5.64595	5.74014	5.76942	5.813	5.83611	5.85225	5.90848	5.9186	5.98702	5.98894	6.02557	6.02387
4423	3.3851	3.72018	3.94125	4.01906	4.17146	4.33656	4.41341	4.50504	4.61075	4.68805	4.81958	4.92668	4.9805	5.12613	5.19933	5.34207	5.40606	5.4287	5.50282	5.58792	5.64087	5.33126	5.76704	5.82594	5.88316	5.95928	6.05954	6.05816	6.09784	6.17234	6.22626	6.27535	6.31082	6.32595	6.39366	6.45325	6.46635	6.52236	6.54851	6.57888	6.62724	6.64547	6.67553	6.73202	6.72357	6.79944	6.80027	6.83281	6.8457
3651	3.44364	3.75075	4.01849	4.19288	4.28532	4.40226	4.54604	4.62308	4.76217	4.85551	4.93588	5.04821	5.12472	5.2454	5.29989	5.2948	5.45272	5.53037	5.6459	5.71995	5.6987	5.42035	5.81192	5.93793	5.99181	6.05639	6.10678	6.13105	6.26278	6.27144	6.30567	6.38737	6.38286	6.56608	6.48167	6.5486	6.5683	6.61452	6.65492	6.69694	6.72179	6.7496	6.79634	6.82568	6.84795	6.92114	6.89718	6.93432	6.96992
4760	1.84551	2.05803	2.29491	2.4308	2.56357	2.59194	2.79668	2.95522	3.05154	3.01592	3.25805	3.34759	3.38081	3.50079	3.61489	3.72924	3.80259	3.88729	3.92018	4.01923	3.99801	3.62457	4.08972	4.2148	4.26503	4.32808	4.38967	4.45384	4.53552	4.56263	4.5971	4.67833	4.67411	4.88895	4.764	4.84913	4.85186	4.89564	4.94215	4.94226	4.99863	5.02337	5.04673	5.10105	5.10878	5.14963	5.1644	5.23163	5.25685
4143	0.838242	1.15957	1.53577	1.69519	1.77567	1.8849	2.10633	2.14751	2.22627	2.35546	2.40016	2.47467	2.65853	2.62522	2.73314	2.67343	2.85775	2.95312	3.05879	3.14918	3.20537	3.15429	3.32773	3.35571	3.41716	3.47997	3.57693	3.55099	3.64488	3.70252	3.76124	3.80006	3.7913	4.07367	3.89991	3.93235	3.99319	4.04111	4.0792	4.11572	4.15632	4.1927	4.21828	4.27402	4.29077	4.30527	4.3449	4.39226	4.42112
3663	3.81149	4.13431	4.30585	4.48701	4.59645	4.62636	4.81251	4.85345	5.00708	5.01642	5.20535	5.28624	5.37151	5.47894	5.55596	5.73359	5.6834	5.82384	5.83992	5.94215	5.92631	5.8932	6.10074	6.16166	6.23869	6.27443	6.32902	6.34641	6.49559	6.51097	6.51539	6.64715	6.62635	6.78237	6.72863	6.7703	6.82218	6.87577	6.90707	6.94107	6.98094	7.01586	7.0663	7.10003	7.09594	7.15598	7.16226	7.2105	7.24793
4148	3.86969	4.25466	4.42576	4.59208	4.74163	4.81077	4.95938	5.03612	5.15632	5.13928	5.3511	5.44891	5.52161	5.65411	5.70511	5.80298	5.87781	5.8981	6.02039	6.11706	6.11072	5.84229	6.24212	6.32761	6.37434	6.43463	6.51322	6.54603	6.62484	6.67035	6.7176	6.79173	6.79775	6.90896	6.89149	6.94846	6.9648	7.02254	7.05153	7.08931	7.11852	7.1551	7.19723	7.23345	7.23863	7.33278	7.30555	7.34319	7.36958
4332	3.97955	4.35554	4.57372	4.67382	4.82145	4.93766	5.04569	5.14268	5.20566	5.25986	5.40636	5.47956	5.5931	5.619	5.7217	5.855	5.87373	5.97649	6.02053	6.11549	6.14709	5.96884	6.26883	6.35691	6.42849	6.50973	6.52681	6.6183	6.63937	6.70976	6.74576	6.80813	6.85169	6.82687	6.94824	7.01156	7.03039	7.07639	7.09895	7.17432	7.19589	7.2114	7.25771	7.28873	7.32258	7.42553	7.39467	7.41021	7.4259
3548	2.87971	3.36373	3.50125	3.63067	3.77266	3.87097	3.94364	4.10157	4.17788	4.18503	4.34706	4.45953	4.56872	4.61167	4.68876	4.6446	4.89337	4.96998	5.01109	5.125	5.10751	4.74033	5.23425	5.34415	5.40968	5.4598	5.51137	5.56381	5.64651	5.6699	5.74002	5.76928	5.82654	5.80161	5.90471	5.93647	5.9817	6.02664	6.05775	6.139	6.15638	6.17498	6.20976	6.24265	6.27265	6.35303	6.34227	6.36113	6.38786
3769	4.2063	4.38589	4.66389	4.77048	4.89667	4.94239	5.05769	5.21871	5.3091	5.39628	5.5401	5.60427	5.70883	5.78153	5.89436	6.07049	6.03303	6.14465	6.18872	6.29743	6.31339	6.03804	6.43057	6.537	6.59224	6.63157	6.70987	6.65009	6.8272	6.86206	6.86017	6.96038	6.9721	7.04897	7.08036	7.1057	7.16088	7.20453	7.22951	7.3256	7.31973	7.354	7.42624	7.42908	7.44028	7.54199	7.49981	7.53203	7.5814
4237	2.14001	2.50623	2.76719	2.91533	3.07849	3.23569	3.29823	3.3653	3.50543	3.59217	3.69923	3.76679	3.88764	3.88538	4.02863	3.95391	4.18782	4.2712	4.31823	4.41767	4.43972	4.19738	4.57525	4.6519	4.68611	4.75971	4.82876	4.88687	4.93157	4.97199	5.03293	5.0545	5.08311	5.29784	5.18477	5.21314	5.28165	5.3174	5.36224	5.37695	5.42066	5.46854	5.49633	5.54364	5.55729	5.60791	5.61824	5.66354	5.69041
3968	3.58664	3.80971	4.06419	4.22118	4.2821	4.36232	4.51518	4.62105	4.68504	4.70973	4.87515	4.95313	5.05892	5.07557	5.19756	5.36352	5.40904	5.44971	5.49239	5.60952	5.60884	5.37982	5.75048	5.84244	5.90865	5.97296	6.02107	6.06897	6.17044	6.19933	6.23107	6.31809	6.33349	6.40824	6.4388	6.45307	6.51862	6.58442	6.59509	6.66705	6.69506	6.70486	6.74384	6.78688	6.80247	6.8844	6.8658	6.89325	6.93672
3545	3.72183	3.97735	4.14583	4.28156	4.40195	4.5368	4.59439	4.73379	4.84399	4.92567	5.02573	5.13797	5.19276	5.3547	5.39162	5.38319	5.58645	5.62181	5.73007	5.80465	5.81418	5.50821	5.93971	6.01026	6.07335	6.17401	6.2191	6.28216	6.34898	6.38186	6.42003	6.48592	6.50488	6.65416	6.59571	6.66256	6.68335	6.74608	6.77512	6.80097	6.85356	6.84598	6.8847	6.94742	6.92313	6.97866	6.99181	7.05861	7.06623
3534	3.36846	3.62185	3.81695	3.97387	4.07959	4.21361	4.29923	4.4579	4.57266	4.63192	4.77821	4.85128	4.96419	5.07128	5.14485	4.96728	5.3526	5.35398	5.45328	5.53486	5.5844	5.13849	5.74143	5.78017	5.8602	5.89365	5.97777	6.0066	6.0619	6.11167	6.1753	6.21709	6.2468	6.24448	6.33727	6.37941	6.40646	6.48812	6.4913	6.51381	6.5492	6.57501	6.63137	6.65295	6.6455	6.7348	6.70445	6.75522	6.78907
4247	2.86372	3.15467	3.38686	3.52892	3.70423	3.77586	3.91576	3.97072	4.09609	4.14261	4.3026	4.39344	4.47231	4.57921	4.62841	4.6939	4.87383	4.9181	4.97823	5.05841	5.10353	4.66469	5.21786	5.31598	5.37771	5.42277	5.47033	5.55	5.60335	5.64095	5.67845	5.73794	5.76893	5.81465	5.85008	5.89754	5.93961	5.99463	6.01479	6.05733	6.09772	6.1019	6.13268	6.18886	6.181	6.25213	6.24455	6.29388	6.31327
5866	2.48692	2.82079	3.04807	3.2302	3.34801	3.45728	3.57397	3.64426	3.76206	3.80496	3.94604	4.04913	4.1835	4.27181	4.29498	4.2457	4.51695	4.54788	4.62131	4.72801	4.7211	4.35021	4.85069	4.93914	5.02115	5.05193	5.12304	5.19093	5.27188	5.28572	5.3547	5.38023	5.42994	5.46627	5.50595	5.52469	5.58669	5.64569	5.66786	5.7076	5.74502	5.76522	5.79471	5.83298	5.8567	5.95069	5.92613	5.93507	5.95472
4336	2.9415	3.25788	3.41499	3.55328	3.66867	3.82477	3.93611	4.04361	4.09105	4.22634	4.31469	4.37485	4.44769	4.54334	4.60497	4.79388	4.80674	4.86892	4.8959	5.01184	5.05416	4.97966	5.11512	5.24083	5.3157	5.36605	5.41889	5.44401	5.52232	5.58301	5.64256	5.6512	5.7164	5.70593	5.82377	5.8747	5.89347	5.92982	5.9708	6.07686	6.08665	6.09651	6.13625	6.16772	6.20165	6.25475	6.27327	6.26936	6.32153
3862	3.55899	3.85945	4.10251	4.19724	4.37131	4.45603	4.54409	4.71719	4.8057	4.89346	5.01867	5.10918	5.17545	5.31486	5.38214	5.25707	5.54792	5.59788	5.70661	5.77593	5.82237	5.43887	5.92061	6.01998	6.08384	6.14409	6.22136	6.29015	6.30357	6.35351	6.37352	6.47735	6.48349	6.58928	6.55935	6.58622	6.63996	6.67144	6.71291	6.73886	6.76183	6.81952	6.85972	6.87447	6.90036	6.99219	6.95544	6.98281	7.02659
5520	2.6679	3.0379	3.1891	3.35774	3.51966	3.54225	3.66702	3.87919	3.93345	3.9747	4.12387	4.23844	4.37878	4.47221	4.4909	4.63654	4.64748	4.72734	4.81868	4.90856	4.92657	4.84034	5.06323	5.08818	5.15973	5.1931	5.21418	5.2398	5.38132	5.42869	5.4506	5.54669	5.52338	5.78118	5.64699	5.76739	5.73343	5.79004	5.81675	5.85363	5.8951	5.91517	5.94707	5.97146	6.01078	6.06604	6.0839	6.07995	6.11802
2565	2.42217	2.75791	3.00789	3.13355	3.24102	3.38944	3.4683	3.56389	3.6503	3.73595	3.84459	3.90554	4.02141	4.10142	4.15542	4.12153	4.33399	4.37699	4.48468	4.53764	4.60744	4.65774	4.74123	4.78258	4.84959	4.91057	4.96264	4.99067	5.0666	5.12811	5.09871	5.20533	5.20201	5.57687	5.33203	5.4103	5.42871	5.42383	5.51835	5.53982	5.60092	5.62165	5.64991	5.71359	5.73045	5.75671	5.79985	5.82738	5.83649
2560	2.69143	2.94252	3.15844	3.33413	3.45422	3.52962	3.64647	3.79683	3.91297	3.89267	4.12772	4.20351	4.29541	4.3946	4.47099	4.62197	4.62696	4.73255	4.76322	4.83566	4.87736	4.66534	4.96722	5.07799	5.12219	5.15927	5.2253	5.33012	5.37305	5.40678	5.43193	5.52925	5.50919	5.77073	5.61122	5.67876	5.69618	5.73503	5.78188	5.82427	5.86121	5.86276	5.89536	5.94829	5.97431	6.03897	6.0295	6.06856	6.08613
2479	1.22041	1.68378	1.87407	2.07184	2.22372	2.26773	2.53601	2.5815	2.6851	2.6035	2.86131	2.94196	3.0858	3.13522	3.21197	3.25006	3.39332	3.4185	3.47784	3.55809	3.62676	3.3993	3.73818	3.76746	3.81562	3.90498	4.00166	4.05849	4.06427	4.12277	4.13868	4.18647	4.22432	4.36545	4.33012	4.42836	4.41961	4.47325	4.50525	4.49982	4.56581	4.59098	4.59383	4.66259	4.69266	4.7645	4.75567	4.7868	4.79683
4765	3.22558	3.51037	3.73475	3.87617	4.01118	4.06884	4.19401	4.32879	4.41924	4.39163	4.61211	4.71218	4.77781	4.84819	4.96202	5.19817	5.17368	5.21355	5.25703	5.37585	5.4003	5.26647	5.51176	5.59631	5.65373	5.70425	5.7967	5.82488	5.84939	5.92992	5.96184	6.05272	6.05202	6.23173	6.14297	6.15669	6.22455	6.26347	6.30799	6.35883	6.39006	6.40422	6.4379	6.47857	6.4943	6.56317	6.54951	6.59935	6.62571
3865	3.32549	3.68595	3.84904	3.98247	4.10971	4.20091	4.35763	4.41963	4.53869	4.61988	4.71348	4.81756	4.92482	4.98384	5.06355	5.04388	5.23277	5.28029	5.37358	5.45066	5.49166	5.20144	5.61887	5.7061	5.76531	5.80547	5.89839	5.85897	6.00846	6.02449	6.06048	6.14166	6.16914	6.17811	6.25831	6.30395	6.34159	6.41826	6.41174	6.46788	6.49312	6.51246	6.56823	6.59485	6.60523	6.67821	6.66259	6.70037	6.74893
3664	3.6751	3.98029	4.17411	4.34499	4.43486	4.52655	4.70842	4.81272	4.85264	4.80011	5.04884	5.14665	5.20979	5.31968	5.39855	5.52293	5.53955	5.59393	5.6787	5.76221	5.77308	5.62499	5.91179	5.98341	6.04705	6.10898	6.15609	6.20512	6.25134	6.33229	6.33137	6.46296	6.4606	6.55719	6.55522	6.58417	6.64056	6.69624	6.71354	6.78141	6.78534	6.83037	6.89064	6.89207	6.95028	7.037	7.00543	7.02853	7.07054
2681	1.94747	2.36003	2.5441	2.69243	2.83331	2.91763	3.01458	3.13136	3.21227	3.2576	3.41344	3.52353	3.61967	3.66318	3.74308	3.8674	3.88604	4.00831	4.06847	4.16107	4.18218	3.94931	4.33635	4.39107	4.45304	4.47598	4.57897	4.60335	4.65288	4.71181	4.72166	4.86063	4.82002	5.11518	4.9124	4.97139	5.01708	5.01787	5.09373	5.13313	5.17053	5.20521	5.24202	5.27534	5.27583	5.30627	5.33637	5.39374	5.43626
8050	1.22676	1.5316	1.68912	1.8891	1.96867	2.10583	2.2072	2.29605	2.35451	2.4897	2.51631	2.62872	2.69212	2.81524	2.89021	3.00687	3.03597	3.11509	3.19203	3.27674	3.31695	3.06256	3.39273	3.52562	3.54506	3.60869	3.67666	3.7084	3.80388	3.83297	3.81768	3.95171	3.95554	4.11748	4.0773	4.12974	4.15423	4.19211	4.24099	4.29794	4.32791	4.34838	4.39493	4.42967	4.44807	4.4967	4.53031	4.54331	4.57973
3431	3.49106	3.79336	4.03444	4.16683	4.27607	4.40699	4.56492	4.61517	4.72952	4.78356	4.92499	5.00164	5.11352	5.18083	5.26528	5.23383	5.43499	5.48146	5.55998	5.6727	5.63991	5.35	5.76663	5.86285	5.95181	5.98276	6.08264	6.09983	6.18513	6.21363	6.27253	6.34346	6.35355	6.45674	6.44774	6.50783	6.51953	6.58254	6.59868	6.63034	6.66624	6.7111	6.73635	6.76884	6.81227	6.89758	6.86484	6.88336	6.93633
3434	3.26461	3.54302	3.727	3.8789	4.06538	4.13973	4.26703	4.33148	4.41693	4.46877	4.59442	4.67672	4.78342	4.86032	4.89707	4.94232	5.1038	5.18802	5.24087	5.32004	5.36254	5.10317	5.44978	5.552	5.60663	5.68186	5.74095	5.75242	5.87762	5.88936	5.92735	6.0273	6.02298	6.18576	6.11945	6.14608	6.20971	6.29268	6.30543	6.31775	6.3608	6.39792	6.428	6.47361	6.4926	6.56637	6.55669	6.59093	6.6313
4159	3.42227	3.75083	3.96602	4.14257	4.27129	4.38137	4.49625	4.62263	4.72699	4.81979	4.92764	5.01885	5.11825	5.22549	5.26233	5.13979	5.46962	5.52119	5.58923	5.68979	5.67594	5.30693	5.79947	5.91372	5.96594	6.0431	6.09416	6.16569	6.20445	6.24235	6.31558	6.32931	6.38855	6.33248	6.46232	6.50471	6.53989	6.59281	6.61033	6.65901	6.66736	6.71878	6.77555	6.7844	6.77664	6.88724	6.84548	6.88355	6.92158
4691	2.91804	3.17377	3.42395	3.53213	3.67621	3.76779	3.89795	4.01746	4.10514	4.14369	4.30425	4.38364	4.49424	4.51242	4.63523	4.75293	4.8258	4.90392	4.92455	5.03081	5.023	4.71512	5.17585	5.26253	5.33347	5.38993	5.42434	5.5177	5.53555	5.60594	5.64685	5.73552	5.73281	5.85641	5.82478	5.8707	5.90665	5.9561	5.98195	6.04489	6.07025	6.08263	6.12115	6.16198	6.17579	6.27301	6.25013	6.26278	6.25918
2772	2.65979	2.97604	3.22205	3.41068	3.48391	3.6313	3.7996	3.86411	3.99539	4.02894	4.18719	4.28447	4.41049	4.49794	4.53792	4.49509	4.75217	4.8118	4.88288	4.95306	4.98492	4.55584	5.12744	5.17977	5.22848	5.32189	5.37866	5.43738	5.51342	5.51821	5.58357	5.61983	5.65175	5.70074	5.73873	5.78609	5.80568	5.83977	5.88016	5.91664	5.93864	5.98333	6.02164	6.04934	6.05116	6.15015	6.11273	6.14144	6.18182
3763	3.24708	3.53644	3.72655	3.86025	3.99213	4.11077	4.17834	4.32321	4.41344	4.5737	4.60836	4.68917	4.79398	4.87015	4.96093	4.95858	5.15808	5.16413	5.25123	5.36491	5.33711	5.15255	5.51477	5.56949	5.61435	5.73697	5.74354	5.81977	5.86094	5.91419	5.94168	6.03138	6.05004	6.16645	6.12716	6.151	6.21138	6.24911	6.2937	6.34481	6.39147	6.3809	6.37757	6.45269	6.50889	6.5638	6.56768	6.58065	6.59633
3442	4.08582	4.4282	4.61522	4.7567	4.89922	4.98852	5.05021	5.18249	5.28764	5.39947	5.45988	5.57794	5.64868	5.80187	5.82843	5.88089	6.0061	6.0822	6.12866	6.26499	6.2642	5.98436	6.38926	6.45	6.49954	6.60003	6.64103	6.74449	6.74552	6.80072	6.85259	6.87735	6.93558	7.00813	7.02585	7.05434	7.11239	7.12504	7.17255	7.22343	7.24446	7.29159	7.34075	7.3585	7.37808	7.4662	7.44096	7.47292	7.50631
2171	1.68167	1.99731	2.22216	2.35152	2.55067	2.59453	2.86509	2.91932	3.03318	3.00786	3.21456	3.32581	3.35766	3.46619	3.55314	3.60209	3.74749	3.82298	3.87907	3.93902	3.95359	3.83946	4.01126	4.14918	4.20362	4.30002	4.31927	4.37337	4.43576	4.48211	4.48635	4.60225	4.58791	4.80422	4.69533	4.80099	4.75773	4.8341	4.85723	4.90142	4.93063	4.93736	4.97797	5.01943	5.03499	5.12144	5.09763	5.12377	5.16695
5019	2.30137	2.7213	2.92046	3.06336	3.21036	3.29892	3.39976	3.63284	3.60125	3.62089	3.80305	3.8856	3.84696	3.96201	4.21593	4.30926	4.41342	4.44448	4.45243	4.52247	4.60656	4.51688	4.67627	4.78845	4.82385	4.85847	4.97505	5.15498	5.1654	5.14721	5.24264	5.33872	5.29496	5.45252	5.31515	5.3449	5.40934	5.42081	5.5037	5.47649	5.54153	5.59417	5.64181	5.67516	5.67889	5.72796	5.72914	5.79218	5.77299
3873	3.67406	4.10547	4.22292	4.407	4.51076	4.65011	4.73666	4.81104	4.91811	5.01381	5.10323	5.18904	5.28601	5.37882	5.43854	5.50344	5.61716	5.67379	5.75395	5.84229	5.87822	5.59052	6.01607	6.07844	6.13851	6.21117	6.30096	6.34111	6.32619	6.40807	6.47622	6.47868	6.56599	6.43257	6.65365	6.68228	6.72792	6.79571	6.79754	6.85571	6.88254	6.89921	6.92643	6.97493	7.00378	7.09322	7.0683	7.09255	7.10932
3667	3.13891	3.47381	3.62025	3.78556	3.91643	4.05386	4.13474	4.25551	4.34048	4.36467	4.54129	4.6038	4.73754	4.79116	4.8815	4.96211	5.02817	5.1029	5.15922	5.2869	5.26079	4.89326	5.41414	5.47694	5.54439	5.62325	5.67189	5.7612	5.78715	5.82741	5.87121	5.93003	5.95984	6.0596	6.05334	6.09912	6.13134	6.1567	6.20893	6.2578	6.27986	6.32408	6.36107	6.38706	6.4224	6.51357	6.49957	6.49823	6.50756
3762	2.05056	2.38353	2.55951	2.72348	2.85405	2.98637	3.0491	3.20454	3.28131	3.42263	3.49721	3.56253	3.68024	3.6204	3.81245	3.64463	4.02319	3.9708	4.06426	4.18521	4.21665	4.31682	4.41414	4.38813	4.45963	4.59789	4.60755	4.65012	4.70292	4.75708	4.78146	4.8748	4.89896	4.99604	4.98246	5.01063	5.06087	5.07636	5.13983	5.16743	5.21095	5.25225	5.26895	5.29741	5.36001	5.36938	5.42364	5.42638	5.45385
1753	2.86948	3.2503	3.42938	3.61288	3.78953	3.90575	3.94467	4.17432	4.2672	4.42268	4.46795	4.56634	4.69194	4.80781	4.81316	4.57207	5.01416	5.10945	5.17207	5.24167	5.25624	4.97817	5.3917	5.46977	5.54038	5.60428	5.68236	5.72951	5.74626	5.79291	5.8558	5.84445	5.93332	5.93316	6.01603	6.02963	6.08491	6.13951	6.15045	6.19538	6.21693	6.23432	6.28821	6.31396	6.3067	6.41613	6.36894	6.40833	6.43188
3653	3.40042	3.67864	3.91297	4.05405	4.14352	4.24956	4.3683	4.49195	4.57659	4.6447	4.79305	4.89373	5.01176	5.07236	5.15136	5.0954	5.36671	5.40683	5.46322	5.56664	5.60188	5.1962	5.71728	5.79798	5.85292	5.92507	6.00526	6.02731	6.09057	6.12659	6.18645	6.21862	6.26364	6.32859	6.34173	6.40191	6.41959	6.48045	6.50074	6.52997	6.5666	6.59006	6.61197	6.66735	6.6735	6.76708	6.74933	6.77012	6.78119
2988	3.13323	3.69397	3.82428	3.99219	4.04904	4.25862	4.33222	4.50168	4.56125	4.68926	4.7717	4.87052	4.99044	5.06351	5.13562	4.95559	5.3467	5.38718	5.45339	5.53529	5.53972	5.19571	5.66735	5.77796	5.83849	5.88234	5.92556	5.98949	6.07574	6.08979	6.17465	6.17772	6.22672	6.25347	6.29785	6.36777	6.38233	6.43801	6.45792	6.47563	6.5091	6.54715	6.58046	6.62156	6.62042	6.70858	6.68077	6.71185	6.74621
4239	3.41158	3.6844	3.8753	4.04641	4.13558	4.22602	4.37424	4.45657	4.53496	4.58877	4.73401	4.81468	4.90034	5.01236	5.04025	5.13862	5.21646	5.23284	5.37581	5.41352	5.48854	5.31323	5.58832	5.67544	5.73349	5.78051	5.8538	5.90591	5.98657	6.02279	6.07751	6.13419	6.14791	6.23167	6.246	6.30479	6.32893	6.34943	6.40412	6.46976	6.48734	6.51661	6.57902	6.6012	6.6096	6.6768	6.66879	6.70971	6.75459
2373	2.73881	2.99288	3.21989	3.35244	3.51685	3.49721	3.73336	3.81409	3.91194	3.85627	4.09492	4.18441	4.2673	4.30067	4.42045	4.48951	4.59029	4.6673	4.72362	4.81092	4.85347	4.61554	4.96504	5.04661	5.13093	5.14905	5.21914	5.26619	5.38858	5.39649	5.40898	5.54367	5.50486	5.76175	5.60939	5.68106	5.69159	5.7628	5.79223	5.79724	5.84855	5.8638	5.9083	5.95799	5.96247	6.03197	6.02609	6.06041	6.07474
4693	2.04629	2.40762	2.58962	2.78219	2.89203	2.97071	3.06114	3.24511	3.31563	3.39987	3.53232	3.59957	3.75012	3.78016	3.87643	3.752	4.03066	4.13485	4.16856	4.2852	4.30807	3.93988	4.41706	4.49147	4.5664	4.61987	4.69558	4.75847	4.82914	4.84382	4.88545	4.95718	4.96984	5.09086	5.05382	5.10909	5.13322	5.17462	5.21205	5.22247	5.26317	5.29964	5.32682	5.36686	5.38625	5.47296	5.44354	5.48143	5.52226
5347	1.26398	1.58165	1.78983	1.92397	2.07193	2.17677	2.2087	2.45565	2.51121	2.58203	2.70474	2.7974	2.90224	2.97477	3.0411	3.12816	3.18251	3.27579	3.32792	3.41893	3.41597	3.31647	3.55344	3.59927	3.70043	3.71987	3.85103	3.83032	3.90791	3.97878	3.94729	4.09307	4.05168	4.35668	4.18066	4.2483	4.2691	4.35897	4.35172	4.35447	4.42527	4.43512	4.46733	4.52795	4.53712	4.56804	4.58875	4.6501	4.68037
4151	3.43399	3.83084	4.03763	4.16221	4.28206	4.42569	4.50849	4.57109	4.69984	4.72573	4.87348	4.98841	5.04113	5.17469	5.2498	5.35993	5.38671	5.44625	5.55689	5.63553	5.63774	5.35294	5.77859	5.85099	5.92833	5.98576	5.99675	6.09442	6.15796	6.20378	6.23231	6.30823	6.32604	6.4179	6.4202	6.48686	6.49451	6.53949	6.57248	6.63876	6.65997	6.67369	6.71242	6.75127	6.76442	6.85755	6.81971	6.85816	6.8967
2478	2.16335	2.47036	2.66866	2.8343	2.9669	3.03716	3.23966	3.37572	3.43058	3.33388	3.61589	3.71171	3.77146	3.90603	3.95792	4.05224	4.13209	4.14373	4.24047	4.33293	4.35893	4.08827	4.45409	4.54811	4.56653	4.6464	4.71058	4.77556	4.87527	4.89244	4.92951	5.01056	4.99353	5.20708	5.09074	5.15698	5.18271	5.20882	5.26462	5.32896	5.34899	5.36429	5.41472	5.44079	5.45236	5.52812	5.51168	5.55529	5.58291
5172	2.11299	2.4693	2.69076	2.87019	2.97481	3.08496	3.1414	3.29182	3.35393	3.46415	3.50759	3.6226	3.71726	3.67943	3.81144	3.95883	3.9621	4.10068	4.15823	4.20008	4.25898	4.30486	4.35688	4.47684	4.51982	4.56541	4.6175	4.66935	4.73758	4.78161	4.82489	4.90606	4.93453	4.91792	5.02241	5.04769	5.10483	5.15517	5.18264	5.24239	5.26562	5.30748	5.3486	5.36933	5.40705	5.48691	5.47286	5.4951	5.5256
4681	3.30353	3.64732	3.86505	4.04241	4.17981	4.22323	4.386	4.47653	4.59096	4.59142	4.77378	4.86487	4.96536	5.01488	5.1167	5.25142	5.24155	5.3478	5.37921	5.4793	5.49111	5.28328	5.63062	5.68542	5.74811	5.80668	5.87185	5.90685	5.95774	6.03372	6.06567	6.13195	6.15009	6.25573	6.25154	6.27059	6.33434	6.39811	6.40686	6.4803	6.51154	6.51617	6.54002	6.5869	6.62314	6.70412	6.68283	6.70618	6.73943
3955	2.51948	2.87899	3.11162	3.30673	3.45693	3.53705	3.68114	3.78668	3.9055	3.97314	4.10596	4.1941	4.29152	4.39308	4.44975	4.35021	4.66705	4.69873	4.79101	4.87179	4.83916	4.52156	4.95302	5.04962	5.1179	5.19748	5.28597	5.31749	5.3486	5.39679	5.44153	5.50665	5.52673	5.61421	5.60755	5.67641	5.66624	5.68716	5.75386	5.81247	5.82014	5.84722	5.89714	5.9184	5.93585	6.04056	6.00617	6.01514	6.02949
5252	2.39679	2.77134	2.9736	3.15651	3.27426	3.34349	3.56924	3.63428	3.72589	3.89781	3.92315	4.01752	4.09983	4.19422	4.28009	4.38956	4.45925	4.53833	4.6102	4.69724	4.73218	4.57372	4.86094	4.90681	4.95741	5.02695	5.10424	5.16144	5.19883	5.23088	5.29552	5.32097	5.37372	5.28835	5.45272	5.49529	5.52017	5.56137	5.59005	5.62048	5.65642	5.6952	5.73066	5.77129	5.76547	5.86829	5.83817	5.87083	5.88618
3426	2.73267	3.0235	3.21787	3.38442	3.53948	3.68089	3.71785	3.85934	3.96952	4.07728	4.18045	4.25413	4.36171	4.47323	4.48835	4.29511	4.72842	4.74893	4.8278	4.91594	4.95774	4.64521	5.09891	5.12775	5.20157	5.27296	5.37884	5.39995	5.43285	5.48666	5.51937	5.5906	5.63035	5.61414	5.70459	5.75029	5.76951	5.82041	5.84968	5.89974	5.91878	5.94917	6.00748	6.03144	6.00708	6.12079	6.09111	6.11091	6.11905
3324	4.10026	4.42989	4.58158	4.71597	4.85171	4.89218	5.00202	5.13647	5.2146	5.23391	5.3919	5.47475	5.54828	5.62716	5.70926	5.65835	5.90121	5.98358	6.00486	6.11581	6.14913	5.94692	6.28786	6.35594	6.40173	6.46289	6.5177	6.55869	6.62799	6.68247	6.6959	6.80492	6.81106	6.93605	6.90201	6.95824	6.98778	7.03274	7.07566	7.1367	7.15315	7.18216	7.23982	7.25675	7.29523	7.39098	7.36282	7.37993	7.40941
4672	1.84753	2.22422	2.51105	2.63478	2.76263	2.83271	2.96314	3.10757	3.20833	3.15458	3.40715	3.48194	3.55238	3.65122	3.7324	3.87936	3.89908	3.93777	3.99098	4.09304	4.09779	3.96225	4.25826	4.27713	4.36019	4.40897	4.46292	4.50384	4.6131	4.63913	4.6768	4.72422	4.75874	4.86399	4.84354	4.92813	4.92538	4.96988	5.01762	5.0012	5.05357	5.12268	5.13543	5.18492	5.208	5.27813	5.26523	5.31554	5.3517
5163	1.77165	2.14098	2.32713	2.48414	2.59877	2.7294	2.6694	2.97233	3.03783	3.15352	3.24194	3.34275	3.42444	3.49953	3.595	3.68376	3.78165	3.81411	3.87885	3.95151	3.98696	3.74872	4.10146	4.14849	4.24502	4.3075	4.3437	4.37169	4.46465	4.50007	4.4906	4.62344	4.60588	4.90792	4.70491	4.77472	4.79598	4.84107	4.88503	4.88443	4.945	4.97113	5.00066	5.05543	5.06347	5.08192	5.12953	5.18327	5.18101
5584	1.83712	2.20528	2.42241	2.58636	2.68781	2.82573	2.98339	3.08762	3.16162	3.10466	3.36284	3.46172	3.53911	3.63236	3.73231	3.62243	3.85525	3.96904	4.00834	4.10725	4.12328	3.64418	4.22937	4.36738	4.39421	4.4547	4.50167	4.57983	4.60281	4.65813	4.68159	4.77469	4.78701	4.83272	4.86917	4.91128	4.94787	5.04074	5.0256	5.03891	5.08126	5.1056	5.15592	5.18777	5.18439	5.27655	5.25925	5.28503	5.29539
4935	3.39546	3.74971	3.9223	4.06613	4.2007	4.34288	4.41515	4.55789	4.66137	4.74362	4.84216	4.95674	5.06617	5.18933	5.21225	5.13083	5.4172	5.45938	5.55626	5.6512	5.6309	5.22958	5.76015	5.87644	5.94122	5.98701	6.04527	6.10095	6.14403	6.19133	6.27872	6.2452	6.32623	6.3137	6.4067	6.42829	6.47926	6.53139	6.54748	6.59323	6.61664	6.63899	6.66743	6.71834	6.71301	6.80727	6.77716	6.81283	6.82787
2881	2.95952	3.27159	3.50964	3.66519	3.78753	3.89308	3.98657	4.10753	4.19243	4.30234	4.37203	4.44211	4.54366	4.61594	4.65939	4.72191	4.81151	4.90684	4.95943	5.06759	5.07063	4.93283	5.22028	5.27681	5.35805	5.41267	5.46205	5.51865	5.586	5.62184	5.65933	5.73631	5.74938	5.9461	5.84409	5.88448	5.93729	5.94715	6.01849	6.06828	6.08846	6.13149	6.16592	6.20716	6.21617	6.29629	6.28452	6.33092	6.34983
4158	1.90301	2.28859	2.55163	2.64499	2.79485	2.9119	3.03891	3.04999	3.2017	3.2742	3.35599	3.4613	3.5199	3.62277	3.72537	3.77236	3.79615	3.99681	3.9558	4.07701	4.1244	3.91271	4.21105	4.29975	4.38389	4.43133	4.47823	4.53807	4.6015	4.63429	4.70989	4.71889	4.77714	4.82104	4.85009	4.87205	4.94588	4.97946	5.02949	5.06214	5.10147	5.12455	5.15891	5.19701	5.21507	5.27611	5.27664	5.32113	5.34002
4156	3.40602	3.74074	3.92948	4.04401	4.18985	4.24128	4.37087	4.4227	4.535	4.57701	4.72259	4.80343	4.86574	4.98253	5.05847	5.14188	5.25646	5.28781	5.38378	5.44553	5.48677	5.14249	5.56966	5.71372	5.73596	5.80511	5.86016	5.90991	5.98494	6.02224	6.08549	6.10993	6.15666	6.19572	6.24957	6.29724	6.33268	6.3856	6.40444	6.45865	6.50024	6.50467	6.54293	6.59289	6.60478	6.67376	6.67796	6.70635	6.72275
4697	1.0719	1.45864	1.6333	1.75815	1.90022	1.99068	2.05594	2.14087	2.3091	2.41335	2.50034	2.58197	2.67665	2.74007	2.83115	2.79088	3.05962	3.10245	3.18719	3.22662	3.31209	3.09427	3.39657	3.42481	3.51838	3.57973	3.66532	3.70819	3.74357	3.80161	3.84404	3.89521	3.89172	4.17113	3.98297	4.04047	4.07883	4.12821	4.16508	4.17541	4.22336	4.26599	4.27188	4.34643	4.33852	4.38885	4.40754	4.44191	4.44669
5992	0.800772	1.3054	1.46909	1.64743	1.79919	1.87479	1.98287	2.05783	2.18479	2.16017	2.36282	2.47248	2.51327	2.62823	2.70061	2.80771	2.84235	2.90658	3.00098	3.09556	3.12672	2.96056	3.23365	3.30353	3.3672	3.46406	3.48079	3.55349	3.61893	3.64747	3.69331	3.72183	3.7636	3.88384	3.83904	3.87315	3.93548	3.9946	4.02582	4.00794	4.09016	4.09524	4.09972	4.1711	4.20685	4.27205	4.26985	4.30525	4.3065
3855	2.55335	2.86854	3.10727	3.1995	3.33041	3.45176	3.54329	3.66182	3.77443	3.78352	3.95619	4.04289	4.14973	4.19706	4.28969	4.30621	4.49913	4.56496	4.60596	4.70848	4.69929	4.35659	4.80229	4.87574	4.9839	5.03065	5.09004	5.13103	5.22327	5.23687	5.28472	5.30293	5.35057	5.51979	5.44733	5.49923	5.53635	5.58277	5.61445	5.65463	5.69542	5.69615	5.73484	5.78471	5.78791	5.84143	5.85489	5.90095	5.90755
5611	3.41704	3.7478	3.9152	4.06772	4.24174	4.29676	4.42907	4.4735	4.62014	4.69705	4.78499	4.88534	4.95694	5.06816	5.13749	5.26865	5.30406	5.36262	5.44464	5.51709	5.52391	5.33972	5.68036	5.7268	5.77872	5.83905	5.89399	5.91867	6.02393	6.06333	6.09458	6.16318	6.18614	6.25742	6.29298	6.35125	6.3789	6.45248	6.4493	6.51583	6.53711	6.55618	6.60847	6.63247	6.65845	6.75669	6.7282	6.74117	6.78572
4057	3.59326	3.93748	4.0754	4.25204	4.36976	4.47193	4.63345	4.6721	4.75938	4.81064	4.96701	5.03296	5.10964	5.19679	5.30307	5.31961	5.45164	5.50693	5.60028	5.70126	5.69743	5.38653	5.81664	5.8902	5.96385	5.99921	6.11638	6.12617	6.22314	6.24792	6.28035	6.4126	6.38465	6.51892	6.47068	6.53655	6.54553	6.6031	6.63929	6.66156	6.70291	6.7215	6.76827	6.80427	6.83436	6.93139	6.90024	6.91393	6.93384
2579	1.87673	2.22012	2.41626	2.58048	2.71526	2.81303	2.97977	3.13101	3.16522	3.17572	3.34244	3.44747	3.52315	3.63663	3.70326	3.81592	3.83675	3.93514	3.94813	4.07231	4.08699	3.81455	4.23674	4.2702	4.33766	4.40755	4.44371	4.5383	4.57778	4.61805	4.67091	4.71107	4.7452	4.80291	4.8334	4.89172	4.90852	4.97288	4.99656	5.02789	5.08554	5.07191	5.09246	5.15757	5.17261	5.23941	5.23559	5.27279	5.28978
2477	1.79994	2.14298	2.3762	2.50381	2.68067	2.69047	2.92363	2.9963	3.10574	3.02796	3.28396	3.39515	3.48926	3.53812	3.62177	3.7031	3.72384	3.83779	3.89972	3.99373	3.96828	3.89534	4.11324	4.20888	4.24456	4.31461	4.37106	4.40704	4.49188	4.53405	4.50063	4.66273	4.62757	4.89102	4.7387	4.81297	4.82953	4.87897	4.90947	4.95911	4.99456	4.99588	5.04976	5.07886	5.09326	5.1595	5.15357	5.17017	5.22176
3657	1.43259	1.80749	2.02436	2.16301	2.32697	2.41159	2.61894	2.59057	2.74561	2.83556	2.91774	3.00077	3.07376	3.10891	3.217	3.28567	3.42847	3.48478	3.47824	3.60887	3.61275	3.49101	3.70676	3.82304	3.85643	3.95191	4.00188	4.04677	4.14107	4.17874	4.19348	4.32052	4.29633	4.47928	4.39155	4.47493	4.45956	4.49094	4.55269	4.5775	4.64662	4.63636	4.64848	4.72754	4.73842	4.79854	4.80165	4.84246	4.85548
2260	2.20256	2.52153	2.73126	2.86225	2.95937	3.08193	3.19602	3.31541	3.39763	3.43096	3.60625	3.68348	3.77854	3.83575	3.93542	4.0657	4.05797	4.09394	4.23667	4.29967	4.33487	4.26612	4.50096	4.5403	4.60266	4.62203	4.69602	4.73023	4.81245	4.86068	4.87973	4.96707	4.9736	5.1863	5.05487	5.06715	5.15446	5.20618	5.22877	5.25197	5.29039	5.34294	5.38828	5.41233	5.41071	5.46954	5.47187	5.52677	5.56753
2072	2.23114	2.61196	2.87643	2.99116	3.1662	3.21275	3.47092	3.52199	3.63724	3.60332	3.85175	3.91545	4.01985	4.07259	4.17195	4.19896	4.27516	4.36576	4.44961	4.52191	4.52201	4.28208	4.65825	4.72209	4.77821	4.82524	4.90287	4.92682	5.00881	5.05906	5.05649	5.16372	5.15508	5.32937	5.25768	5.31251	5.32919	5.38557	5.41474	5.49248	5.50038	5.52198	5.59396	5.61192	5.59063	5.67673	5.64964	5.70588	5.74405
3656	3.34342	3.69506	3.92587	4.04487	4.16405	4.28659	4.39815	4.52831	4.60223	4.59633	4.79014	4.87424	4.97994	5.06279	5.09228	5.09335	5.26568	5.32082	5.39029	5.50099	5.48781	5.1874	5.60666	5.73328	5.76331	5.83563	5.91191	5.91744	5.99814	6.04161	6.07925	6.12534	6.16065	6.20887	6.25821	6.34953	6.33764	6.3586	6.4132	6.47782	6.5008	6.51689	6.55389	6.5925	6.61814	6.70444	6.68928	6.70554	6.71995
4064	1.79476	2.22409	2.35689	2.51875	2.65408	2.73412	2.78318	2.93731	3.01999	3.03078	3.1868	3.26822	3.31212	3.4493	3.51045	3.63271	3.65468	3.70939	3.83162	3.9109	3.91294	3.74421	4.05665	4.11717	4.19308	4.23845	4.2821	4.29205	4.40015	4.45352	4.51696	4.58021	4.59547	4.66672	4.66759	4.73026	4.7611	4.78263	4.84099	4.87499	4.91824	4.9493	4.96352	5.01677	5.04695	5.1066	5.11233	5.14424	5.16209
4422	2.99132	3.3077	3.52144	3.71893	3.80031	3.95179	4.10764	4.22113	4.31948	4.32682	4.52071	4.61974	4.6834	4.81576	4.88306	4.86173	5.05977	5.09814	5.18198	5.28225	5.26611	4.9032	5.38288	5.46607	5.51875	5.58486	5.64886	5.69709	5.75571	5.79541	5.85854	5.88626	5.9203	5.87971	6.00644	6.04188	6.07283	6.13187	6.15045	6.17504	6.20774	6.23562	6.24842	6.29227	6.34204	6.45279	6.39585	6.40147	6.41017
3643	2.99642	3.2759	3.44154	3.63068	3.76071	3.90692	3.95556	4.0707	4.17743	4.28193	4.36056	4.4623	4.53985	4.6318	4.6735	4.68729	4.8585	4.91901	4.99948	5.07352	5.10892	4.83865	5.23576	5.3145	5.37102	5.41001	5.48683	5.54935	5.60775	5.64639	5.7213	5.7222	5.7825	5.7779	5.86471	5.91134	5.94701	5.98574	6.01156	6.08692	6.10598	6.11585	6.15675	6.19815	6.20077	6.28525	6.25879	6.301	6.32315
3540	3.12957	3.44502	3.66243	3.72985	3.87287	3.96935	4.09004	4.21509	4.25673	4.32005	4.43491	4.54374	4.66519	4.68522	4.78126	4.7837	4.94077	5.00197	5.0847	5.18231	5.17395	4.92143	5.33819	5.3846	5.44321	5.50017	5.52243	5.58181	5.73765	5.73216	5.81374	5.88199	5.88121	5.95381	5.9646	5.99217	6.04121	6.1329	6.1248	6.1366	6.17487	6.23076	6.26595	6.29358	6.30926	6.40755	6.37751	6.40914	6.44298
5431	0.752558	1.05662	1.25292	1.39977	1.50414	1.59615	1.76134	1.90276	1.97972	1.96083	2.16732	2.24315	2.29997	2.44093	2.49469	2.62677	2.62484	2.7678	2.79361	2.85737	2.90469	2.80901	3.00666	3.09656	3.14083	3.22255	3.22953	3.30692	3.37057	3.41216	3.44337	3.53679	3.52732	3.74638	3.60311	3.63797	3.69378	3.71886	3.78699	3.77796	3.85206	3.86795	3.88986	3.95399	3.97241	4.03267	4.04683	4.0731	4.06997
4671	1.67966	2.02204	2.2108	2.39564	2.53021	2.57045	2.71755	2.84662	2.9121	2.92595	3.10171	3.19163	3.26124	3.34254	3.42021	3.37939	3.58712	3.5952	3.69596	3.78429	3.7887	3.48827	3.91974	4.00083	4.05532	4.11363	4.1678	4.20083	4.33237	4.34413	4.36349	4.45321	4.45067	4.66579	4.55992	4.6057	4.64043	4.71994	4.73376	4.76944	4.79678	4.83231	4.89367	4.91705	4.9139	4.98097	4.97916	5.02089	5.04074
2581	2.52495	2.93448	3.11548	3.34634	3.44987	3.51729	3.71047	3.84623	3.95872	3.89382	4.15484	4.24579	4.30551	4.45921	4.48237	4.61476	4.66006	4.70908	4.78493	4.85007	4.85584	4.45263	4.98167	5.06435	5.09293	5.19817	5.20395	5.28166	5.32078	5.38056	5.41937	5.45313	5.48238	5.57952	5.57571	5.65678	5.64359	5.69058	5.73431	5.73567	5.79787	5.81025	5.82192	5.888	5.91046	5.96323	5.97481	5.99469	6.00288
4920	0.78574	1.0871	1.36331	1.48091	1.59222	1.59826	1.81582	1.88497	1.96723	1.98569	2.14869	2.23934	2.32102	2.38847	2.43931	2.55713	2.6116	2.71696	2.77858	2.85018	2.87178	2.54153	2.99327	3.06839	3.14123	3.22119	3.24177	3.34043	3.37298	3.41682	3.46575	3.5172	3.55403	3.58495	3.64078	3.65964	3.72253	3.79787	3.79933	3.82079	3.87885	3.8888	3.9132	3.97231	3.98409	4.04919	4.05006	4.09057	4.10706
1464	1.65092	1.9376	2.15125	2.29343	2.46715	2.5524	2.69842	2.76946	2.85311	2.86974	2.99554	3.1115	3.1816	3.26144	3.33664	3.30949	3.5358	3.61333	3.65167	3.74901	3.74998	3.44584	3.87638	3.97449	4.0318	4.07179	4.15354	4.13733	4.24596	4.28131	4.30515	4.38411	4.39688	4.55812	4.50045	4.51996	4.58014	4.59867	4.66714	4.74783	4.77105	4.75776	4.77974	4.84252	4.85854	4.93608	4.92498	4.94979	4.97708
4241	3.52785	3.84512	3.99952	4.15343	4.2374	4.35513	4.47993	4.57118	4.63804	4.7017	4.83962	4.91908	5.02901	5.15167	5.16495	5.25711	5.34209	5.42132	5.46834	5.57726	5.60821	5.33231	5.72253	5.78748	5.86531	5.91209	5.98961	5.98284	6.09768	6.12726	6.17922	6.23485	6.25571	6.33337	6.34599	6.4091	6.41805	6.4723	6.51356	6.5329	6.57267	6.5997	6.63877	6.68351	6.69032	6.7797	6.75417	6.78551	6.80277
1551	2.39091	2.84023	3.08586	3.22316	3.38439	3.51286	3.57266	3.71907	3.84111	3.919	4.02376	4.11066	4.19943	4.30917	4.36397	4.37036	4.55028	4.59913	4.67566	4.75707	4.80273	4.40568	4.92865	4.9867	5.03736	5.08893	5.16788	5.23542	5.27348	5.30701	5.38815	5.3858	5.44593	5.37593	5.52071	5.57499	5.59	5.63195	5.65714	5.69216	5.72279	5.75319	5.78585	5.82436	5.82599	5.93278	5.89376	5.91124	5.9294
7077	0.512948	0.904148	1.19111	1.36842	1.46764	1.56632	1.72067	1.72377	1.87187	1.90002	2.05328	2.11614	2.15267	2.27892	2.38238	2.46727	2.58272	2.61416	2.69415	2.76921	2.72638	2.33174	2.92735	2.96086	3.01038	3.03792	3.15563	3.17655	3.28339	3.30745	3.32619	3.39981	3.38661	3.69292	3.50669	3.53665	3.58804	3.64118	3.68518	3.69133	3.73182	3.77205	3.8199	3.86184	3.87118	3.93076	3.92241	3.95804	3.96928
3969	3.07819	3.36221	3.60986	3.76037	3.81865	3.91998	4.05194	4.1834	4.24753	4.30541	4.42143	4.51531	4.57606	4.62676	4.75596	4.81538	4.90287	4.94686	5.08016	5.13378	5.13508	4.88542	5.29225	5.34923	5.39139	5.45953	5.48418	5.5726	5.68275	5.68225	5.71429	5.83508	5.82238	5.91615	5.9082	5.96962	5.98458	5.99074	6.05783	6.14972	6.15179	6.17564	6.22643	6.25438	6.25218	6.33554	6.31669	6.35233	6.39045
4690	3.61096	3.94837	4.16053	4.33725	4.45127	4.51911	4.65847	4.7282	4.86291	4.93479	5.03519	5.12319	5.21101	5.27339	5.37927	5.4235	5.54113	5.60383	5.68189	5.78378	5.78059	5.48871	5.91443	5.95655	6.05268	6.0668	6.11086	6.25012	6.27903	6.30046	6.34281	6.43901	6.44862	6.50033	6.52165	6.56272	6.60144	6.62091	6.67432	6.72939	6.75441	6.77407	6.82201	6.85521	6.85068	6.92608	6.91146	6.96769	6.98507
5519	1.599	1.93657	2.17393	2.26477	2.43767	2.52657	2.67858	2.71352	2.82758	2.86676	2.97566	3.09305	3.19758	3.27329	3.32815	3.39454	3.49616	3.54243	3.63074	3.72228	3.68291	3.4413	3.84354	3.90503	3.96978	4.0497	4.12652	4.14089	4.23736	4.27125	4.29815	4.43331	4.40267	4.59675	4.4834	4.54098	4.57477	4.63402	4.67886	4.66761	4.72454	4.73929	4.79772	4.8255	4.83661	4.8958	4.87805	4.93497	4.95197
2272	1.38534	1.87529	2.10038	2.17167	2.31978	2.38299	2.64482	2.70615	2.80848	2.73325	2.99193	3.07392	3.16783	3.20434	3.2912	3.3066	3.45091	3.5184	3.56875	3.67251	3.661	3.49342	3.7522	3.867	3.89944	3.9549	3.98213	4.05335	4.18489	4.18608	4.15919	4.40992	4.29344	4.61561	4.39166	4.48176	4.48223	4.57433	4.57738	4.62021	4.66095	4.64512	4.7138	4.7388	4.73066	4.77704	4.80695	4.84726	4.8696
2659	2.13121	2.42895	2.598	2.75638	2.87405	2.99597	3.0912	3.20426	3.30415	3.46125	3.49796	3.59435	3.66589	3.80122	3.79181	3.72578	3.97977	4.02649	4.12665	4.17409	4.24159	4.08417	4.29348	4.42666	4.53755	4.56242	4.6132	4.66522	4.75227	4.77493	4.82832	4.90305	4.91189	5.05216	4.98919	5.02393	5.05681	5.12798	5.14795	5.20499	5.2323	5.23477	5.28639	5.32194	5.32295	5.41034	5.38284	5.42746	5.45082
2375	2.73266	3.04661	3.28098	3.45039	3.55464	3.69868	3.83711	3.9228	3.99988	4.05716	4.19985	4.29306	4.37503	4.42858	4.508	4.43925	4.73258	4.73745	4.82212	4.87801	4.92789	4.74249	5.06938	5.13316	5.16772	5.24937	5.27134	5.34155	5.42261	5.44226	5.49825	5.5376	5.56583	5.71005	5.64813	5.70354	5.7368	5.7625	5.81635	5.8426	5.88513	5.89897	5.91922	5.97748	6.01137	6.11166	6.0823	6.07813	6.09747
3315	2.56188	2.85698	2.98441	3.16227	3.28948	3.36442	3.4958	3.59527	3.68886	3.7931	3.85748	3.96436	4.06657	4.12477	4.21102	4.08226	4.37647	4.45981	4.53295	4.59325	4.59799	4.37329	4.74086	4.81546	4.88174	4.94474	5.03358	5.09641	5.11431	5.14392	5.22892	5.20744	5.2897	5.32693	5.37466	5.39206	5.46039	5.51081	5.52305	5.575	5.60487	5.62452	5.67618	5.70736	5.70345	5.79782	5.77888	5.81514	5.84287
4682	2.96685	3.24481	3.46404	3.60802	3.76404	3.80451	3.96451	4.01956	4.15717	4.17565	4.33368	4.4385	4.53393	4.6131	4.67821	4.6563	4.85998	4.92948	4.97656	5.08932	5.09841	4.76182	5.23007	5.27728	5.37047	5.44165	5.48238	5.52722	5.60401	5.62978	5.69225	5.73635	5.76814	5.83624	5.83686	5.8755	5.92094	5.94543	5.99791	6.03487	6.05531	6.09802	6.12837	6.17246	6.16076	6.26355	6.23121	6.27002	6.30145
4338	3.80237	4.09148	4.28851	4.46616	4.58045	4.65039	4.79796	4.93689	4.99207	5.04742	5.17043	5.24605	5.35913	5.44184	5.50114	5.54183	5.6307	5.75624	5.80769	5.897	5.90476	5.60603	6.01617	6.10088	6.16873	6.22707	6.2629	6.33872	6.42235	6.4382	6.47507	6.52702	6.56435	6.65081	6.65878	6.66708	6.73413	6.78203	6.80766	6.87883	6.89423	6.91068	6.95859	6.99004	6.99427	7.09376	7.05781	7.09309	7.12039
2787	2.21567	2.60612	2.76484	2.92093	3.09024	3.1821	3.38345	3.38664	3.5198	3.53601	3.72773	3.82423	3.91019	4.01296	4.0466	4.04321	4.23147	4.30296	4.35729	4.4127	4.44829	4.1373	4.59166	4.62163	4.68617	4.74887	4.84115	4.87486	4.94693	4.97339	4.97059	5.09697	5.09337	5.20675	5.17776	5.23244	5.25795	5.32682	5.33691	5.38141	5.41632	5.42482	5.48213	5.5121	5.49587	5.58832	5.5798	5.60488	5.62252
5001	3.20391	3.56195	3.75226	3.86137	4.01251	4.08938	4.21578	4.29865	4.40508	4.37964	4.57026	4.67667	4.74833	4.87112	4.9168	4.96613	5.06201	5.1268	5.22332	5.33044	5.30876	5.0262	5.45663	5.51241	5.60154	5.66481	5.72146	5.73751	5.83783	5.86901	5.87826	5.99584	5.99989	6.12883	6.07648	6.134	6.15636	6.20129	6.22755	6.2955	6.30158	6.33928	6.38249	6.40418	6.42566	6.52679	6.48749	6.50135	6.53282
4856	3.73821	4.1178	4.28547	4.44738	4.58447	4.7297	4.81882	4.85133	4.973	5.06739	5.14051	5.24279	5.34235	5.43326	5.46615	5.49956	5.60151	5.67731	5.78803	5.87876	5.89658	5.58077	6.03205	6.0698	6.1731	6.22154	6.26686	6.36606	6.36902	6.42454	6.4626	6.52505	6.57366	6.50264	6.65552	6.70405	6.72591	6.71964	6.78554	6.89371	6.88898	6.90127	6.94938	6.96194	7.00862	7.12439	7.06726	7.07021	7.11125
5432	1.0916	1.37332	1.61195	1.7564	1.87223	1.92686	2.0485	2.13239	2.26068	2.32204	2.43303	2.51529	2.59755	2.70979	2.76298	2.85309	2.94619	2.92978	3.00449	3.09355	3.11979	2.99632	3.24495	3.31624	3.38761	3.45424	3.53287	3.54746	3.63068	3.67754	3.67787	3.82259	3.78099	4.03721	3.87833	3.90111	3.96529	4.04203	4.07515	4.0542	4.08645	4.17994	4.23532	4.23876	4.2682	4.32745	4.31053	4.35541	4.39018
3225	3.37078	3.73446	3.90943	4.05895	4.13188	4.28471	4.38773	4.51871	4.59932	4.68632	4.79215	4.88024	4.96602	5.06417	5.11764	5.04682	5.29683	5.36534	5.44491	5.49111	5.528	5.22053	5.6579	5.73081	5.80345	5.8613	5.90594	5.98517	6.03579	6.07524	6.152	6.16075	6.2082	6.18657	6.29102	6.34515	6.35164	6.40975	6.44434	6.46163	6.48835	6.5363	6.593	6.61345	6.59963	6.69628	6.65779	6.71182	6.75382
8040	0.893041	1.21606	1.39295	1.53671	1.65082	1.70831	1.89841	1.94301	2.06227	2.19535	2.23716	2.35345	2.43597	2.51882	2.52529	2.52163	2.7288	2.83768	2.8645	2.919	2.95468	2.8113	3.08587	3.17371	3.20231	3.26713	3.32446	3.35341	3.45457	3.49597	3.53134	3.61764	3.60204	3.77682	3.70236	3.74301	3.78405	3.81591	3.88097	3.93026	3.95251	3.97722	4.0408	4.0578	4.06563	4.14678	4.11845	4.16914	4.20532
4999	2.05926	2.42677	2.61231	2.72421	2.86801	2.94049	3.06762	3.1565	3.26279	3.27279	3.46266	3.56198	3.61802	3.74821	3.84379	3.98233	3.95819	4.0458	4.09721	4.17767	4.21488	4.14567	4.33263	4.40306	4.44881	4.50369	4.56002	4.62392	4.67082	4.72851	4.76105	4.8331	4.84337	4.96479	4.9151	4.95847	5.00277	5.06284	5.0889	5.07831	5.14543	5.18659	5.21619	5.24518	5.26369	5.34541	5.33134	5.3703	5.39701
1361	1.09623	1.42675	1.71292	1.81768	1.92027	2.01099	2.13758	2.24602	2.3141	2.36745	2.48204	2.56804	2.57394	2.74716	2.81092	2.82152	3.00836	2.98781	3.10118	3.16549	3.17214	2.91974	3.26947	3.44043	3.47605	3.48405	3.52761	3.67903	3.69247	3.72447	3.80306	3.80546	3.86971	3.9532	3.9494	3.94337	4.04374	4.04385	4.09581	4.16324	4.16942	4.2293	4.28046	4.289	4.3193	4.41122	4.39642	4.39656	4.42909
3423	2.99205	3.39885	3.56585	3.77663	3.87473	4.00876	4.109	4.19868	4.3137	4.43983	4.47732	4.58583	4.67231	4.76682	4.84989	4.63676	5.03306	5.09962	5.17728	5.26875	5.2672	4.99908	5.40792	5.46476	5.5317	5.59934	5.6816	5.71287	5.76768	5.79206	5.85532	5.86878	5.94676	5.85898	6.00698	6.07654	6.08602	6.12763	6.13945	6.18026	6.2082	6.2481	6.28559	6.31489	6.30785	6.41653	6.37575	6.40327	6.44754
3876	3.43016	3.79567	4.06083	4.23688	4.32613	4.43817	4.56816	4.69183	4.73828	4.86555	4.90706	5.01177	5.06308	5.1476	5.25082	5.18961	5.41892	5.48712	5.58109	5.64895	5.66938	5.35308	5.80636	5.85912	5.94588	5.98699	6.03543	6.13358	6.16688	6.20199	6.26319	6.31674	6.35584	6.23999	6.42872	6.48008	6.49312	6.53089	6.56406	6.63756	6.66154	6.65423	6.68447	6.73361	6.7325	6.83233	6.79344	6.82914	6.85442
2055	2.99833	3.38554	3.55701	3.68585	3.78207	3.88929	3.97493	4.08741	4.15078	4.24349	4.33131	4.40846	4.52596	4.53081	4.65702	4.78496	4.78471	4.92368	4.92028	5.04689	5.0328	4.90725	5.17519	5.25541	5.31885	5.33861	5.38128	5.46216	5.53902	5.57914	5.62187	5.68483	5.71284	5.74565	5.81148	5.86293	5.89402	5.9478	5.96212	6.02302	6.04441	6.07584	6.11488	6.14699	6.18488	6.27	6.24593	6.26757	6.30306
1838	2.94109	3.27691	3.46232	3.58226	3.67161	3.75007	3.89186	4.04515	4.07582	4.08086	4.25151	4.31443	4.42043	4.46985	4.56049	4.73911	4.71492	4.80012	4.8651	4.958	4.95998	4.81071	5.08682	5.18173	5.22942	5.32037	5.31412	5.33846	5.45082	5.50187	5.5187	5.61656	5.61758	5.7574	5.72708	5.80737	5.80742	5.84625	5.89142	5.92859	5.9624	5.98911	6.04584	6.06845	6.09217	6.1593	6.14893	6.17608	6.21283
4152	3.48978	3.85506	4.07225	4.21425	4.34876	4.43557	4.51844	4.63521	4.72711	4.78389	4.90858	4.99149	5.09624	5.17016	5.23417	5.22637	5.40086	5.48562	5.53107	5.63876	5.61785	5.30468	5.74273	5.82345	5.91043	5.95895	6.00108	6.0651	6.15614	6.17465	6.17135	6.29191	6.28423	6.48199	6.38953	6.4488	6.46364	6.53265	6.54468	6.60991	6.63399	6.62105	6.67378	6.70769	6.74838	6.84897	6.80528	6.81008	6.84362
3316	3.19615	3.59618	3.74781	3.91209	4.01137	4.09516	4.25045	4.3525	4.40745	4.4752	4.60186	4.6851	4.75676	4.89609	4.95523	4.92345	5.02612	5.14403	5.23391	5.31598	5.34266	5.07806	5.48045	5.53493	5.60031	5.62431	5.69466	5.73124	5.84528	5.86049	5.92866	5.985	5.9999	6.02742	6.08062	6.1472	6.15146	6.2328	6.24196	6.28321	6.31284	6.32632	6.36498	6.39677	6.43545	6.53201	6.49207	6.50563	6.53558
6270	1.00126	1.30025	1.51805	1.68014	1.77098	1.87956	2.07945	2.10807	2.17812	2.19999	2.339	2.42439	2.53358	2.57797	2.64602	2.64221	2.75603	2.86598	2.94046	3.02932	3.05834	2.76646	3.1481	3.24675	3.33251	3.34552	3.39297	3.48841	3.5276	3.57935	3.56524	3.72967	3.69061	3.9177	3.79576	3.87814	3.88463	3.96002	3.97804	3.98965	4.04103	4.0643	4.09535	4.13574	4.16815	4.25419	4.2354	4.2411	4.25884
3863	2.95693	3.35687	3.56535	3.77027	3.8793	3.984	4.07086	4.19298	4.30238	4.39287	4.48423	4.57075	4.6672	4.76792	4.79388	4.71596	4.98293	5.04627	5.11854	5.20761	5.22502	4.87957	5.32306	5.43475	5.49672	5.54369	5.57667	5.6775	5.69796	5.74201	5.77153	5.84768	5.87839	5.95027	5.951	5.95771	6.03092	6.09851	6.09874	6.15758	6.17817	6.19188	6.25515	6.27678	6.24383	6.3153	6.30322	6.36773	6.41125
4597	3.19543	3.46586	3.5885	3.79696	3.92362	4.0543	4.11022	4.25261	4.36501	4.47711	4.58196	4.67652	4.83757	4.84934	4.94265	4.72718	5.14444	5.17924	5.2559	5.33754	5.37013	4.96476	5.47174	5.56832	5.64924	5.67029	5.76635	5.78891	5.86829	5.89005	5.95992	5.97715	6.03338	6.02842	6.10092	6.11771	6.17107	6.21842	6.23966	6.28351	6.30848	6.31811	6.34166	6.39267	6.39441	6.50127	6.45738	6.47853	6.48422
4246	3.61113	3.96832	4.17856	4.29254	4.40933	4.5428	4.67282	4.78083	4.83733	4.85533	5.03668	5.13798	5.22651	5.31209	5.39036	5.38926	5.56604	5.64103	5.65843	5.77242	5.76383	5.36184	5.89394	5.96136	6.03924	6.07982	6.11912	6.18929	6.28517	6.30364	6.31276	6.41728	6.40793	6.55166	6.51206	6.56042	6.59341	6.64215	6.66262	6.71517	6.72594	6.7684	6.82211	6.83776	6.83919	6.94337	6.89564	6.93361	6.97644
4950	1.28984	1.69281	1.9191	2.04673	2.25726	2.30399	2.41439	2.48395	2.61399	2.66289	2.80419	2.88214	2.94138	3.04055	3.1181	3.21166	3.33775	3.37596	3.44597	3.50694	3.52492	3.27844	3.67416	3.68405	3.79552	3.80452	3.89851	3.893	3.99684	4.02591	4.06161	4.10734	4.12127	4.41324	4.21482	4.19717	4.3027	4.3791	4.39486	4.39596	4.45015	4.48767	4.51311	4.56724	4.57104	4.63151	4.64563	4.66605	4.68209
2996	4.03943	4.41472	4.60492	4.75329	4.85302	5.00451	5.08815	5.21888	5.28965	5.36958	5.45605	5.53922	5.64619	5.75452	5.77926	5.70019	5.99909	5.99537	6.08203	6.17516	6.15651	5.94053	6.29767	6.39807	6.45677	6.48806	6.55779	6.59533	6.66215	6.71157	6.75577	6.82612	6.85168	6.85217	6.9416	6.99594	6.99941	7.0597	7.07912	7.13449	7.13813	7.18457	7.23309	7.24758	7.27285	7.37299	7.31816	7.36438	7.42129
3224	3.69494	3.99431	4.22903	4.36696	4.51351	4.56093	4.70877	4.83802	4.8965	4.93114	5.07889	5.15079	5.21965	5.31891	5.42278	5.48715	5.53748	5.62833	5.67165	5.74419	5.76934	5.53719	5.88467	5.94912	6.05078	6.04413	6.1524	6.18651	6.28621	6.30392	6.3246	6.43699	6.41722	6.57218	6.51129	6.57436	6.59601	6.6214	6.67324	6.71321	6.74941	6.77959	6.83722	6.85508	6.8674	6.94032	6.93436	6.96568	7.00936
5865	2.06746	2.45136	2.63713	2.85116	2.93562	3.02402	3.15206	3.28581	3.36342	3.43495	3.52472	3.61264	3.69396	3.78859	3.82678	3.72735	4.01591	4.04153	4.14052	4.19121	4.2486	3.98215	4.38313	4.41398	4.47287	4.57974	4.60859	4.68512	4.72118	4.76638	4.84984	4.81657	4.8932	4.88928	4.97531	5.03041	5.05654	5.08851	5.13886	5.14222	5.18995	5.23433	5.26379	5.30144	5.30868	5.4003	5.38301	5.40362	5.42947
2669	2.91327	3.22392	3.42939	3.54576	3.65504	3.73907	3.83289	3.92621	4.01404	4.14611	4.19231	4.26956	4.37394	4.47234	4.48509	4.37911	4.68179	4.74789	4.84461	4.90573	4.9336	4.69436	5.04116	5.12168	5.20913	5.24809	5.29628	5.40482	5.40379	5.46039	5.48716	5.57018	5.58191	5.70315	5.68292	5.74964	5.76567	5.82259	5.84389	5.89449	5.91916	5.93492	5.99158	6.01785	6.00919	6.08977	6.08273	6.12742	6.15432
5020	2.18056	2.43231	2.6359	2.78473	2.89374	3.0461	3.14946	3.26312	3.34987	3.42102	3.51979	3.6116	3.70641	3.81877	3.86556	3.77154	4.06498	4.12316	4.1853	4.26029	4.28312	3.9537	4.37222	4.46375	4.54967	4.60898	4.66615	4.76763	4.7603	4.80737	4.85017	4.91203	4.94562	4.97889	5.021	5.04028	5.09568	5.10588	5.16077	5.22377	5.23756	5.26528	5.33009	5.34589	5.31808	5.41405	5.39086	5.43612	5.4504
5704	2.94522	3.325	3.5157	3.64404	3.80016	3.92053	3.98491	4.10497	4.19728	4.38374	4.39299	4.47867	4.59172	4.66949	4.72797	4.58518	4.89438	4.97443	5.04414	5.11871	5.13792	4.89765	5.30225	5.36152	5.43625	5.48466	5.56904	5.61129	5.65582	5.68907	5.7751	5.75736	5.83394	5.77199	5.90819	5.92835	5.97172	6.04159	6.0396	6.10728	6.13011	6.12479	6.16428	6.19715	6.2117	6.32706	6.27915	6.2913	6.30528
3327	3.729	4.02421	4.18574	4.39163	4.46188	4.53452	4.70257	4.80388	4.86892	4.91603	5.03663	5.13752	5.19452	5.29139	5.41067	5.31131	5.59963	5.62375	5.6711	5.75856	5.77914	5.44943	5.9293	5.99541	6.05031	6.13359	6.17084	6.15302	6.28192	6.30689	6.37155	6.42156	6.44357	6.53084	6.51643	6.55497	6.59855	6.67005	6.68771	6.69081	6.72565	6.7824	6.81478	6.84652	6.86828	6.9543	6.92707	6.95697	6.9824
3535	2.46491	2.81132	3.002	3.16627	3.28079	3.41774	3.50215	3.59697	3.68165	3.77653	3.88663	3.96166	4.11096	4.14668	4.22582	4.02879	4.41179	4.46191	4.4965	4.59474	4.61223	4.26865	4.75013	4.82816	4.87313	4.94841	5.01179	5.04772	5.11277	5.13523	5.20088	5.22561	5.28104	5.24722	5.35731	5.38115	5.43145	5.47053	5.49066	5.53568	5.55998	5.59437	5.63434	5.66504	5.67359	5.76588	5.73312	5.76728	5.79869
6953	1.23338	1.59183	1.80117	1.97145	2.10319	2.18237	2.355	2.42663	2.54949	2.48883	2.75973	2.86421	2.96647	3.03278	3.11482	3.00319	3.32881	3.31792	3.40774	3.48185	3.54298	2.98669	3.68093	3.72093	3.79019	3.82631	3.87181	3.90461	3.99483	4.01806	4.06838	4.11802	4.14573	4.17106	4.22147	4.29645	4.27928	4.32226	4.35714	4.38492	4.42645	4.42696	4.45995	4.49839	4.52286	4.58854	4.57505	4.60294	4.62878
3222	3.59271	3.96923	4.09261	4.27399	4.40592	4.55052	4.61032	4.71259	4.78385	4.87214	4.97581	5.0384	5.13101	5.21803	5.26964	5.24672	5.45509	5.53467	5.61903	5.68029	5.69043	5.36821	5.81541	5.89806	5.9562	6.02867	6.10056	6.13058	6.17343	6.23611	6.29171	6.29507	6.3522	6.37	6.44909	6.49967	6.51989	6.56821	6.59834	6.64031	6.64994	6.70427	6.76159	6.77904	6.77433	6.87407	6.83733	6.87509	6.91651
1645	3.21269	3.66917	3.83405	3.98656	4.16497	4.24917	4.3178	4.40146	4.50457	4.64654	4.66931	4.77873	4.79799	4.88428	5.013	5.01562	5.16019	5.21346	5.29347	5.35709	5.39778	5.16028	5.54239	5.55145	5.65473	5.6926	5.7774	5.81677	5.88842	5.90527	5.96775	5.99205	6.0587	6.05648	6.14023	6.18423	6.21775	6.26604	6.27538	6.33176	6.35765	6.37578	6.41858	6.46026	6.47735	6.58557	6.5472	6.56152	6.57643
5497	2.31033	2.73588	2.91713	3.13598	3.22195	3.44064	3.55241	3.59713	3.726	3.8102	3.94109	4.04317	4.10586	4.25004	4.29901	4.2792	4.50667	4.55132	4.60398	4.70545	4.71847	4.33724	4.84124	4.91112	4.95178	5.03166	5.10867	5.13777	5.16227	5.21878	5.25404	5.29121	5.33516	5.31689	5.41146	5.44354	5.47508	5.49849	5.53731	5.56957	5.59801	5.62458	5.64456	5.69093	5.68671	5.77	5.75122	5.77902	5.78769
1851	3.04897	3.41676	3.62716	3.75485	3.86523	4.01373	4.10267	4.16563	4.25582	4.38534	4.42482	4.491	4.58829	4.6594	4.72281	4.6571	4.88914	4.97656	5.04303	5.12506	5.1218	4.89711	5.24059	5.3199	5.40064	5.45573	5.54128	5.59152	5.64533	5.66281	5.72181	5.75107	5.81131	5.77842	5.89518	5.92116	5.96174	6.00807	6.04085	6.10462	6.13245	6.15067	6.2075	6.23737	6.20786	6.29874	6.29604	6.32826	6.33295
4425	2.38604	2.6607	2.83068	3.01976	3.13426	3.20678	3.3195	3.41264	3.51077	3.51027	3.65148	3.74454	3.80617	3.93185	3.99556	4.05982	4.10719	4.19823	4.24957	4.32572	4.36592	4.11322	4.49208	4.58328	4.64273	4.70329	4.72019	4.78404	4.847	4.89816	4.94081	5.0014	5.00539	5.16795	5.10691	5.14687	5.20088	5.23398	5.27965	5.31879	5.3577	5.35794	5.39445	5.44667	5.47218	5.53	5.52519	5.56959	5.58725
3443	3.37102	3.72977	3.90441	4.00528	4.19687	4.31506	4.39959	4.48021	4.58075	4.66495	4.79312	4.88213	4.96501	5.04042	5.10675	5.01848	5.31239	5.34478	5.43431	5.52386	5.51257	5.20362	5.64814	5.69994	5.78725	5.84522	5.87766	5.93952	6.02413	6.04219	6.08935	6.14378	6.15607	6.27888	6.24239	6.28212	6.3184	6.34626	6.38685	6.44605	6.45762	6.49226	6.53435	6.55943	6.5759	6.67827	6.63793	6.65834	6.6821
4169	0.694239	0.998912	1.26253	1.41412	1.52854	1.67234	1.68843	1.83697	1.95024	1.98771	2.07742	2.19738	2.31458	2.36874	2.41788	2.57286	2.56674	2.55452	2.71043	2.79941	2.79503	2.77485	2.92326	2.97789	3.0426	3.11479	3.08613	3.17236	3.27323	3.30528	3.28822	3.43352	3.40483	3.64652	3.51966	3.5504	3.62099	3.72456	3.7045	3.71627	3.7664	3.79394	3.86117	3.88157	3.87988	3.90882	3.9371	3.97755	3.99991
3754	3.02261	3.30394	3.48366	3.659	3.77941	3.86087	3.92024	4.06859	4.1486	4.20872	4.33149	4.42542	4.53688	4.60685	4.6531	4.70261	4.80575	4.94054	4.94895	5.04877	5.08789	4.76001	5.20741	5.23446	5.33304	5.39559	5.44746	5.4872	5.56075	5.59627	5.63462	5.73513	5.72743	5.82165	5.82223	5.86699	5.88245	5.9455	5.97019	6.00535	6.02227	6.07255	6.12844	6.1444	6.14029	6.23092	6.18666	6.24253	6.30105
3753	2.31324	2.61514	2.85203	2.98339	3.09265	3.18185	3.30758	3.3914	3.47585	3.47834	3.6484	3.70696	3.75309	3.85629	3.93957	4.07199	4.10288	4.11812	4.21947	4.25854	4.33192	4.22139	4.44685	4.51579	4.58147	4.65009	4.66811	4.71682	4.80438	4.84062	4.8511	4.97913	4.95711	5.17204	5.08023	5.14955	5.15303	5.19765	5.23227	5.29164	5.30769	5.33707	5.40383	5.42028	5.44008	5.51185	5.51011	5.51944	5.55841
6145	2.01766	2.40036	2.52124	2.64944	2.79867	2.9215	3.04154	3.13912	3.22699	3.19132	3.4287	3.5137	3.61157	3.67202	3.76358	3.83571	3.8715	3.99444	4.02042	4.12629	4.10624	3.70616	4.22871	4.32732	4.35792	4.42882	4.47724	4.53924	4.64436	4.65374	4.67095	4.78721	4.77967	4.89345	4.86951	4.95237	4.93838	5.04082	5.01813	5.03031	5.08313	5.09701	5.1534	5.18917	5.16647	5.21623	5.22352	5.296	5.32676
4424	3.27286	3.62892	3.80828	3.96067	4.0707	4.18167	4.26495	4.38879	4.47286	4.54446	4.67114	4.75225	4.87793	4.92774	4.99174	4.93169	5.17534	5.24934	5.30873	5.3911	5.38333	5.00174	5.53177	5.60342	5.67301	5.70779	5.80313	5.85049	5.90413	5.92864	6.01399	6.01113	6.07222	6.0666	6.14012	6.14627	6.21745	6.25059	6.28597	6.34217	6.33243	6.41214	6.48118	6.46876	6.46951	6.58227	6.53088	6.56524	6.62106
4337	3.6252	3.99399	4.15508	4.26497	4.38535	4.52043	4.61943	4.70086	4.80961	4.85738	5.00069	5.05528	5.16153	5.23439	5.32571	5.45788	5.50302	5.55984	5.61135	5.71694	5.70262	5.48034	5.83802	5.92422	5.9925	6.05787	6.04663	6.13715	6.21932	6.24048	6.28111	6.34185	6.36424	6.4402	6.44609	6.4595	6.53327	6.57891	6.60444	6.66276	6.67111	6.70647	6.75673	6.78408	6.79413	6.87931	6.84697	6.87691	6.9035
3882	3.80857	4.15056	4.31134	4.44165	4.55726	4.62938	4.73626	4.84639	4.93274	5.00187	5.11004	5.16382	5.24212	5.35991	5.43962	5.57366	5.57482	5.62667	5.742	5.82273	5.81868	5.71271	5.90119	6.01638	6.08416	6.13012	6.11578	6.22451	6.28416	6.33503	6.38428	6.44687	6.46413	6.51035	6.55787	6.61358	6.63178	6.66483	6.71024	6.76471	6.78647	6.82256	6.8672	6.89263	6.90527	6.9875	6.96455	6.99284	7.03429
2463	2.0279	2.31438	2.54549	2.71132	2.80624	2.95409	3.04872	3.16095	3.25615	3.30743	3.42868	3.50784	3.66769	3.67978	3.74299	3.78939	3.9257	3.99846	3.97824	4.11802	4.15928	3.8121	4.27484	4.34808	4.3946	4.46082	4.53223	4.5956	4.61221	4.67264	4.71502	4.76082	4.78567	4.93728	4.87081	4.90158	4.95355	4.98481	5.02054	5.07195	5.09565	5.12722	5.17814	5.20741	5.17663	5.25324	5.25129	5.31247	5.33485
4775	2.07602	2.44222	2.68884	2.83226	2.91729	3.06924	3.19131	3.26576	3.35482	3.37346	3.51591	3.59136	3.65765	3.80796	3.85959	3.86861	4.05741	4.05784	4.13181	4.18696	4.24823	4.01374	4.34438	4.43505	4.49633	4.56265	4.56572	4.67452	4.69721	4.75923	4.80552	4.84429	4.87311	4.93825	4.95616	4.93567	5.04981	5.07938	5.11249	5.17084	5.18878	5.22347	5.24507	5.28965	5.29076	5.37917	5.3585	5.38645	5.41502
3677	3.65323	3.95434	4.17724	4.31995	4.43462	4.53681	4.67126	4.768	4.84105	4.90187	5.04192	5.1079	5.21093	5.30083	5.36416	5.3985	5.54186	5.52261	5.64957	5.75305	5.77702	5.44746	5.86926	5.95651	6.04092	6.08074	6.15909	6.18992	6.23716	6.28377	6.34781	6.38887	6.42751	6.38396	6.49944	6.51738	6.57074	6.61448	6.64158	6.70314	6.72054	6.74666	6.78768	6.81626	6.8133	6.91457	6.87362	6.91689	6.94688
4240	3.33979	3.70469	3.88295	4.03908	4.12604	4.21856	4.40622	4.51901	4.5748	4.56461	4.75709	4.82542	4.9004	5.05055	5.06836	5.2174	5.22308	5.31963	5.37687	5.45733	5.43797	5.28312	5.59536	5.6593	5.70809	5.76549	5.7701	5.83779	5.92928	5.96958	5.98958	6.08671	6.08184	6.1919	6.1718	6.20625	6.25903	6.31312	6.33692	6.4053	6.41127	6.43738	6.49016	6.50912	6.52842	6.61863	6.58258	6.61722	6.64139
3553	4.30604	4.56684	4.71405	4.93744	5.00103	5.10068	5.20098	5.30728	5.3775	5.41052	5.54403	5.64158	5.71653	5.7939	5.85656	5.97655	6.01322	6.07416	6.12982	6.23527	6.26723	5.94324	6.41283	6.43581	6.52819	6.5657	6.64464	6.66907	6.75633	6.8006	6.83304	6.90631	6.93475	6.95992	7.02236	7.07942	7.09043	7.16076	7.1686	7.22824	7.25736	7.26417	7.30619	7.34591	7.35709	7.45093	7.42588	7.44563	7.46016
3424	2.51238	2.81435	3.10651	3.20129	3.3905	3.44923	3.59727	3.70003	3.79254	3.87046	3.97646	4.05651	4.18976	4.22657	4.30364	4.25689	4.46043	4.53829	4.61562	4.68616	4.71477	4.41734	4.83801	4.91241	4.95719	5.02347	5.08573	5.12551	5.17254	5.22201	5.26702	5.30891	5.33839	5.38636	5.42433	5.44062	5.50635	5.55358	5.58006	5.61307	5.64155	5.66738	5.71155	5.74312	5.7324	5.84097	5.80848	5.82644	5.8348
1448	1.69442	2.07821	2.28408	2.41601	2.60113	2.62989	2.81193	2.85732	3.01042	2.96283	3.2159	3.28838	3.39157	3.47886	3.52033	3.55524	3.72468	3.77502	3.85453	3.9263	3.96394	3.5796	4.07359	4.10495	4.19225	4.25944	4.32099	4.36444	4.45292	4.46282	4.46924	4.58086	4.5773	4.76365	4.63487	4.68275	4.73515	4.78101	4.80267	4.83857	4.86898	4.87636	4.92192	4.95932	4.94647	5.01973	5.00732	5.06529	5.07408
3978	3.56719	3.8284	3.97762	4.17354	4.21954	4.404	4.45045	4.56633	4.66406	4.75097	4.83302	4.91757	4.9787	5.05341	5.15853	5.35628	5.32996	5.37126	5.42701	5.52532	5.52319	5.45756	5.67144	5.70978	5.78744	5.86306	5.89952	5.9662	5.97294	6.05248	6.09844	6.12371	6.18319	6.14869	6.27519	6.32952	6.34919	6.39973	6.41818	6.47137	6.49947	6.53612	6.56476	6.60435	6.62871	6.70848	6.69239	6.71565	6.73446
2377	1.20463	1.57426	1.88473	1.99532	2.17064	2.27472	2.46579	2.53188	2.59786	2.63004	2.79686	2.85351	2.94636	3.00773	3.0973	3.06478	3.25293	3.2892	3.35873	3.45773	3.46511	3.2524	3.60238	3.60996	3.65354	3.74471	3.80383	3.9206	3.92911	3.95064	4.01419	4.02645	4.07174	4.22249	4.15445	4.22343	4.24819	4.28543	4.3333	4.29892	4.36543	4.40698	4.42562	4.49651	4.4869	4.53154	4.54751	4.59571	4.61427
1850	3.50021	3.82309	3.95335	4.11637	4.20164	4.31638	4.42716	4.54123	4.62707	4.70369	4.80317	4.89391	4.96728	5.03291	5.12835	5.11305	5.2692	5.33684	5.43407	5.49091	5.52671	5.15728	5.66414	5.7398	5.79912	5.85256	5.90431	5.97987	6.02992	6.06823	6.12359	6.19215	6.20574	6.24653	6.28568	6.30831	6.35992	6.41413	6.43221	6.479	6.50734	6.52335	6.56905	6.60677	6.59115	6.67763	6.64345	6.70714	6.74097
3977	2.98986	3.33708	3.53311	3.70862	3.76936	3.93635	4.02182	4.13938	4.23096	4.34324	4.42511	4.5153	4.60892	4.7575	4.77164	4.62908	4.95566	5.0431	5.08416	5.16024	5.19785	4.82698	5.32243	5.40596	5.45682	5.52787	5.59889	5.64161	5.6558	5.72129	5.76507	5.82113	5.84696	5.84144	5.91921	5.97985	5.98537	6.03327	6.05945	6.10353	6.11836	6.14818	6.19485	6.21995	6.20616	6.30754	6.27185	6.30265	6.33556
3669	1.99111	2.31217	2.4513	2.60077	2.69955	2.81857	2.89713	2.98035	3.08738	3.19182	3.25822	3.33172	3.42416	3.4741	3.5853	3.72737	3.72598	3.84854	3.86319	3.93481	3.99661	3.85618	4.09655	4.15764	4.2343	4.27119	4.37721	4.40921	4.45193	4.49887	4.56842	4.56272	4.61546	4.71724	4.71998	4.79074	4.78859	4.82214	4.86629	4.88922	4.93358	4.96981	4.99456	5.04157	5.06385	5.16258	5.14391	5.13582	5.16009
3226	1.75274	2.04101	2.28138	2.39068	2.57845	2.66136	2.75774	2.87763	2.99013	3.07619	3.18912	3.27216	3.32744	3.48168	3.52359	3.47822	3.73396	3.72614	3.81811	3.89034	3.92168	3.67241	4.02997	4.08878	4.18307	4.21673	4.26505	4.37203	4.37615	4.42047	4.4682	4.50872	4.5384	4.67725	4.62614	4.65208	4.69994	4.73436	4.77443	4.83773	4.85675	4.85357	4.87717	4.92743	4.95428	5.06411	5.02701	5.01291	5.02597
3967	2.85896	3.25649	3.45471	3.60541	3.72498	3.84813	3.939	4.049	4.11793	4.14829	4.27905	4.35653	4.46609	4.52133	4.5867	4.69156	4.70342	4.83176	4.87004	4.95096	4.9745	4.70188	5.10313	5.19031	5.22127	5.26252	5.3516	5.3266	5.44024	5.49418	5.55195	5.59244	5.62557	5.66194	5.7187	5.79252	5.78963	5.84728	5.85938	5.91399	5.93993	5.97447	6.01762	6.04277	6.06521	6.15673	6.12639	6.15284	6.19716
3759	3.63915	4.05632	4.19801	4.39523	4.46136	4.57854	4.6878	4.76889	4.86162	4.8872	5.01717	5.08495	5.13258	5.22268	5.31504	5.35601	5.4465	5.53023	5.60324	5.68071	5.67356	5.5205	5.80483	5.88341	5.94281	6.00274	6.04147	6.03351	6.17176	6.20618	6.23779	6.33892	6.34282	6.45647	6.43086	6.51946	6.51181	6.57749	6.60323	6.61663	6.65078	6.71421	6.75989	6.77734	6.79012	6.8698	6.85517	6.8889	6.91939
4929	3.24992	3.58531	3.77503	3.87793	4.05505	4.17264	4.27209	4.31403	4.44149	4.52753	4.61703	4.70738	4.76817	4.86606	4.91667	4.9336	5.06935	5.1179	5.22513	5.29879	5.34027	5.01754	5.47571	5.51924	5.59057	5.64304	5.72625	5.73947	5.81755	5.8419	5.87302	5.95681	5.98565	5.90468	6.07449	6.13428	6.14187	6.186	6.19301	6.30861	6.2975	6.31274	6.36745	6.38102	6.41071	6.51836	6.46563	6.48853	6.54352
72	0.502391	0.932019	1.09733	1.26534	1.39481	1.48489	1.65083	1.73292	1.8372	1.99879	2.01148	2.11348	2.15246	2.21663	2.39949	2.57629	2.53954	2.45992	2.6317	2.73634	2.73066	2.48686	2.86688	2.94697	2.97467	3.09442	3.08607	3.09086	3.21292	3.22693	3.27784	3.32524	3.34491	3.49985	3.41396	3.42654	3.5145	3.4773	3.59248	3.62723	3.66859	3.67779	3.71172	3.7653	3.79149	3.81042	3.82727	3.87511	3.87329
3771	3.62926	3.95939	4.07994	4.27421	4.3571	4.49244	4.56022	4.68432	4.77918	4.90129	4.9594	5.05771	5.13603	5.23662	5.31825	5.3072	5.46002	5.58666	5.63438	5.69856	5.72289	5.42189	5.85829	5.92567	5.99574	6.067	6.10247	6.15939	6.2207	6.25899	6.32064	6.35896	6.40259	6.32739	6.46056	6.52881	6.53251	6.58409	6.61337	6.62449	6.6712	6.69405	6.72479	6.77521	6.75146	6.84546	6.81338	6.86317	6.87588
3869	3.15326	3.40229	3.61876	3.77553	3.89284	3.96591	4.06051	4.13769	4.23627	4.28336	4.37531	4.48278	4.58588	4.6424	4.70125	4.87204	4.86476	4.92628	4.99131	5.10798	5.07118	4.84729	5.17458	5.29474	5.35461	5.37374	5.46903	5.52107	5.5412	5.61327	5.65804	5.71738	5.73759	5.8758	5.85379	5.92664	5.92019	5.99257	6.00898	6.05803	6.07303	6.11505	6.17546	6.18485	6.19237	6.25621	6.23958	6.29718	6.35732
2778	2.14153	2.43845	2.69593	2.85633	2.94201	3.0295	3.11708	3.23611	3.33433	3.40358	3.48752	3.58362	3.61211	3.73157	3.79248	3.83935	3.94357	4.00412	4.10065	4.16886	4.13399	4.02565	4.27489	4.36951	4.43234	4.46964	4.51634	4.52998	4.64028	4.68868	4.66741	4.84348	4.79871	5.04926	4.90023	4.97702	4.96336	5.02217	5.07406	5.08986	5.14581	5.15505	5.17511	5.24031	5.25709	5.2999	5.32877	5.35432	5.37786
2980	0.288085	0.65813	0.741393	0.980345	1.09538	1.18954	1.28307	1.45612	1.50018	1.62476	1.67966	1.74577	1.78945	1.85495	2.02937	2.1988	2.19958	2.27867	2.29658	2.40186	2.42182	2.23819	2.55135	2.62224	2.68517	2.75001	2.73247	2.79799	2.87155	2.92015	2.98064	3.0174	3.04052	3.16793	3.10007	3.12568	3.20602	3.2044	3.27538	3.30673	3.36897	3.35984	3.36041	3.44638	3.45267	3.52238	3.53569	3.56377	3.53994
4685	3.51758	3.74902	3.96016	4.12866	4.24446	4.37456	4.46473	4.56237	4.69467	4.77301	4.89231	4.99248	5.1368	5.15967	5.23798	5.02299	5.40438	5.48776	5.56587	5.6477	5.68226	5.26401	5.79441	5.89323	5.94629	5.98521	6.04285	6.07248	6.15625	6.18106	6.24753	6.27955	6.32008	6.26007	6.37928	6.43019	6.4502	6.51	6.51926	6.57475	6.59423	6.58825	6.63382	6.66566	6.67572	6.78556	6.73612	6.74872	6.77473
3774	3.37387	3.66239	3.82614	4.01366	4.13453	4.25832	4.34272	4.46406	4.57109	4.69881	4.76666	4.88675	4.96669	5.12217	5.09431	5.00039	5.29687	5.42393	5.46455	5.55592	5.57836	5.24871	5.6621	5.75007	5.83591	5.8948	5.9657	6.00226	6.04091	6.07043	6.12881	6.18362	6.23574	6.11697	6.29466	6.32238	6.35224	6.40156	6.40993	6.47685	6.48616	6.50558	6.53906	6.56219	6.58016	6.69911	6.65392	6.64702	6.66387
4945	1.0252	1.37222	1.59214	1.71615	1.83954	1.8975	2.03767	2.11169	2.19589	2.2413	2.37285	2.4454	2.5346	2.57218	2.66206	2.64899	2.79886	2.86219	2.93229	3.03606	3.01856	2.93294	3.11848	3.2272	3.28003	3.34515	3.31711	3.48729	3.54398	3.55787	3.56968	3.71778	3.67379	3.90565	3.75864	3.78249	3.86213	3.91387	3.95067	4.00321	4.03692	4.03353	4.05511	4.11181	4.13745	4.20497	4.20594	4.24631	4.27537
4923	1.63668	2.09692	2.32261	2.43683	2.60828	2.73468	2.82723	2.92414	3.0159	3.12515	3.20333	3.31879	3.3862	3.46569	3.56794	3.30308	3.75665	3.8188	3.86159	3.94472	3.93721	3.6299	4.1233	4.19096	4.21522	4.33008	4.32828	4.35357	4.45911	4.47999	4.56502	4.53742	4.59655	4.61585	4.67944	4.74025	4.75578	4.82066	4.83463	4.81144	4.85503	4.91401	4.95731	4.98738	4.96365	5.04904	5.01086	5.06485	5.10748
5961	3.80004	4.13903	4.29123	4.41808	4.5602	4.65992	4.7069	4.89002	4.936	5.01881	5.11184	5.18461	5.29121	5.40398	5.41157	5.3213	5.59678	5.69544	5.70756	5.83638	5.83477	5.47865	5.96036	6.01385	6.11943	6.15689	6.22615	6.26441	6.32948	6.36407	6.42735	6.45203	6.50675	6.43104	6.59244	6.62227	6.65649	6.68606	6.71899	6.78577	6.79916	6.82514	6.86818	6.89469	6.91889	7.02734	6.9824	6.99957	7.03876
3546	3.25734	3.56405	3.80697	3.94015	4.0962	4.09695	4.24908	4.36723	4.44393	4.43211	4.59858	4.6994	4.76018	4.84283	4.90869	4.99382	5.08207	5.15447	5.15142	5.23777	5.23818	5.0652	5.39093	5.45144	5.52285	5.5617	5.62725	5.7031	5.77102	5.79645	5.80696	5.87724	5.88043	6.14311	6.01125	6.07535	6.08346	6.116	6.17307	6.22052	6.26023	6.26337	6.28602	6.34826	6.37101	6.40491	6.42807	6.45901	6.48124
4689	2.93681	3.14479	3.38415	3.47377	3.62207	3.75294	3.7724	3.93729	4.0142	3.95625	4.19483	4.25614	4.31377	4.41279	4.51137	4.61439	4.61163	4.65718	4.74786	4.85312	4.86681	4.71529	5.01025	5.05483	5.1193	5.18586	5.22933	5.24635	5.34158	5.40164	5.38652	5.53071	5.50413	5.60157	5.60682	5.63452	5.67945	5.74734	5.75747	5.81833	5.85723	5.85603	5.8939	5.94342	5.96198	6.04408	6.0203	6.05511	6.09255
2475	2.59574	2.91228	3.13957	3.3232	3.3503	3.4755	3.69574	3.79092	3.8322	3.81787	4.02025	4.09145	4.16392	4.26081	4.32657	4.35377	4.44815	4.58721	4.58353	4.66527	4.7035	4.61458	4.80898	4.89206	4.91871	4.9932	5.00665	5.04032	5.16002	5.1974	5.21322	5.29093	5.2742	5.51939	5.37635	5.43297	5.46949	5.52397	5.56817	5.59641	5.63503	5.65672	5.69537	5.73387	5.75619	5.83007	5.81958	5.84463	5.86519
4263	1.04171	1.39513	1.62066	1.74703	1.89598	1.95292	2.05595	2.21688	2.27965	2.29093	2.48451	2.5797	2.68244	2.78488	2.82528	2.94025	2.93206	3.0255	3.07102	3.09486	3.13266	3.0716	3.32242	3.33922	3.39841	3.39213	3.54729	3.48126	3.6747	3.66187	3.67543	3.76575	3.77983	3.90804	3.84459	3.84798	3.94951	4.01765	4.02357	3.99945	4.0554	4.12877	4.14887	4.1885	4.21457	4.2786	4.28343	4.31416	4.32186
5518	1.27343	1.63029	1.79828	1.94968	2.13559	2.15408	2.30987	2.40267	2.52654	2.56663	2.68407	2.76547	2.80421	2.92575	2.977	2.96215	3.14733	3.21761	3.27659	3.3742	3.37504	3.19035	3.4078	3.55657	3.60004	3.64937	3.72157	3.70385	3.80927	3.86221	3.88568	3.97137	3.95457	4.18182	4.05627	4.0986	4.15374	4.21485	4.23744	4.2609	4.29633	4.34175	4.3896	4.41565	4.41921	4.47588	4.48698	4.51112	4.53864
7812	1.0245	1.42859	1.6745	1.78726	1.89665	1.98531	2.09324	2.24515	2.31667	2.38606	2.46094	2.54872	2.62288	2.68911	2.7669	2.72933	2.92657	2.98077	3.03749	3.1486	3.1615	2.82029	3.26098	3.30788	3.39327	3.48426	3.48582	3.58032	3.59279	3.66345	3.74719	3.71922	3.76921	3.99368	3.85397	3.87649	3.95102	3.98829	4.04039	4.00807	4.07714	4.13953	4.15622	4.2066	4.21361	4.25334	4.28243	4.32151	4.33588
3966	3.15217	3.56436	3.76544	3.92762	4.0183	4.15688	4.24931	4.30826	4.42329	4.49996	4.60145	4.66711	4.75398	4.83357	4.90141	4.90943	5.02868	5.12399	5.22805	5.30181	5.29993	5.04013	5.39662	5.50293	5.5604	5.61469	5.62305	5.73479	5.74499	5.8017	5.82423	5.90561	5.9348	6.02312	6.02274	6.03748	6.0948	6.1347	6.16954	6.25101	6.24142	6.28199	6.34031	6.34103	6.38095	6.49323	6.43289	6.45015	6.50399
3314	2.54056	2.87356	3.01173	3.13389	3.32717	3.3658	3.4684	3.59171	3.67466	3.65507	3.85376	3.9158	4.00331	4.09872	4.1422	4.25613	4.32993	4.38319	4.42148	4.53566	4.52595	4.2385	4.70142	4.72698	4.79262	4.84779	4.9091	4.9296	5.04723	5.06892	5.0952	5.22842	5.18191	5.36433	5.27412	5.30948	5.36529	5.4101	5.44493	5.46646	5.51548	5.51773	5.55727	5.62434	5.59778	5.65762	5.67843	5.71496	5.72046
3680	1.41992	1.81151	1.99762	2.13842	2.2325	2.39111	2.50882	2.59686	2.70565	2.76688	2.91788	2.97704	3.09921	3.18579	3.23271	3.2511	3.33531	3.41959	3.54317	3.59279	3.65523	3.46546	3.74792	3.8221	3.86332	3.91928	3.97639	4.03102	4.08579	4.12444	4.1248	4.23295	4.2084	4.50673	4.29463	4.35059	4.38069	4.42564	4.46454	4.49897	4.50993	4.56304	4.60972	4.62423	4.6371	4.70737	4.69605	4.71379	4.75585
3757	3.00651	3.31943	3.4838	3.64493	3.74656	3.83321	3.94507	4.06874	4.14951	4.15654	4.3236	4.40146	4.47354	4.58549	4.63608	4.69095	4.79214	4.84684	4.92075	4.98174	5.00771	4.80864	5.14435	5.19288	5.26106	5.28222	5.39419	5.38969	5.49454	5.53276	5.54357	5.66153	5.63507	5.85522	5.73187	5.80807	5.81242	5.85938	5.89511	5.94473	5.97385	5.98596	6.03091	6.07334	6.08061	6.16256	6.15155	6.18505	6.19538
3214	3.95378	4.33398	4.5619	4.679	4.79747	4.85183	4.97538	5.08068	5.17683	5.26472	5.33655	5.40512	5.50654	5.59655	5.62587	5.55906	5.80187	5.80893	5.9478	6.03117	6.0101	5.74734	6.15915	6.22944	6.31611	6.35756	6.41648	6.43208	6.55164	6.56522	6.63541	6.6676	6.7104	6.67166	6.78773	6.79297	6.85867	6.92	6.93151	6.99772	6.98631	7.04003	7.10514	7.09261	7.1319	7.25411	7.18403	7.213	7.26153
2885	3.31264	3.61749	3.88061	4.0326	4.13382	4.32918	4.33426	4.4693	4.55788	4.72685	4.74417	4.83338	4.91569	5.01716	5.05526	4.83194	5.19572	5.3633	5.38015	5.47174	5.48094	5.23935	5.58194	5.67118	5.72868	5.76267	5.79288	5.88771	5.98529	5.98679	6.00785	6.13128	6.08735	6.35038	6.1851	6.25118	6.25924	6.31302	6.35323	6.39921	6.4212	6.41839	6.47177	6.4958	6.51351	6.59346	6.56602	6.59087	6.61517
3857	3.38342	3.73444	3.9361	4.07301	4.1909	4.2413	4.37681	4.49912	4.56933	4.66034	4.72039	4.80773	4.90233	4.98989	5.06981	5.07296	5.24692	5.29008	5.33598	5.42119	5.42006	5.21214	5.55679	5.63261	5.67821	5.73555	5.79393	5.83081	5.92779	5.95088	5.97667	6.07609	6.07009	6.15807	6.15784	6.20829	6.24042	6.2928	6.32267	6.35255	6.38064	6.42438	6.47402	6.49721	6.5092	6.60376	6.5639	6.61352	6.6503
4511	3.19468	3.45354	3.6643	3.76034	3.91985	4.00718	4.04867	4.23165	4.3175	4.3816	4.48299	4.56018	4.64576	4.7418	4.82658	4.69215	4.98201	5.08746	5.13347	5.2019	5.20535	4.83286	5.34247	5.43535	5.49973	5.56574	5.62799	5.66337	5.72442	5.75065	5.82813	5.83597	5.90365	5.76754	5.96992	6.01054	6.03928	6.09465	6.1069	6.1389	6.16371	6.20749	6.24573	6.26305	6.27503	6.38089	6.34711	6.35406	6.3809
4353	0.367864	0.724396	0.948314	1.03952	1.2479	1.27138	1.42796	1.52227	1.61239	1.61365	1.80493	1.87752	1.9509	2.00807	2.12561	2.1281	2.21731	2.34366	2.39195	2.49923	2.51108	2.54064	2.63854	2.67878	2.74295	2.76326	2.83408	2.90599	2.95501	2.98778	2.99142	3.11363	3.08264	3.36736	3.16547	3.19233	3.27129	3.31863	3.34034	3.35632	3.4276	3.42129	3.42309	3.49742	3.51149	3.55678	3.59612	3.63622	3.63616
2056	3.02998	3.36113	3.61086	3.67708	3.84081	3.99464	4.0556	4.16464	4.26783	4.3341	4.45042	4.51182	4.61306	4.6769	4.76565	4.60892	4.89151	4.95698	5.06478	5.14066	5.15255	4.91078	5.26572	5.33161	5.39878	5.46393	5.51739	5.55101	5.64441	5.66471	5.72032	5.78029	5.78448	5.86328	5.86464	5.91756	5.94735	6.02468	6.03249	6.0568	6.0821	6.11818	6.17144	6.19419	6.18286	6.28285	6.23249	6.28278	6.33576
2790	2.70409	2.95355	3.17497	3.31556	3.43902	3.53744	3.66187	3.75959	3.84932	3.93196	4.05528	4.1405	4.25202	4.33823	4.39028	4.31591	4.59522	4.63667	4.69288	4.76527	4.82612	4.46194	4.94617	4.99673	5.08431	5.1243	5.16582	5.2653	5.29137	5.32835	5.36648	5.42018	5.4561	5.4435	5.54862	5.60025	5.5972	5.68704	5.67685	5.70871	5.7337	5.74847	5.80656	5.82607	5.85107	5.96117	5.9039	5.9135	5.93813
3542	3.18191	3.49877	3.7	3.82013	3.92302	4.03052	4.09691	4.17912	4.28023	4.36365	4.44656	4.51262	4.60572	4.60697	4.7267	4.66809	4.93708	4.94806	5.05231	5.1014	5.13237	4.90485	5.24223	5.35959	5.40333	5.45784	5.52239	5.52825	5.58115	5.64793	5.69254	5.72661	5.79463	5.74018	5.88718	5.88541	5.96434	6.06183	6.02543	6.09148	6.11177	6.12963	6.16066	6.20183	6.25038	6.34136	6.2971	6.32102	6.36412
5770	2.04316	2.45577	2.70868	2.88599	2.96641	3.09918	3.19394	3.31389	3.42668	3.51183	3.60501	3.70428	3.84203	3.88596	3.95444	3.73733	4.15688	4.18024	4.25675	4.33592	4.37319	4.00503	4.50092	4.56299	4.62167	4.68583	4.69619	4.75605	4.85212	4.86088	4.91639	4.96328	4.98916	5.00755	5.0539	5.07035	5.13458	5.19598	5.20498	5.21308	5.24986	5.28459	5.31966	5.34667	5.34118	5.43309	5.40436	5.43654	5.46111
6310	2.17871	2.50983	2.70239	2.81502	2.97036	3.03961	3.13791	3.31195	3.38946	3.45001	3.57242	3.6623	3.77356	3.88469	3.9095	3.74697	4.07513	4.11296	4.20387	4.3043	4.32991	4.01995	4.44436	4.50203	4.56698	4.61599	4.72043	4.71937	4.82103	4.82143	4.90081	4.91454	4.95922	4.97823	5.02062	5.07819	5.09282	5.12848	5.16483	5.21955	5.24465	5.25031	5.27419	5.31442	5.34581	5.44304	5.40144	5.41649	5.4504
1461	1.18084	1.47863	1.70568	1.83411	1.95918	2.02984	2.15666	2.19962	2.29922	2.33568	2.46311	2.56083	2.66528	2.64469	2.75958	2.67505	2.94717	2.97341	3.07838	3.1366	3.15856	2.93143	3.31535	3.33783	3.41956	3.51463	3.56038	3.58303	3.61423	3.68902	3.68381	3.77194	3.78884	4.00481	3.88779	3.94013	3.97793	4.03859	4.05819	4.08871	4.1214	4.15537	4.20652	4.22952	4.24326	4.32358	4.30514	4.34554	4.37965
2774	2.44833	2.77465	3.00897	3.11112	3.2732	3.34804	3.43147	3.57968	3.66746	3.73582	3.84178	3.95193	4.01014	4.15642	4.15375	4.04749	4.36346	4.39697	4.49373	4.57966	4.57773	4.28773	4.74632	4.7538	4.84717	4.88989	4.95963	5.0235	5.05886	5.08925	5.12926	5.16169	5.22183	5.23801	5.29923	5.34959	5.37472	5.41201	5.43082	5.47785	5.49843	5.52691	5.56194	5.5823	5.62749	5.72725	5.67165	5.69408	5.70764
4060	3.51255	3.95382	4.06176	4.25069	4.32995	4.47108	4.52378	4.63469	4.72464	4.76935	4.87194	4.96115	5.06054	5.15362	5.19598	5.15722	5.33418	5.40158	5.45819	5.55818	5.55552	5.28465	5.70365	5.76573	5.81651	5.89556	5.94112	5.94689	6.09004	6.09218	6.16824	6.21821	6.24205	6.26334	6.31984	6.36051	6.38332	6.44199	6.47985	6.48975	6.5366	6.56828	6.59684	6.63466	6.6562	6.7492	6.72573	6.74844	6.76049
2566	2.06347	2.3965	2.58635	2.73449	2.91365	2.99525	3.11979	3.24194	3.30349	3.30078	3.48576	3.58618	3.63271	3.7495	3.80174	3.76494	3.94218	4.03651	4.06194	4.17233	4.16387	3.81614	4.2736	4.35427	4.40841	4.48545	4.57749	4.61117	4.6774	4.6895	4.71265	4.81115	4.83073	4.85004	4.92314	4.93538	4.9819	5.05844	5.05211	5.09011	5.09134	5.16376	5.22087	5.21832	5.24972	5.3674	5.29788	5.31181	5.36556
4678	2.02075	2.39154	2.63747	2.73628	2.89708	3.06482	3.15437	3.2959	3.36957	3.48448	3.56988	3.66384	3.7675	3.84475	3.93276	3.71444	4.12517	4.16694	4.25694	4.3337	4.34801	4.03601	4.45074	4.55706	4.61535	4.65887	4.71042	4.7273	4.85571	4.85112	4.91522	4.95352	4.98017	5.06428	5.04011	5.08099	5.10705	5.17178	5.18737	5.2079	5.25095	5.24766	5.25168	5.31192	5.32516	5.40345	5.37925	5.40105	5.40764
5340	1.99447	2.31438	2.52889	2.64899	2.80004	2.96008	3.01084	3.16634	3.23487	3.28753	3.44753	3.51317	3.60861	3.68714	3.7715	3.86243	3.80712	3.95425	4.01993	4.13303	4.13151	3.99697	4.28598	4.29242	4.38315	4.40744	4.50913	4.52636	4.58868	4.63307	4.65247	4.7198	4.75031	4.84388	4.82389	4.894	4.91058	4.95978	4.97176	5.03653	5.04286	5.0795	5.14898	5.148	5.15464	5.25207	5.22323	5.24001	5.2749
4261	1.39963	1.69795	1.86379	2.00614	2.12614	2.21797	2.38769	2.4102	2.51694	2.5001	2.68635	2.77703	2.85363	2.93446	3.00724	3.03075	3.11217	3.22303	3.23888	3.36519	3.37937	3.33176	3.48714	3.51593	3.61543	3.66268	3.74189	3.75559	3.84345	3.87431	3.89484	3.99526	3.96656	4.26819	4.0686	4.13747	4.16091	4.21849	4.25447	4.25686	4.31558	4.33645	4.36316	4.41765	4.42468	4.4602	4.4882	4.53829	4.56199
3883	3.10729	3.48072	3.67282	3.7882	3.93731	4.02153	4.13518	4.22314	4.29556	4.38208	4.47333	4.56888	4.6072	4.7186	4.77827	4.7018	4.95902	5.05377	5.08314	5.16033	5.17971	4.91952	5.28473	5.35969	5.44391	5.49148	5.54061	5.65184	5.63527	5.69899	5.72593	5.83373	5.8391	5.89602	5.90844	5.9377	5.98118	6.0218	6.06174	6.10713	6.1091	6.17134	6.23081	6.22901	6.24944	6.3563	6.29734	6.33283	6.38372
8041	0.971977	1.25682	1.54298	1.62856	1.8087	1.94503	2.05601	2.15787	2.2383	2.3276	2.42157	2.49635	2.57706	2.67841	2.68545	2.51359	2.87003	2.90189	2.97255	3.04716	3.07555	2.8601	3.23566	3.20451	3.31109	3.30134	3.42265	3.47683	3.52786	3.55325	3.56438	3.65389	3.65052	3.85756	3.74145	3.77261	3.82766	3.84739	3.91311	3.95168	3.99085	4.00726	4.0341	4.07785	4.10307	4.16568	4.18754	4.19387	4.20096
5100	2.05627	2.41053	2.60161	2.73385	2.8783	2.99179	3.0579	3.12724	3.22142	3.3186	3.3802	3.47209	3.49885	3.6366	3.72411	3.72319	3.88062	3.92652	4.00535	4.07693	4.12523	3.78863	4.2052	4.29425	4.37887	4.44021	4.5279	4.56	4.59389	4.63981	4.69765	4.74506	4.78856	4.78691	4.84832	4.84746	4.93375	4.96517	4.99627	5.0663	5.0781	5.09368	5.15346	5.17722	5.1613	5.26104	5.24448	5.27307	5.2711
3447	2.52754	2.88158	2.99163	3.11836	3.26119	3.38177	3.48154	3.57492	3.65171	3.72021	3.82748	3.89623	3.99021	4.04231	4.13064	4.17475	4.27534	4.36055	4.33915	4.44956	4.49702	4.33407	4.60806	4.66305	4.75154	4.78852	4.8544	4.86185	4.986	5.00298	5.08375	5.12446	5.14819	5.21142	5.22085	5.3126	5.30992	5.3876	5.39721	5.40076	5.43001	5.50455	5.54956	5.56457	5.5854	5.70636	5.66007	5.6733	5.71148
4593	2.15735	2.3636	2.63735	2.7793	2.91807	3.058	3.1544	3.24841	3.36283	3.42256	3.53932	3.64388	3.68858	3.85879	3.86769	3.81368	4.03345	4.10369	4.15562	4.26015	4.28044	3.98501	4.42752	4.46306	4.51201	4.58067	4.64293	4.68969	4.7259	4.7785	4.80625	4.85717	4.87924	5.03006	4.95593	5.04281	5.04255	5.0782	5.11661	5.10595	5.15347	5.19741	5.21414	5.26665	5.277	5.35014	5.33856	5.35865	5.36416
3430	3.4959	3.85779	4.01146	4.164	4.28098	4.40272	4.47734	4.56664	4.66735	4.76182	4.83468	4.89612	4.98225	5.02929	5.12195	5.1042	5.26593	5.38236	5.42624	5.50585	5.49817	5.25083	5.6288	5.71034	5.77052	5.81413	5.88703	5.95814	5.9595	6.03023	6.08609	6.11672	6.15779	6.20751	6.23741	6.23982	6.32734	6.36509	6.38822	6.45164	6.46361	6.50172	6.54117	6.56801	6.59612	6.68443	6.64287	6.68784	6.72147
7264	-0.0118302	0.493381	0.626553	0.698766	0.814514	1.09236	1.17969	1.26628	1.40522	1.5011	1.57916	1.64526	1.70018	1.77571	1.89501	2.02665	1.98176	2.02078	2.17192	2.27097	2.28236	2.12291	2.3258	2.48842	2.50374	2.55863	2.59148	2.63174	2.66288	2.76858	2.74165	2.74971	2.80202	2.99038	2.90876	2.98975	2.97389	2.9074	3.05108	3.13905	3.1737	3.17443	3.23319	3.26923	3.28052	3.32868	3.33277	3.37445	3.38386
5769	1.91205	2.23163	2.51104	2.61858	2.80906	2.89693	2.96072	3.12167	3.14882	3.19379	3.29328	3.38615	3.47106	3.57552	3.60852	3.53596	3.76251	3.8037	3.88683	3.98979	3.96103	3.82773	4.09916	4.15851	4.21504	4.29176	4.3205	4.37176	4.48183	4.49718	4.50319	4.6207	4.58563	4.92736	4.68969	4.75861	4.77311	4.81044	4.87859	4.88412	4.93179	4.9635	4.99561	5.03714	5.06375	5.12347	5.12935	5.14424	5.16081
2374	1.72555	1.96148	2.14863	2.24553	2.36113	2.4308	2.6114	2.67377	2.75976	2.77116	2.93702	3.00885	3.11781	3.14045	3.24103	3.20721	3.33198	3.40327	3.53606	3.63404	3.57526	3.46422	3.71353	3.80048	3.85842	3.90108	3.97027	3.98212	4.05924	4.11651	4.12038	4.23169	4.2109	4.47342	4.32523	4.39749	4.40312	4.46726	4.49492	4.49911	4.55504	4.58384	4.61806	4.66543	4.68298	4.73563	4.74562	4.77249	4.7931
787	2.33199	2.71303	2.86489	3.00102	3.15458	3.28188	3.32216	3.44547	3.56192	3.74312	3.75519	3.84404	3.96922	4.02807	4.07234	3.87889	4.24967	4.29649	4.38117	4.42186	4.48091	4.28221	4.58851	4.6964	4.74005	4.79415	4.87295	4.89435	4.93718	4.98243	5.02975	5.05965	5.12437	5.09224	5.19463	5.22771	5.25324	5.33344	5.33237	5.38867	5.40883	5.4055	5.45281	5.49349	5.48851	5.59287	5.55414	5.57848	5.59684
3334	3.22557	3.56301	3.75692	3.88293	4.01818	4.15648	4.20631	4.35193	4.45708	4.58817	4.64562	4.72858	4.85868	4.91423	4.97903	4.89087	5.16113	5.17934	5.28097	5.3593	5.37675	5.11961	5.5156	5.5728	5.62736	5.66866	5.76271	5.8284	5.82838	5.87793	5.91181	5.94399	5.9971	6.02411	6.08562	6.11952	6.14939	6.22715	6.22872	6.25208	6.29332	6.30392	6.33872	6.38539	6.37078	6.45899	6.4261	6.48433	6.49607
4238	3.02186	3.30961	3.53246	3.65531	3.75643	3.90073	4.00524	4.09212	4.15219	4.18004	4.33679	4.40884	4.51318	4.57111	4.6241	4.57888	4.76704	4.80384	4.90926	5.01331	4.98838	4.57619	5.11897	5.21647	5.25527	5.29299	5.349	5.43846	5.48875	5.52633	5.55718	5.65087	5.6607	5.67119	5.73087	5.79216	5.82069	5.86408	5.89061	5.94621	5.98093	5.97118	6.00473	6.05389	6.07058	6.14502	6.12958	6.16183	6.17499
5231	1.50427	1.89932	2.08606	2.25284	2.32353	2.42654	2.63608	2.69685	2.76458	2.74082	2.93048	3.03781	3.13873	3.20371	3.246	3.22717	3.36801	3.45759	3.52013	3.6115	3.63246	3.2396	3.72136	3.8018	3.85558	3.93199	3.95623	4.05049	4.09179	4.13642	4.16104	4.22679	4.21683	4.47053	4.33169	4.38067	4.4021	4.45596	4.4889	4.50747	4.52263	4.58625	4.64985	4.65834	4.6572	4.72192	4.71293	4.75941	4.81065
4245	2.22046	2.55096	2.69913	2.8576	2.98701	3.08286	3.18472	3.2614	3.33313	3.38903	3.47149	3.55527	3.60322	3.7033	3.76301	3.79192	3.93757	3.98996	4.01626	4.11964	4.12226	3.95436	4.22678	4.32258	4.35387	4.39764	4.46021	4.58279	4.6549	4.66612	4.69373	4.88461	4.80985	4.97951	4.88101	4.96279	4.96158	5.01192	5.06021	5.09549	5.1349	5.14628	5.20285	5.2372	5.24422	5.31566	5.3281	5.33791	5.33451
3554	3.62731	3.9865	4.13196	4.30438	4.38589	4.46787	4.56212	4.66504	4.73369	4.80337	4.88628	4.97986	5.0559	5.1526	5.20475	5.37798	5.3482	5.42077	5.49035	5.55273	5.60483	5.41661	5.74887	5.80931	5.836	5.909	5.98967	5.96776	6.06905	6.11141	6.2017	6.18242	6.2485	6.18698	6.32881	6.37116	6.41126	6.40973	6.47007	6.56268	6.56775	6.59402	6.62898	6.65931	6.69095	6.76617	6.73957	6.77813	6.82773
3329	3.0163	3.30642	3.50112	3.61321	3.72204	3.8698	3.96399	4.02842	4.13044	4.22156	4.31315	4.42466	4.57433	4.57247	4.63612	4.55193	4.88584	4.86533	4.91831	5.0133	5.06811	4.80234	5.1707	5.23442	5.31203	5.33637	5.42254	5.4638	5.50171	5.53943	5.59789	5.65496	5.68312	5.72888	5.75091	5.80685	5.82807	5.85873	5.89571	5.91803	5.95968	5.98632	5.98523	6.05244	6.07932	6.16708	6.14865	6.16057	6.17303
3439	3.44527	3.73049	3.91725	4.04625	4.13794	4.30892	4.39717	4.4772	4.5979	4.70394	4.77029	4.86795	4.9761	4.99937	5.12594	4.93902	5.2775	5.33735	5.42303	5.49807	5.49442	5.19996	5.63155	5.68948	5.76398	5.83376	5.90126	5.94751	5.97409	6.00735	6.09424	6.08239	6.15883	6.04019	6.22182	6.26893	6.2947	6.32896	6.34985	6.41056	6.4348	6.43234	6.4983	6.52243	6.50901	6.60317	6.57988	6.6092	6.62761
7068	1.64898	1.96585	2.16052	2.36794	2.51689	2.66077	2.74833	2.87114	2.98636	3.00722	3.15978	3.24547	3.35216	3.44514	3.52242	3.22471	3.68751	3.76607	3.79907	3.91147	3.93552	3.68545	4.07345	4.08026	4.18674	4.21457	4.29684	4.32078	4.35947	4.40517	4.48337	4.49033	4.55242	4.2946	4.60695	4.67542	4.66385	4.69664	4.72726	4.75326	4.79145	4.80284	4.85582	4.8711	4.86384	4.96502	4.92446	4.95548	4.98165
3209	2.94999	3.40301	3.61025	3.71864	3.83199	3.97489	4.06561	4.15661	4.26559	4.39613	4.44634	4.53843	4.62751	4.70506	4.74314	4.70472	4.86934	4.999	5.0582	5.14944	5.13243	4.91175	5.25711	5.30967	5.3899	5.45319	5.51452	5.59597	5.64779	5.65498	5.71508	5.75953	5.79928	5.75258	5.86953	5.92846	5.94355	5.97758	6.00842	6.04155	6.07391	6.10146	6.1306	6.16218	6.19249	6.30618	6.24693	6.26601	6.29113
8276	2.98713	3.31944	3.49487	3.6453	3.80887	3.87614	3.96557	4.10782	4.18906	4.32432	4.35778	4.42616	4.5715	4.62372	4.66644	4.49961	4.86062	4.9384	4.95286	5.02771	5.05001	4.7943	5.18592	5.25832	5.3092	5.39228	5.4466	5.5014	5.4825	5.56465	5.62749	5.64173	5.70237	5.67055	5.77965	5.82819	5.84827	5.8839	5.91636	5.96488	5.99921	6.01448	6.05291	6.08068	6.09852	6.19123	6.15591	6.18966	6.23236
4047	2.27725	2.58513	2.81651	3.01534	3.14409	3.25234	3.33138	3.44418	3.5396	3.6824	3.71811	3.79761	3.85633	4.00834	4.03274	3.89717	4.16744	4.25187	4.35838	4.41196	4.43972	4.18984	4.57619	4.61635	4.67235	4.72042	4.7742	4.84879	4.9208	4.93606	4.98715	5.02431	5.06169	5.02642	5.12966	5.22787	5.19594	5.19415	5.26687	5.31646	5.34477	5.35662	5.38779	5.43233	5.439	5.53713	5.49604	5.52274	5.55627
1451	2.21871	2.61609	2.78222	2.92577	3.06739	3.22944	3.29355	3.41666	3.48785	3.61387	3.69484	3.78742	3.9198	4.00178	4.0314	3.93499	4.22788	4.28613	4.37715	4.42982	4.42661	4.05001	4.55228	4.62829	4.69129	4.75849	4.80085	4.87168	4.91106	4.93903	5.00589	5.01091	5.06446	5.05644	5.12784	5.15687	5.20108	5.2215	5.26564	5.31512	5.34124	5.35386	5.38859	5.42658	5.41311	5.49936	5.49407	5.50497	5.51463
2685	2.26524	2.6627	2.84146	2.99205	3.06035	3.16515	3.33312	3.43078	3.5159	3.62308	3.69817	3.81758	3.97565	4.00595	4.04226	3.91265	4.25471	4.31312	4.40473	4.4983	4.46033	4.11482	4.60583	4.68532	4.75127	4.80834	4.88851	4.91387	4.95965	4.98749	5.04282	5.06411	5.12348	5.11764	5.19676	5.24066	5.25839	5.30042	5.31568	5.38333	5.39807	5.40243	5.43145	5.46695	5.48736	5.59015	5.53687	5.55842	5.58267
5022	1.84149	2.1181	2.34132	2.5316	2.63804	2.73216	2.87257	2.89562	2.99773	3.06732	3.16435	3.25411	3.35271	3.39982	3.49977	3.47262	3.65484	3.68159	3.77185	3.83391	3.84034	3.73547	3.97591	4.05025	4.09645	4.20418	4.20858	4.31906	4.32482	4.37122	4.41604	4.48135	4.49474	4.61757	4.57326	4.60187	4.64523	4.7212	4.73493	4.7575	4.81102	4.80451	4.81829	4.8881	4.90277	4.98632	4.95833	5.00305	5.02968
3437	3.4875	3.78499	4.01674	4.203	4.32479	4.45189	4.53421	4.64084	4.73443	4.84077	4.91612	4.99912	5.08973	5.19883	5.21663	5.0681	5.35911	5.48874	5.55116	5.62504	5.60875	5.3188	5.70695	5.80383	5.87611	5.93417	5.96098	6.03071	6.10741	6.12693	6.1823	6.23088	6.24478	6.40517	6.31548	6.34594	6.40086	6.45073	6.48009	6.49555	6.52256	6.56449	6.6064	6.63519	6.63184	6.70892	6.6821	6.72909	6.77493
3747	1.4447	1.79075	2.01196	2.15581	2.25732	2.3899	2.5297	2.63566	2.73868	2.8387	2.92493	3.02885	3.11722	3.17867	3.24942	3.08419	3.44006	3.45738	3.57007	3.64116	3.65983	3.40937	3.7517	3.83891	3.91117	3.93939	3.99851	4.07737	4.13883	4.14813	4.21234	4.22335	4.25631	4.32823	4.33366	4.37634	4.40797	4.48694	4.47381	4.54437	4.56569	4.53917	4.61876	4.64106	4.61516	4.70911	4.67635	4.71813	4.73705
2574	2.45243	2.78591	2.99908	3.08626	3.26466	3.33994	3.4876	3.57537	3.65139	3.72503	3.84769	3.91727	3.96916	4.08776	4.15396	4.08772	4.28863	4.40725	4.4511	4.54107	4.54181	4.30966	4.66903	4.72743	4.76962	4.83222	4.87057	4.94155	5.00571	5.04035	5.0655	5.18097	5.1622	5.20506	5.24631	5.3027	5.30355	5.34697	5.38999	5.4485	5.4453	5.50285	5.56702	5.57072	5.55355	5.65419	5.61019	5.6612	5.70571
1759	1.49756	1.8316	2.02215	2.16475	2.28073	2.36739	2.51933	2.55724	2.64562	2.69554	2.81645	2.90473	2.9286	3.08327	3.13068	3.08333	3.26641	3.3317	3.41291	3.46472	3.54147	3.45636	3.62462	3.72235	3.7505	3.82072	3.87937	3.87116	3.98223	4.01348	3.99338	4.17797	4.12957	4.35438	4.21536	4.23683	4.30666	4.36203	4.38965	4.44096	4.45834	4.47591	4.53203	4.54879	4.56694	4.65052	4.63211	4.66138	4.70399
4610	3.16109	3.44519	3.68774	3.78253	3.90384	4.06523	4.18901	4.30907	4.43008	4.59454	4.63314	4.74273	4.83186	4.9533	5.01235	5.09575	5.15128	5.3105	5.33782	5.40279	5.48034	5.53306	5.56731	5.65128	5.70478	5.74545	5.80672	5.8262	5.90108	5.928	5.99996	5.99383	6.05354	6.03608	6.0944	6.12176	6.17693	6.20129	6.22206	6.28223	6.29835	6.2883	6.33057	6.35686	6.38735	6.40108	6.43845	6.44539	6.48155
3659	4.19002	4.55651	4.72973	4.85028	4.9642	5.05846	5.08486	5.21718	5.30171	5.32178	5.45248	5.51846	5.64213	5.64223	5.74117	5.81321	5.89233	5.96146	6.00338	6.12631	6.1084	5.93841	6.21121	6.30245	6.39335	6.43609	6.4938	6.5163	6.57307	6.63222	6.61718	6.7499	6.75342	6.87837	6.84639	6.89777	6.93107	6.95705	7.01128	7.0878	7.09202	7.12778	7.18257	7.19807	7.22692	7.29567	7.28402	7.31993	7.34405
1658	1.17342	1.52336	1.73463	1.9195	2.03301	2.09447	2.18494	2.26074	2.37029	2.45782	2.53164	2.61946	2.69585	2.70381	2.79878	2.69505	3.0229	3.05689	3.12558	3.18935	3.25634	3.00868	3.31273	3.42264	3.46232	3.53692	3.59312	3.64135	3.69752	3.72476	3.75538	3.85701	3.87868	3.80457	3.95177	3.96061	4.03323	4.11048	4.10453	4.13093	4.185	4.17876	4.19304	4.25307	4.29067	4.37753	4.35164	4.36602	4.38705
2682	1.1147	1.3695	1.53461	1.6973	1.84833	1.9204	2.09582	2.15525	2.25514	2.30161	2.41491	2.50827	2.61531	2.70475	2.72794	2.71305	2.80254	2.88013	2.99432	3.07407	3.07432	2.94952	3.19519	3.26945	3.30837	3.34028	3.40995	3.4632	3.57007	3.58411	3.59269	3.72833	3.66644	3.9972	3.7742	3.81005	3.88178	3.94513	3.95786	4.01435	4.03487	4.03763	4.10778	4.12134	4.12936	4.18942	4.19504	4.21734	4.2515
4068	1.69024	2.08755	2.31819	2.43994	2.53582	2.62835	2.77575	2.8512	2.949	3.06307	3.12758	3.22114	3.3045	3.3569	3.49297	3.4359	3.62988	3.69563	3.77209	3.83949	3.8596	3.69369	4.01476	4.04546	4.13489	4.17372	4.22813	4.27656	4.3316	4.36894	4.41479	4.43624	4.48933	4.6141	4.56986	4.66037	4.62785	4.6666	4.71182	4.72699	4.75934	4.79654	4.82284	4.86034	4.8703	4.92162	4.90143	4.96616	4.99964
2990	2.15429	2.51055	2.67991	2.77965	2.98802	3.14347	3.13791	3.33179	3.40484	3.58907	3.60187	3.69127	3.77787	3.90735	3.91738	3.73611	4.12233	4.18932	4.23486	4.32138	4.34892	4.13285	4.43454	4.52805	4.57402	4.66446	4.71913	4.71826	4.81733	4.83883	4.89246	4.90424	4.95189	5.06413	5.02122	5.01068	5.10391	5.12365	5.16006	5.23191	5.23606	5.25092	5.28605	5.32476	5.30685	5.41943	5.38335	5.40615	5.41911
5253	1.59728	1.97656	2.18148	2.28554	2.41042	2.48277	2.59335	2.66188	2.74638	2.75205	2.90996	2.98519	3.01692	3.13805	3.1932	3.20936	3.34208	3.40269	3.48732	3.55866	3.57144	3.32493	3.72813	3.7709	3.82426	3.8624	3.94194	3.91213	4.04379	4.09827	4.09271	4.20129	4.19823	4.37228	4.29915	4.33352	4.38481	4.43615	4.46294	4.51401	4.54838	4.56508	4.61737	4.65319	4.64374	4.71836	4.70285	4.75807	4.7868
2670	1.32328	1.58051	1.72951	1.89791	2.00698	2.09263	2.1765	2.34829	2.38863	2.4194	2.54801	2.63944	2.69872	2.84152	2.88178	2.96422	3.01344	3.08519	3.11842	3.19936	3.19773	3.09232	3.37116	3.42735	3.47536	3.53852	3.52798	3.59975	3.68742	3.73549	3.76338	3.8284	3.82052	4.12663	3.91756	3.95081	4.02586	4.02458	4.10001	4.14679	4.1694	4.20629	4.25597	4.27363	4.30895	4.37154	4.36937	4.39244	4.393
4339	3.36831	3.72621	3.88182	4.0818	4.18243	4.2706	4.39512	4.4839	4.58004	4.62988	4.74521	4.81967	4.93813	5.02603	5.0609	5.02594	5.27975	5.31484	5.3689	5.43563	5.45499	5.08919	5.59332	5.67586	5.71531	5.78182	5.84794	5.90605	5.92068	5.97169	6.04724	6.0366	6.10093	6.07516	6.18152	6.20458	6.25437	6.31575	6.32623	6.34142	6.37402	6.41316	6.44826	6.48066	6.47703	6.56258	6.5476	6.5607	6.57817
4333	3.62715	3.95768	4.16293	4.22822	4.42361	4.46075	4.59818	4.70076	4.78786	4.73322	4.97871	5.06655	5.15537	5.20883	5.28993	5.32298	5.41773	5.49541	5.55129	5.63545	5.63644	5.29236	5.76567	5.8498	5.89338	5.96692	6.02097	6.04916	6.13227	6.16735	6.19106	6.26321	6.27717	6.35343	6.36724	6.409	6.44062	6.52669	6.51075	6.55853	6.57093	6.61389	6.67616	6.68586	6.69636	6.78541	6.75332	6.77866	6.8137
4516	0.0313775	0.474365	0.679174	0.796555	0.972302	1.13455	1.14902	1.25836	1.38743	1.50034	1.56028	1.67226	1.70426	1.85871	1.89533	2.01568	1.9965	2.09468	2.15266	2.2476	2.24951	2.21073	2.39425	2.49004	2.50903	2.54058	2.49347	2.61145	2.70059	2.68723	2.76381	2.87992	2.82916	3.06113	2.88217	2.93893	2.98113	2.98553	3.09155	2.99336	3.05936	3.17941	3.1972	3.21196	3.26178	3.25521	3.32473	3.35573	3.4066
4155	3.16175	3.50892	3.66684	3.83128	3.94586	4.02109	4.14121	4.24389	4.33321	4.42421	4.51758	4.60381	4.64726	4.75961	4.83203	4.87279	5.01373	5.08343	5.1386	5.19834	5.23659	4.91623	5.35206	5.4195	5.47559	5.51968	5.58871	5.66658	5.71583	5.73619	5.79773	5.84439	5.85773	5.96056	5.92759	5.96644	6.01019	6.02976	6.07482	6.13642	6.15626	6.16027	6.18232	6.22493	6.25386	6.34771	6.31785	6.33505	6.32758
3552	3.45725	3.71339	3.93016	4.03696	4.14312	4.25047	4.35906	4.45194	4.50516	4.55543	4.68716	4.75911	4.88918	4.92124	4.9903	5.11731	5.12199	5.21846	5.25967	5.3364	5.3682	5.14472	5.51042	5.56284	5.61612	5.69734	5.70459	5.78551	5.83136	5.881	5.88978	6.02326	5.99696	6.20972	6.10254	6.18838	6.17927	6.238	6.27012	6.26325	6.33254	6.33441	6.36617	6.41994	6.42996	6.48217	6.49379	6.51792	6.55353
4331	2.29692	2.6378	2.83884	3.00828	3.1162	3.27723	3.37874	3.46744	3.54884	3.65185	3.75842	3.8349	3.92406	4.02072	4.08649	4.02324	4.26861	4.32122	4.39098	4.44339	4.50502	4.24424	4.62595	4.67981	4.71423	4.7703	4.83829	4.89186	4.89915	4.95073	5.04273	5.00642	5.08783	4.9224	5.15789	5.19002	5.2274	5.27209	5.28747	5.29428	5.3241	5.39027	5.42251	5.45522	5.44703	5.5044	5.50573	5.5439	5.5783
5673	0.8511	1.18136	1.36837	1.51558	1.66153	1.73579	1.8203	1.91717	2.01102	2.10546	2.17569	2.25592	2.32778	2.30431	2.43675	2.48794	2.56443	2.64323	2.74023	2.8035	2.80319	2.57819	2.98067	3.04992	3.07598	3.03705	3.13108	3.24803	3.24203	3.30339	3.28788	3.50725	3.43474	3.69556	3.51051	3.55098	3.60542	3.6442	3.6987	3.72928	3.76276	3.8111	3.8746	3.8866	3.88079	3.95693	3.98294	3.9806	3.99069
2567	2.53848	2.89119	3.09584	3.2081	3.28222	3.39256	3.48199	3.60024	3.70121	3.80871	3.88366	3.9567	4.08142	4.17403	4.19873	4.03989	4.39188	4.44248	4.45899	4.53443	4.63325	4.42188	4.73155	4.80967	4.85	4.92972	5.02554	5.0142	5.02748	5.09152	5.1649	5.20001	5.26157	5.06607	5.32334	5.35657	5.38907	5.43314	5.44669	5.47854	5.49697	5.5668	5.60923	5.62292	5.6198	5.74803	5.70977	5.70748	5.7158
3096	1.2476	1.6198	1.79987	1.99186	2.13637	2.25398	2.47945	2.4943	2.58139	2.62955	2.7818	2.87606	2.93142	2.95537	3.10463	3.14143	3.27645	3.2988	3.36878	3.42058	3.40454	3.08033	3.58997	3.64696	3.67814	3.72218	3.79384	3.84206	3.89959	3.91985	3.91072	4.05839	4.02792	4.2546	4.0947	4.14874	4.17569	4.17479	4.26366	4.26893	4.31517	4.35257	4.35979	4.40573	4.43632	4.47048	4.49413	4.52131	4.54603
4519	1.80217	2.21258	2.40301	2.55129	2.69036	2.79472	3.02959	2.99871	3.13847	3.12819	3.33591	3.429	3.38146	3.46618	3.62716	3.62565	3.77876	3.77825	3.90011	3.91299	3.98613	3.63082	4.0995	4.1611	4.16545	4.27441	4.30026	4.34105	4.43013	4.4162	4.5117	4.53577	4.58544	4.64596	4.6385	4.66804	4.7477	4.70596	4.79972	4.8448	4.83818	4.92407	4.99974	4.98544	4.99855	5.03499	5.05385	5.07163	5.11107
4774	3.0875	3.41044	3.54993	3.76993	3.88508	3.9852	4.08872	4.11472	4.25657	4.31102	4.43865	4.52396	4.61005	4.71531	4.76327	4.64009	4.94554	5.04448	5.06022	5.15664	5.16333	4.80136	5.27039	5.37076	5.43741	5.4828	5.56789	5.61134	5.65818	5.68327	5.7663	5.76985	5.82558	5.81475	5.89704	5.89881	5.96118	5.98926	6.02365	6.08838	6.0782	6.13517	6.19385	6.20011	6.19213	6.30736	6.24996	6.28459	6.32305
4426	1.91154	2.28883	2.46003	2.57072	2.68831	2.76196	2.83868	2.99217	3.05713	3.11549	3.19983	3.28881	3.34612	3.43423	3.50357	3.61779	3.65797	3.74766	3.7834	3.85752	3.88925	3.78161	3.966	4.06142	4.09493	4.15327	4.19532	4.27555	4.3341	4.37848	4.40201	4.5062	4.49508	4.58783	4.59103	4.62453	4.6714	4.74641	4.74342	4.81812	4.82872	4.85171	4.88995	4.91456	4.97974	5.05231	5.02318	5.02909	5.09314
1740	2.61983	2.97822	3.16553	3.31475	3.48084	3.55624	3.65461	3.73616	3.85531	3.89963	4.02905	4.11091	4.13222	4.31858	4.3144	4.28145	4.45341	4.53174	4.58078	4.70199	4.67619	4.35534	4.83894	4.87674	4.93423	4.97442	5.03078	5.10615	5.14115	5.19807	5.21364	5.29638	5.31334	5.39586	5.40833	5.45782	5.47541	5.50352	5.54755	5.58683	5.58178	5.67262	5.73725	5.7121	5.76544	5.89034	5.82528	5.80839	5.85443
2999	2.98641	3.30556	3.53349	3.68232	3.76853	3.92036	4.00655	4.07487	4.21361	4.28871	4.39463	4.45933	4.55643	4.65762	4.68613	4.57572	4.90266	4.91032	5.00149	5.08299	5.10737	4.77748	5.23533	5.28664	5.35173	5.41057	5.51889	5.50209	5.5601	5.6017	5.6892	5.67688	5.73704	5.721	5.8167	5.87016	5.88429	5.90129	5.95014	5.99755	6.0101	6.04107	6.07109	6.10565	6.11052	6.22032	6.17909	6.19394	6.20342
5509	0.491607	0.889248	1.05261	1.23402	1.34886	1.43895	1.50111	1.62922	1.72456	1.70803	1.90745	1.9988	2.07881	2.10612	2.23414	2.31913	2.33857	2.42638	2.47781	2.56353	2.56925	2.32568	2.71089	2.72918	2.80049	2.8418	2.9256	2.98319	3.03044	3.06223	3.06851	3.1911	3.17015	3.45942	3.22879	3.25339	3.3319	3.40929	3.42477	3.41088	3.47762	3.50991	3.53562	3.58268	3.58541	3.62204	3.65793	3.69832	3.70856
2888	3.33839	3.62299	3.81291	3.99725	4.05894	4.14986	4.22246	4.34077	4.40967	4.5086	4.55385	4.64993	4.73112	4.81468	4.88186	4.95163	5.00708	5.12708	5.11607	5.2324	5.2341	4.99628	5.35216	5.42301	5.48531	5.58008	5.61038	5.63265	5.68571	5.76125	5.79872	5.87001	5.88803	5.94379	5.97692	6.02349	6.05686	6.10688	6.12597	6.14834	6.18444	6.22387	6.27129	6.29729	6.33477	6.40409	6.38236	6.41715	6.43988
4512	3.06695	3.31766	3.52657	3.71199	3.83633	3.94693	4.0661	4.16397	4.28442	4.37875	4.47226	4.55521	4.69196	4.68904	4.81502	4.61846	5.00149	5.06648	5.09728	5.17648	5.20383	4.85176	5.31967	5.39818	5.46408	5.511	5.57006	5.62873	5.67567	5.70584	5.7822	5.78937	5.84346	5.82254	5.9059	5.95543	5.96707	6.02714	6.04009	6.0581	6.09276	6.111	6.13864	6.18767	6.15749	6.24998	6.22176	6.26888	6.27402
4851	3.32875	3.64909	3.86315	3.98499	4.09539	4.17913	4.30934	4.39935	4.50244	4.55656	4.67238	4.74576	4.81469	4.93843	4.95915	4.85061	5.12006	5.19628	5.27143	5.3615	5.37115	4.96916	5.51734	5.53758	5.63147	5.68158	5.74138	5.81099	5.85676	5.88875	5.94546	6.00415	6.02211	6.00034	6.10352	6.1672	6.15401	6.20341	6.24226	6.27831	6.3119	6.31501	6.36577	6.3991	6.37914	6.47687	6.44123	6.49689	6.51429
4595	2.63766	3.03501	3.20497	3.31164	3.47092	3.57792	3.6684	3.77922	3.87807	3.92924	4.06175	4.17695	4.24034	4.34228	4.40482	4.25817	4.56436	4.65713	4.71191	4.79387	4.82322	4.38252	4.94223	5.00319	5.0698	5.11644	5.14955	5.22568	5.28416	5.31076	5.35718	5.41023	5.43728	5.42503	5.50989	5.55412	5.57121	5.62222	5.63604	5.66682	5.7021	5.71327	5.7353	5.78645	5.77453	5.84267	5.82489	5.88515	5.90523
4604	2.91889	3.2075	3.39851	3.54121	3.6674	3.76165	3.82881	3.98408	4.06548	4.13855	4.24911	4.34988	4.40824	4.46689	4.57366	4.44944	4.74535	4.82329	4.86746	4.93034	4.93849	4.61894	5.05242	5.12876	5.17522	5.26364	5.31007	5.36905	5.4024	5.45257	5.48437	5.5774	5.57723	5.68987	5.6506	5.70323	5.72226	5.76309	5.79252	5.8399	5.85289	5.89396	5.95454	5.96608	5.95251	6.04213	6.005	6.05167	6.10063
5495	2.54631	2.91362	3.13639	3.29115	3.46472	3.60912	3.69757	3.79155	3.9332	4.01216	4.13839	4.25433	4.367	4.43955	4.50482	4.35584	4.69315	4.75952	4.82497	4.87729	4.9063	4.53509	4.99228	5.10692	5.12412	5.1979	5.26581	5.30078	5.33002	5.36815	5.43892	5.44636	5.49974	5.36493	5.56826	5.58032	5.62758	5.68206	5.67887	5.70906	5.72128	5.7674	5.80439	5.81418	5.82888	5.91825	5.89262	5.89734	5.92077
4948	2.85549	3.23392	3.42926	3.55226	3.70905	3.83098	3.86711	3.96799	4.02479	4.15236	4.1573	4.2631	4.33388	4.37847	4.43026	4.48194	4.60172	4.68563	4.74884	4.82291	4.85775	4.71587	5.00087	5.06056	5.08664	5.15551	5.21887	5.2617	5.33853	5.35388	5.43749	5.46537	5.50446	5.50124	5.5916	5.62422	5.6601	5.7181	5.73698	5.78871	5.80355	5.84597	5.9156	5.91874	5.92039	6.02984	5.99016	6.01729	6.06211
5006	2.87314	3.1728	3.36519	3.63451	3.76251	3.91685	3.97107	4.1757	4.29215	4.46657	4.52454	4.60858	4.7492	4.86999	4.89522	4.58914	5.0741	5.17382	5.23057	5.29768	5.32992	5.12027	5.44543	5.5212	5.57102	5.62947	5.68472	5.75506	5.77347	5.80621	5.86522	5.8896	5.9372	5.94102	5.98414	6.0447	6.03879	6.06902	6.09882	6.12161	6.14812	6.15843	6.19503	6.21375	6.21752	6.29533	6.25235	6.27488	6.3008
4998	1.36072	1.6687	1.86508	2.00078	2.11427	2.19432	2.29366	2.38498	2.45826	2.55833	2.61858	2.70993	2.79454	2.86826	2.93423	2.90389	3.05277	3.11858	3.20437	3.32786	3.28872	3.10163	3.41057	3.47715	3.56273	3.62029	3.64077	3.64618	3.80359	3.80853	3.84007	3.94678	3.92901	4.13745	4.03149	4.08312	4.10485	4.18283	4.20424	4.23058	4.26892	4.27603	4.31732	4.34835	4.36655	4.44559	4.43757	4.44396	4.47313
7191	-0.943717	-0.559033	-0.316247	-0.183372	-0.0122366	0.0587546	0.272079	0.375382	0.430192	0.522349	0.614873	0.687211	0.788925	0.785205	0.951	1.18118	1.10693	1.13646	1.13599	1.27442	1.30121	1.012	1.41751	1.48251	1.54197	1.56208	1.61215	1.74208	1.74414	1.76569	1.84512	1.85951	1.88685	2.0347	1.98219	2.00199	2.06347	2.04742	2.12926	2.16908	2.19641	2.21188	2.24648	2.28006	2.29165	2.36316	2.33784	2.37061	2.38002
2880	2.54268	2.83031	3.03327	3.21735	3.32604	3.4153	3.54769	3.67978	3.74173	3.79459	3.93612	4.00465	4.05196	4.15754	4.2392	4.10927	4.37194	4.48516	4.53194	4.59149	4.62185	4.34023	4.7013	4.82765	4.84983	4.89442	5.00667	5.01714	5.04681	5.1088	5.11629	5.1903	5.21006	5.31958	5.29401	5.32426	5.36826	5.42018	5.44395	5.4919	5.52152	5.52979	5.55804	5.59723	5.62368	5.72015	5.68576	5.70542	5.71845
4427	3.63169	3.94164	4.12356	4.28363	4.36032	4.44086	4.52004	4.64966	4.72435	4.74872	4.89539	4.96625	5.01482	5.13367	5.18167	5.2815	5.36576	5.46353	5.47922	5.5993	5.57464	5.2091	5.71625	5.77145	5.84733	5.88231	5.95038	6.03689	6.04964	6.10333	6.11969	6.20586	6.22937	6.26528	6.31916	6.37531	6.39054	6.44588	6.45438	6.51257	6.52524	6.54363	6.59617	6.61292	6.6548	6.75192	6.71311	6.72269	6.7396
3765	3.82678	4.0778	4.28858	4.39633	4.47832	4.5976	4.66449	4.75645	4.82551	4.8529	4.96521	5.03364	5.13966	5.2281	5.25966	5.3579	5.35742	5.4299	5.53647	5.59857	5.61863	5.44271	5.7654	5.82418	5.87159	5.9403	6.00338	5.99756	6.06544	6.15294	6.10013	6.28999	6.26274	6.42699	6.36659	6.4369	6.44817	6.53387	6.52861	6.58627	6.61977	6.62645	6.6956	6.70725	6.72951	6.80735	6.79691	6.81689	6.84532
3333	2.37208	2.73671	2.93029	3.08348	3.24053	3.31925	3.38535	3.45741	3.57926	3.6516	3.76702	3.85056	3.8762	4.03924	4.05852	4.01904	4.23841	4.26457	4.33574	4.4078	4.47351	4.21168	4.54901	4.63045	4.6978	4.75157	4.80466	4.82139	4.91264	4.95381	4.96702	5.05597	5.05937	5.2593	5.14712	5.22046	5.22405	5.27838	5.30221	5.30478	5.35143	5.38517	5.43903	5.47081	5.45909	5.5316	5.52633	5.56225	5.59083
3868	3.85594	4.1483	4.27274	4.41741	4.54551	4.69265	4.7713	4.78351	4.90605	4.97167	5.06909	5.11181	5.15118	5.22915	5.32381	5.4863	5.39376	5.5026	5.60528	5.66504	5.66525	5.68645	5.77774	5.88681	5.93063	5.97282	6.05679	6.04499	6.15997	6.18417	6.22185	6.28427	6.3338	6.19106	6.41496	6.4283	6.50282	6.52527	6.55796	6.63691	6.64638	6.68459	6.74663	6.75259	6.78286	6.82581	6.84281	6.88098	6.90904
8165	2.13217	2.47972	2.67543	2.7472	2.88501	3.04434	3.07085	3.19287	3.3183	3.48598	3.50299	3.57267	3.67653	3.76566	3.79077	3.54797	3.96378	4.03108	4.11602	4.18599	4.20269	4.02127	4.33991	4.38991	4.44109	4.50961	4.55274	4.61019	4.6902	4.70322	4.76902	4.76959	4.81258	4.93158	4.88816	4.92765	4.96158	5.01168	5.03866	5.06542	5.10063	5.11707	5.15218	5.19497	5.18522	5.27434	5.24491	5.29516	5.30374
3972	2.79491	3.16942	3.36474	3.48216	3.60835	3.73474	3.77352	3.88582	3.98723	4.01692	4.15749	4.2133	4.30076	4.36573	4.43112	4.43206	4.60845	4.66781	4.69654	4.78458	4.78788	4.49506	4.93876	4.99127	5.06141	5.09763	5.21016	5.21932	5.28793	5.30776	5.33566	5.42294	5.45727	5.33797	5.53143	5.54951	5.61277	5.64144	5.66626	5.72428	5.73673	5.78425	5.83268	5.84023	5.86383	5.93106	5.90692	5.95284	5.98415
3852	2.16292	2.47002	2.66349	2.81034	2.91386	3.04606	3.09693	3.22502	3.2678	3.30387	3.44344	3.51594	3.5446	3.64244	3.73486	3.85332	3.89657	3.97933	3.99088	4.10001	4.08586	3.92299	4.21846	4.28967	4.33369	4.37023	4.40209	4.50737	4.5486	4.59581	4.63039	4.69122	4.72401	4.81545	4.80072	4.86629	4.87506	4.90128	4.95047	5.0256	5.04444	5.06332	5.10487	5.13616	5.15743	5.24962	5.22979	5.2468	5.26601
4327	1.97906	2.27831	2.48765	2.67445	2.75761	2.90835	3.0424	3.08615	3.19172	3.34709	3.36692	3.45702	3.49385	3.63136	3.67682	3.50621	3.7913	3.84817	3.9431	3.99699	4.04848	3.87835	4.14589	4.25455	4.28759	4.33888	4.34824	4.44818	4.50719	4.53473	4.57587	4.6647	4.64649	4.85692	4.73264	4.76407	4.81323	4.87983	4.8833	4.92605	4.94726	4.97871	5.05861	5.05333	5.04086	5.13227	5.1135	5.13475	5.17467
5706	1.55224	1.81839	2.02409	2.14477	2.29558	2.37917	2.51683	2.52776	2.66965	2.69815	2.86056	2.93424	3.01678	3.08665	3.11732	3.05953	3.24902	3.26958	3.40684	3.4772	3.50553	3.33465	3.60106	3.70252	3.74809	3.80201	3.8642	3.92238	4.00963	4.01581	4.02723	4.16445	4.13991	4.32446	4.23048	4.32222	4.29556	4.36398	4.38542	4.42403	4.44389	4.45881	4.52516	4.53993	4.55065	4.64426	4.61029	4.62711	4.68148
7693	0.944613	1.21539	1.41204	1.54365	1.64606	1.73532	1.83323	1.95575	2.0095	2.12409	2.15187	2.27049	2.3076	2.45909	2.47819	2.44287	2.61722	2.68746	2.74476	2.82414	2.84232	2.68198	2.97971	3.01116	3.10004	3.13369	3.17509	3.17884	3.31819	3.33701	3.33642	3.49634	3.45332	3.73765	3.5236	3.57803	3.62212	3.65897	3.71264	3.75068	3.78615	3.7929	3.82783	3.8653	3.91054	3.95231	3.96781	3.99304	4.01504
4510	2.96708	3.39966	3.56846	3.67213	3.80642	3.8758	3.97047	4.02663	4.15702	4.23962	4.32178	4.36062	4.39862	4.49351	4.62555	4.77041	4.77095	4.74948	4.85925	4.93362	4.98871	4.7656	5.10632	5.17366	5.24087	5.27748	5.3144	5.36422	5.40614	5.47496	5.53084	5.57244	5.6075	5.53747	5.67824	5.70469	5.76025	5.78555	5.83413	5.87862	5.89736	5.94564	5.97805	6.0095	6.04473	6.11921	6.10079	6.11998	6.1495
3960	3.99984	4.34841	4.5203	4.64219	4.7938	4.92241	4.98897	5.09433	5.14737	5.21657	5.31642	5.39576	5.46856	5.56217	5.63013	5.6083	5.72155	5.91905	5.92792	6.01719	6.00418	5.71633	6.13863	6.18751	6.27533	6.32283	6.42591	6.44052	6.46481	6.52669	6.56986	6.61056	6.65849	6.58597	6.74486	6.77125	6.80062	6.83263	6.86907	6.95056	6.96216	6.96613	7.00402	7.04249	7.04536	7.1313	7.09463	7.14832	7.16247
3433	2.85676	3.19822	3.3991	3.55717	3.66464	3.78078	3.8226	3.8913	3.98086	4.06693	4.11187	4.18218	4.28218	4.3656	4.39215	4.40101	4.53501	4.62812	4.66214	4.70404	4.74933	4.64731	4.87186	4.94389	5.02994	5.08317	5.09938	5.16	5.23462	5.27729	5.32938	5.37696	5.41825	5.33046	5.50023	5.49627	5.57144	5.61047	5.6474	5.7191	5.72073	5.77068	5.8168	5.83467	5.88221	5.98283	5.95114	5.95813	6.00851
2886	2.88708	3.20674	3.4605	3.56088	3.65862	3.79801	3.82296	4.01861	4.06127	4.15706	4.23844	4.31671	4.42908	4.54324	4.55919	4.50984	4.7099	4.76874	4.8342	4.90505	4.91871	4.62851	5.02394	5.10953	5.15223	5.24166	5.28529	5.33281	5.41886	5.43271	5.48097	5.54268	5.55492	5.67574	5.63708	5.66112	5.70563	5.74989	5.77557	5.81408	5.82638	5.87357	5.92869	5.94104	5.95055	6.04494	6.00451	6.04381	6.08047
4687	1.30641	1.68241	1.84369	2.01309	2.13021	2.21525	2.2629	2.37904	2.48309	2.52077	2.65982	2.72682	2.80901	2.86468	2.93573	3.06251	3.08933	3.11524	3.16649	3.26866	3.28379	3.14573	3.41293	3.46586	3.51107	3.54925	3.60777	3.69713	3.72926	3.78112	3.79036	3.87639	3.86657	4.02954	3.97743	4.03786	4.06411	4.08703	4.13397	4.20922	4.22803	4.24247	4.28868	4.31637	4.34511	4.42559	4.4225	4.42397	4.44943
4055	3.46367	3.80702	3.96902	4.13702	4.21938	4.39066	4.45897	4.53831	4.59719	4.68466	4.78657	4.85506	4.94461	5.00399	5.08613	5.03687	5.22983	5.31467	5.37971	5.48703	5.47553	5.20036	5.59852	5.66878	5.72696	5.78732	5.83746	5.91805	5.99138	5.98692	6.07794	6.09334	6.13443	6.14167	6.2047	6.24883	6.2724	6.28289	6.33454	6.42083	6.41788	6.43937	6.51821	6.52151	6.49043	6.59283	6.5674	6.59103	6.62619
5409	2.2609	2.5882	2.76293	2.9396	3.09477	3.17417	3.27877	3.40297	3.50596	3.58626	3.71622	3.80997	3.91141	4.00547	4.05644	3.81637	4.2794	4.31393	4.36934	4.45591	4.442	4.20183	4.57062	4.66498	4.7259	4.77109	4.85567	4.8765	4.92897	4.95347	5.0079	5.02093	5.08614	5.01068	5.1444	5.19558	5.20358	5.26794	5.26694	5.30599	5.34431	5.34109	5.36972	5.4072	5.42062	5.52016	5.48492	5.48314	5.48999
7926	0.917001	1.23492	1.44003	1.6112	1.76226	1.82886	2.01145	2.09794	2.14978	2.18324	2.32874	2.39394	2.43725	2.57081	2.60236	2.52553	2.80711	2.81772	2.87646	2.92274	2.97002	2.66998	3.09269	3.16221	3.2139	3.24533	3.33012	3.36669	3.42143	3.46418	3.47073	3.57721	3.57749	3.76475	3.66459	3.72375	3.74157	3.79527	3.82437	3.81893	3.87285	3.9032	3.92733	3.95687	4.00516	4.0899	4.06859	4.06821	4.09585
5087	2.85261	3.35888	3.51002	3.75539	3.9107	4.04356	4.12665	4.32627	4.4483	4.62225	4.67742	4.78935	4.897	4.99885	5.04626	4.90536	5.24863	5.29905	5.38884	5.45394	5.49547	5.38904	5.58932	5.68474	5.74521	5.77546	5.83025	5.87089	5.92417	5.94265	5.99651	6.01435	6.06534	6.04155	6.12266	6.14614	6.17759	6.2323	6.22502	6.25201	6.2755	6.28463	6.32887	6.33426	6.34168	6.40551	6.40047	6.39057	6.39209
3551	3.73794	4.01883	4.24153	4.39335	4.54056	4.59196	4.68575	4.8158	4.91025	4.92171	5.05844	5.12648	5.21313	5.33081	5.35892	5.41597	5.49818	5.56871	5.61179	5.71309	5.70707	5.3846	5.80532	5.85264	5.97645	5.9892	6.06739	6.08416	6.19152	6.21888	6.23495	6.34109	6.33238	6.44916	6.42307	6.47669	6.49678	6.55134	6.56767	6.62654	6.67382	6.63413	6.661	6.71945	6.75319	6.81273	6.80786	6.83995	6.85683
3569	2.99719	3.37989	3.5345	3.7149	3.83306	3.91996	4.01759	4.10058	4.17654	4.27645	4.35327	4.42701	4.47166	4.59844	4.67023	4.637	4.83811	4.907	4.9388	5.02973	5.06182	4.78843	5.1961	5.23438	5.29914	5.34528	5.46382	5.44662	5.51745	5.55738	5.58464	5.66706	5.69173	5.62952	5.76662	5.82202	5.82915	5.88291	5.89541	5.96038	5.98248	5.98262	6.0022	6.04068	6.09864	6.21042	6.14577	6.15283	6.17475
4698	2.065	2.35527	2.62335	2.69817	2.87395	2.95643	3.06849	3.15435	3.23837	3.26589	3.38529	3.48155	3.59819	3.63569	3.69554	3.64832	3.85915	3.92739	3.97373	4.06583	4.07905	3.7658	4.22002	4.27388	4.34998	4.4	4.4093	4.53832	4.56148	4.59368	4.64644	4.67953	4.71081	4.85585	4.78352	4.83167	4.87586	4.92073	4.95168	4.99292	5.0241	5.03554	5.09133	5.11734	5.09057	5.179	5.16339	5.21045	5.23117
3982	2.96093	3.23903	3.42047	3.56459	3.68543	3.75805	3.87093	3.97301	4.03932	4.09361	4.19649	4.27847	4.40834	4.44493	4.51842	4.41512	4.66687	4.72934	4.78987	4.88912	4.86991	4.58411	5.01892	5.08092	5.14707	5.21506	5.27043	5.29347	5.41269	5.40512	5.46537	5.51847	5.54169	5.53276	5.63297	5.68613	5.69081	5.74495	5.76406	5.8221	5.82779	5.85648	5.93023	5.93588	5.93822	6.03365	5.98318	6.03447	6.08763
3220	1.58673	1.99392	2.21969	2.31159	2.47465	2.58029	2.63682	2.7483	2.80626	2.92458	2.93979	3.04649	3.11971	3.15775	3.22932	3.24763	3.39805	3.44069	3.48388	3.60204	3.5899	3.43704	3.71363	3.78819	3.83556	3.88668	3.87656	4.01322	4.05787	4.06661	4.09175	4.20179	4.20658	4.39324	4.2975	4.36048	4.38046	4.38778	4.46251	4.47549	4.51276	4.5668	4.59847	4.61723	4.66188	4.68624	4.72467	4.73631	4.76193
3335	3.91502	4.19986	4.38583	4.54696	4.6003	4.74953	4.77412	4.897	4.98211	5.1143	5.16486	5.24651	5.3468	5.45098	5.46962	5.47832	5.69017	5.69437	5.75798	5.83438	5.86507	5.57318	6.03552	6.08527	6.13137	6.1823	6.2531	6.27763	6.33798	6.38714	6.41249	6.49492	6.5137	6.53627	6.58794	6.62797	6.66568	6.72196	6.72754	6.79768	6.80527	6.82915	6.87185	6.88603	6.92192	7.03849	6.98395	6.97961	7.01028
4435	2.14461	2.51008	2.74431	2.88218	3.05556	3.16255	3.29986	3.37399	3.4698	3.47615	3.65089	3.73197	3.82828	3.86675	3.93847	3.83261	4.14972	4.14833	4.20282	4.26783	4.31333	3.92587	4.42002	4.51139	4.55906	4.62297	4.68221	4.70754	4.80596	4.81115	4.86018	4.91797	4.94267	4.97638	5.00356	5.07134	5.08225	5.16491	5.15779	5.20313	5.23698	5.2225	5.25742	5.30732	5.29897	5.38953	5.35577	5.39172	5.40962
4154	3.65564	4.01372	4.19379	4.30353	4.41707	4.49627	4.62118	4.7184	4.79232	4.87504	4.93943	5.02471	5.08658	5.13401	5.24032	5.1757	5.39733	5.43892	5.52671	5.59726	5.58886	5.29916	5.64661	5.78953	5.87153	5.91844	5.96687	6.04407	6.09204	6.11285	6.18098	6.22818	6.25853	6.24832	6.33973	6.35517	6.40539	6.46598	6.4851	6.54622	6.55593	6.58259	6.63728	6.6577	6.66913	6.76517	6.72703	6.7529	6.79697
2677	2.39011	2.77492	2.98734	3.12871	3.20547	3.32868	3.41436	3.50543	3.60562	3.68028	3.79705	3.85068	3.93986	4.05135	4.05821	4.0161	4.15111	4.28305	4.34989	4.41734	4.45876	4.16565	4.56809	4.60566	4.67922	4.75669	4.82342	4.84703	4.88957	4.94508	4.97749	5.05865	5.08027	5.05976	5.16007	5.19295	5.22578	5.26486	5.29274	5.37921	5.36923	5.40166	5.47253	5.46874	5.47973	5.60012	5.54942	5.55651	5.60182
3227	3.44794	3.66265	3.96197	4.12683	4.22093	4.34807	4.47435	4.56242	4.65285	4.73894	4.83393	4.93592	5.03861	5.10534	5.1649	4.98259	5.35062	5.40769	5.4884	5.566	5.56201	5.23261	5.68529	5.74259	5.82897	5.90411	5.94146	5.99692	6.02582	6.06587	6.12233	6.17022	6.21765	6.15846	6.27955	6.30645	6.32352	6.3741	6.39773	6.43324	6.44807	6.48703	6.52747	6.54032	6.5421	6.64727	6.59772	6.63299	6.66236
3221	3.35883	3.67774	3.88375	4.02922	4.11719	4.22885	4.28393	4.37961	4.5028	4.6111	4.66433	4.74172	4.89957	4.94363	4.93641	4.80071	5.16182	5.21736	5.25016	5.33938	5.36533	5.07471	5.45421	5.56257	5.62196	5.672	5.75538	5.79904	5.8366	5.86789	5.92992	5.95317	6.02028	5.95831	6.08193	6.08486	6.15153	6.20919	6.20885	6.31579	6.31336	6.31763	6.35823	6.38625	6.39606	6.52332	6.47216	6.48238	6.50431
6551	0.635433	0.992435	1.24021	1.43037	1.53482	1.70952	1.77144	1.86129	1.94155	2.06522	2.09379	2.14548	2.22293	2.33062	2.34276	2.34343	2.5652	2.51666	2.65368	2.69879	2.76697	2.6709	2.85161	2.8889	2.95443	3.02993	3.02971	3.05068	3.15865	3.21207	3.18076	3.34586	3.33596	3.39251	3.41154	3.48513	3.47759	3.48919	3.56471	3.61765	3.64008	3.66885	3.67137	3.73011	3.76573	3.82819	3.83661	3.83713	3.86489
5168	0.937743	1.22593	1.52779	1.66106	1.772	1.86435	2.04524	2.1217	2.1386	2.19927	2.3135	2.38873	2.46624	2.57396	2.5763	2.50924	2.70793	2.78916	2.84421	2.89183	2.93681	2.84142	3.01214	3.06842	3.18626	3.23363	3.28533	3.29001	3.43336	3.4359	3.38432	3.59949	3.52539	3.85389	3.6398	3.7069	3.70853	3.80314	3.81279	3.79226	3.8558	3.86433	3.91215	3.95667	3.99901	4.05879	4.04283	4.08047	4.12067
1810	-1.30497	-0.732452	-0.487371	-0.253194	-0.191633	0.216594	-0.0750846	0.125291	0.34462	0.377788	0.605848	0.587153	0.956958	0.716397	0.904242	1.20994	1.22532	0.547972	1.19803	1.13119	1.33304	1.37021	1.38643	1.35253	1.39104	1.45074	1.58939	1.70362	1.68959	1.67689	1.76476	1.75049	1.81499	1.8163	1.85594	1.92215	1.91717	1.98965	2.04335	1.9881	2.0623	2.0612	1.96985	2.0844	2.10078	2.01518	2.18583	2.25236	2.28685
4243	3.34902	3.66493	3.84475	4.0173	4.14844	4.1996	4.37598	4.43525	4.5888	4.67196	4.79294	4.87914	4.99042	5.05415	5.10531	5.05159	5.29474	5.33615	5.41803	5.47897	5.49392	5.24966	5.61753	5.70379	5.73095	5.77498	5.80573	5.93877	5.96255	5.9886	6.039	6.09173	6.10028	6.19523	6.1712	6.24636	6.23771	6.28853	6.30351	6.32587	6.34982	6.39598	6.44821	6.46984	6.45318	6.5493	6.5087	6.54048	6.57703
3544	1.75489	2.03614	2.25807	2.38029	2.52887	2.59227	2.7509	2.77261	2.86724	2.84628	3.01963	3.10263	3.18199	3.21684	3.3086	3.31095	3.43345	3.51299	3.53656	3.64172	3.61883	3.5213	3.72576	3.79531	3.8628	3.94012	4.00586	4.08572	4.11359	4.16256	4.16347	4.28907	4.27091	4.47919	4.36188	4.44546	4.43058	4.48109	4.5221	4.53936	4.60197	4.58638	4.63139	4.68493	4.70585	4.75635	4.77147	4.81522	4.86045
6242	1.72617	2.03044	2.24897	2.48836	2.59797	2.71435	2.87944	2.99993	3.10348	3.16728	3.30484	3.42321	3.46827	3.63329	3.64948	3.55011	3.86985	3.88989	3.93365	4.01112	4.03886	3.80143	4.12662	4.20363	4.22265	4.3085	4.32077	4.39763	4.39503	4.45775	4.55589	4.50408	4.58741	4.34072	4.64709	4.6631	4.71543	4.76152	4.76547	4.81911	4.84924	4.84157	4.87639	4.92055	4.90293	4.97657	4.97849	5.00244	4.99463
3332	3.2527	3.60393	3.82856	3.92112	4.04247	4.16636	4.23785	4.35027	4.44279	4.51357	4.59252	4.69377	4.79859	4.83438	4.91078	4.86337	5.06457	5.11246	5.1548	5.28251	5.28217	4.9267	5.36506	5.44678	5.53593	5.58586	5.63851	5.71452	5.75522	5.78033	5.83397	5.86788	5.91124	5.94565	5.98766	6.05037	6.06356	6.08633	6.12582	6.19266	6.2176	6.21446	6.25687	6.29269	6.30565	6.37642	6.34721	6.39577	6.42775
3217	3.25132	3.68702	3.87828	4.00731	4.19263	4.2869	4.4174	4.46206	4.54217	4.63127	4.71572	4.79274	4.84454	4.97448	4.99426	4.95954	5.13715	5.25719	5.29406	5.33434	5.40428	5.10766	5.47933	5.59247	5.62984	5.68195	5.74624	5.81259	5.87607	5.87241	5.93778	5.97486	6.01208	6.04078	6.09613	6.14859	6.14635	6.19317	6.22921	6.2558	6.27009	6.32219	6.37098	6.37517	6.43115	6.55058	6.4855	6.48131	6.51287
4341	2.68304	3.02969	3.1942	3.41746	3.48054	3.6592	3.73622	3.84443	3.90634	4.0091	4.10248	4.1792	4.28578	4.3951	4.39886	4.34564	4.56601	4.67259	4.68998	4.75968	4.77021	4.48862	4.90039	4.98749	5.02238	5.07506	5.14256	5.22162	5.22824	5.28252	5.32847	5.36018	5.40362	5.42067	5.48776	5.49455	5.5427	5.5922	5.61432	5.63435	5.65474	5.71475	5.7463	5.77037	5.78527	5.89383	5.8437	5.86726	5.90268
4147	3.21845	3.6527	3.83706	3.98982	4.10572	4.18661	4.35652	4.4125	4.48607	4.45967	4.64108	4.71295	4.85433	4.91148	4.94639	4.99677	5.06988	5.16564	5.18395	5.26124	5.27981	5.09319	5.40753	5.45619	5.52062	5.57598	5.6104	5.66426	5.7536	5.78438	5.82317	5.87777	5.89201	6.02435	5.96993	6.04668	6.06123	6.08327	6.14096	6.14874	6.18351	6.24327	6.28659	6.30876	6.3299	6.4133	6.39067	6.40917	6.43166
4244	2.58058	2.85273	3.09117	3.25267	3.36975	3.41623	3.57093	3.6137	3.72209	3.7268	3.89036	3.96139	3.98042	4.13571	4.15137	4.14914	4.27814	4.35509	4.37852	4.47331	4.4984	4.36344	4.62376	4.66554	4.7382	4.76716	4.80431	4.85789	4.95048	4.98735	4.99708	5.11323	5.10476	5.23144	5.19619	5.25789	5.272	5.34106	5.37073	5.38099	5.41831	5.46408	5.48893	5.53077	5.55863	5.61547	5.6261	5.63527	5.65237
4779	2.00606	2.49315	2.69903	2.89916	2.97603	3.15107	3.22427	3.41018	3.48126	3.61641	3.68696	3.7708	3.85741	3.96837	4.00107	3.78627	4.15394	4.23457	4.33153	4.4059	4.43147	4.26893	4.54403	4.60884	4.68048	4.71497	4.79655	4.80341	4.89327	4.89592	4.95199	4.99064	5.03867	4.96284	5.09345	5.11089	5.16057	5.1913	5.19601	5.26742	5.28259	5.26838	5.32928	5.3356	5.35093	5.45238	5.39941	5.40271	5.44814
306	0.784186	1.09764	1.33322	1.44097	1.5968	1.71037	1.84549	1.94587	1.98303	2.05527	2.16299	2.23107	2.30124	2.39037	2.46862	2.44727	2.57809	2.64528	2.7092	2.79261	2.77633	2.51445	2.9099	2.97898	3.01733	3.10167	3.14992	3.08858	3.2568	3.2795	3.34034	3.34213	3.39676	3.49846	3.47709	3.46938	3.55254	3.62358	3.64208	3.67337	3.70675	3.75276	3.77478	3.79039	3.84199	3.9099	3.8963	3.89894	3.95664
2097	1.53168	2.00622	2.19227	2.38933	2.49952	2.6317	2.72634	2.85804	2.94231	3.08175	3.09637	3.19428	3.33095	3.39426	3.43282	3.25046	3.59211	3.69893	3.7345	3.80591	3.8182	3.65988	3.96942	4.00476	4.09815	4.10664	4.16294	4.20394	4.24264	4.29245	4.35387	4.38266	4.42594	4.35698	4.50202	4.57151	4.55249	4.634	4.63687	4.66177	4.70708	4.68982	4.69431	4.77354	4.78132	4.88523	4.84095	4.85421	4.85981
5493	1.09027	1.449	1.61949	1.82651	1.89275	2.03157	2.10061	2.20433	2.2896	2.33855	2.43131	2.51169	2.60575	2.67898	2.74057	2.74825	2.87058	2.91576	2.9993	3.05582	3.07776	2.86636	3.2101	3.27336	3.32899	3.37093	3.39803	3.44968	3.58821	3.57582	3.61897	3.61218	3.63101	3.98444	3.761	3.84777	3.84171	3.83324	3.93454	3.94734	3.98651	4.00934	4.06423	4.0989	4.10949	4.1357	4.17149	4.21661	4.2432
2785	1.42109	1.81617	1.97954	2.12848	2.26817	2.34164	2.44234	2.52687	2.62497	2.73575	2.80278	2.88846	2.96522	3.04333	3.09545	3.12635	3.27219	3.30994	3.39881	3.46925	3.46429	3.41478	3.59487	3.67747	3.70396	3.78377	3.80111	3.89432	3.90417	3.97173	4.02562	4.05732	4.07652	4.26723	4.16101	4.1782	4.24479	4.31673	4.32445	4.33594	4.3755	4.40997	4.44413	4.48408	4.49123	4.58122	4.57335	4.56927	4.57635
3971	3.28756	3.75103	3.91997	4.07632	4.21702	4.36089	4.41919	4.52784	4.61883	4.71404	4.77638	4.85828	4.90022	5.0373	5.06983	5.02561	5.2123	5.34219	5.37556	5.44166	5.45703	5.14853	5.58853	5.64234	5.71852	5.78264	5.81336	5.87943	5.90037	5.95716	6.02079	6.02883	6.09261	5.99932	6.15732	6.18285	6.22212	6.26459	6.30299	6.34571	6.36327	6.39445	6.43971	6.46444	6.44783	6.53315	6.50596	6.55267	6.58867
3768	3.56731	3.87706	4.05802	4.24935	4.34226	4.41495	4.5061	4.56836	4.67279	4.69254	4.81406	4.88406	4.96417	5.06943	5.1178	5.1996	5.2567	5.26818	5.35268	5.45432	5.40987	5.30595	5.57254	5.65423	5.69292	5.72976	5.80675	5.84032	5.92081	5.96758	6.00638	6.09795	6.09679	6.17007	6.17308	6.23114	6.25667	6.30351	6.33815	6.39287	6.42647	6.4352	6.46637	6.50163	6.53052	6.62623	6.59902	6.6242	6.64586
5957	1.0494	1.48478	1.6211	1.82309	1.91959	2.0578	2.11764	2.3256	2.42853	2.46226	2.62156	2.70592	2.83631	2.91242	2.95628	2.66507	3.16129	3.19976	3.24129	3.27193	3.31112	3.07225	3.44385	3.50118	3.55675	3.63572	3.67684	3.70701	3.70904	3.77889	3.8528	3.82181	3.90862	3.77462	3.97056	3.95039	4.03506	4.10127	4.10592	4.10729	4.13807	4.20431	4.23719	4.26301	4.20879	4.28504	4.27611	4.33516	4.38269
5341	1.8091	2.24986	2.4198	2.56382	2.69083	2.92626	2.95984	3.07522	3.18231	3.35619	3.35729	3.46559	3.56043	3.63361	3.69182	3.48577	3.85446	3.96358	3.99438	4.06386	4.11041	3.87393	4.21456	4.27356	4.34867	4.39068	4.47871	4.48547	4.53876	4.57106	4.61906	4.65996	4.68883	4.75126	4.77142	4.79581	4.83564	4.88874	4.89627	4.91212	4.94366	4.98236	5.00011	5.02785	5.05521	5.16137	5.10642	5.12561	5.13901
1462	0.991426	1.33273	1.50804	1.63073	1.78254	1.87739	1.99142	2.08464	2.13064	2.1832	2.29205	2.3676	2.42117	2.54549	2.58514	2.51879	2.73845	2.80855	2.85857	2.90733	2.97016	2.75754	3.09273	3.14313	3.14753	3.24433	3.29274	3.39002	3.42034	3.45039	3.47991	3.52479	3.53768	3.79196	3.63467	3.69608	3.72039	3.77194	3.80921	3.84323	3.88257	3.89069	3.92478	3.97843	3.96831	4.02459	4.04792	4.07573	4.11019
5606	0.881452	1.22142	1.46873	1.5879	1.75803	1.7347	1.97701	2.06989	2.13643	2.13527	2.30004	2.38477	2.5046	2.5232	2.60513	2.57666	2.65347	2.76246	2.81686	2.90919	2.89966	2.84414	3.00683	3.04763	3.12239	3.14657	3.26968	3.23007	3.40318	3.39919	3.41495	3.53502	3.49776	3.73269	3.58371	3.60336	3.67318	3.76894	3.76129	3.78769	3.82938	3.84144	3.91823	3.92877	3.92776	4.00705	4.00108	4.04109	4.06699
3115	2.61406	2.95072	3.11036	3.28949	3.43975	3.56649	3.63735	3.7699	3.88263	3.99724	4.10649	4.1636	4.26541	4.44702	4.42761	4.20075	4.62667	4.64552	4.74079	4.81292	4.8466	4.6214	4.9419	5.03836	5.10296	5.14945	5.23851	5.25646	5.292	5.32301	5.39829	5.39511	5.47411	5.39899	5.5258	5.5446	5.59807	5.61737	5.62443	5.68229	5.69245	5.72008	5.7731	5.78876	5.7782	5.89106	5.8333	5.86288	5.88996
2987	2.5412	2.70802	2.98507	3.13941	3.24744	3.3681	3.4168	3.49458	3.62373	3.67797	3.78611	3.86292	3.93408	4.06224	4.04681	4.09658	4.20094	4.33297	4.36313	4.43505	4.45204	4.14187	4.58164	4.6221	4.69767	4.73746	4.77052	4.85438	4.91865	4.95032	4.98802	5.08455	5.07553	5.18314	5.15322	5.22736	5.23671	5.29503	5.31605	5.34674	5.38288	5.39408	5.43403	5.45723	5.4839	5.57302	5.54711	5.55913	5.58359
2889	2.71799	2.96807	3.13795	3.25117	3.35885	3.45181	3.53311	3.64929	3.74423	3.77126	3.92126	3.98138	4.10185	4.1532	4.23821	4.268	4.42193	4.45317	4.51162	4.58533	4.61726	4.17484	4.72807	4.8013	4.86086	4.90565	4.94397	5.05968	5.05449	5.10795	5.14088	5.22542	5.2414	5.23861	5.31815	5.34688	5.38375	5.47226	5.46584	5.48685	5.52505	5.54536	5.5807	5.62265	5.61008	5.66741	5.66838	5.72215	5.73964
4250	2.2241	2.63018	2.79023	2.94343	3.05221	3.21774	3.26909	3.35524	3.46215	3.55458	3.64654	3.735	3.82321	3.93199	3.97118	3.92612	4.16271	4.16779	4.26322	4.35794	4.40553	4.06823	4.51759	4.56487	4.66195	4.66396	4.74251	4.76681	4.83665	4.86587	4.87773	4.95483	4.98839	4.97866	5.06938	5.11448	5.12618	5.16889	5.18299	5.25555	5.27888	5.24706	5.2935	5.33611	5.33298	5.40883	5.39393	5.42377	5.4402
3549	3.08549	3.463	3.70516	3.84622	3.96615	4.03869	4.14608	4.22023	4.32002	4.2733	4.47074	4.52146	4.5918	4.65202	4.72183	4.77648	4.87698	4.90803	4.96549	5.04369	5.10262	5.00216	5.22873	5.26516	5.34718	5.35875	5.43003	5.43716	5.55356	5.57168	5.56707	5.71231	5.70102	5.84019	5.7875	5.87272	5.85682	5.7959	5.92979	6.01811	6.03142	6.0344	6.07506	6.11866	6.14089	6.1959	6.1939	6.23947	6.24302
5344	1.32807	1.62871	1.88503	2.07281	2.221	2.34127	2.42949	2.59258	2.71965	2.76982	2.82817	2.8779	3.035	3.07808	3.12902	3.18704	3.29986	3.33182	3.394	3.44844	3.49377	3.41204	3.6021	3.64143	3.72389	3.77422	3.81829	3.79951	3.8902	3.95304	3.96028	4.03323	4.04126	4.25687	4.11583	4.14751	4.15912	4.20259	4.29848	4.29711	4.30864	4.37637	4.39049	4.42735	4.46276	4.50675	4.51887	4.53502	4.56142
3888	1.90399	2.2664	2.43522	2.61095	2.72417	2.86876	2.9107	3.08065	3.16659	3.27257	3.33661	3.42486	3.49206	3.58319	3.63774	3.29274	3.78755	3.88935	3.94229	3.98779	4.03004	3.86441	4.12037	4.20005	4.27755	4.32121	4.36917	4.40403	4.49134	4.51591	4.5753	4.58397	4.63367	4.646	4.70183	4.72206	4.77575	4.85733	4.84872	4.86979	4.91558	4.9184	4.94522	4.9993	4.99022	5.07662	5.03508	5.10003	5.12501
3776	3.35891	3.74668	3.88487	4.06089	4.11153	4.25239	4.36825	4.46595	4.51571	4.57148	4.67286	4.74687	4.81121	4.88089	4.95981	5.02564	5.06505	5.15457	5.22777	5.31399	5.34821	5.09485	5.45482	5.47619	5.57305	5.62863	5.68259	5.69921	5.78442	5.82185	5.81903	5.95826	5.95744	5.94105	6.03522	6.10455	6.09976	6.12389	6.16824	6.25738	6.2632	6.27544	6.30679	6.33851	6.38498	6.49737	6.44356	6.45216	6.47202
3981	3.2075	3.53096	3.6815	3.87871	3.98009	4.08094	4.19891	4.31188	4.36061	4.42199	4.54279	4.64008	4.71713	4.80979	4.88532	4.72663	5.01402	5.09329	5.17392	5.24602	5.25035	4.97391	5.37416	5.47449	5.51159	5.5841	5.66039	5.68206	5.73488	5.7804	5.83802	5.86784	5.90701	5.86185	5.9883	6.00536	6.04636	6.10122	6.10563	6.16995	6.1764	6.19377	6.24593	6.25275	6.27198	6.39006	6.3163	6.34671	6.38923
7820	0.100207	0.373894	0.63262	0.730824	0.907842	0.960615	1.10946	1.20729	1.29443	1.30987	1.44765	1.51009	1.61741	1.58144	1.73174	1.70306	1.88559	1.92994	1.98003	2.10514	2.12468	1.97521	2.2116	2.26742	2.32348	2.37705	2.44175	2.53392	2.4966	2.57946	2.5722	2.69516	2.66355	2.96778	2.75784	2.80249	2.85194	2.90403	2.91967	2.94455	2.99313	3.01343	3.04628	3.09133	3.08045	3.12407	3.13458	3.18874	3.21235
8278	1.46974	1.82945	2.05439	2.16874	2.32271	2.42827	2.52397	2.63386	2.71745	2.81432	2.87646	2.95825	3.06065	3.10673	3.17783	3.04324	3.33784	3.38425	3.44481	3.52982	3.55947	3.40671	3.67096	3.72077	3.8134	3.83785	3.93392	3.9757	4.00057	4.03408	4.07804	4.11621	4.15644	4.2783	4.23139	4.26201	4.31948	4.34949	4.39544	4.41526	4.46127	4.46405	4.47555	4.54142	4.54108	4.5961	4.58803	4.64945	4.63716
3317	3.17678	3.45349	3.6832	3.81506	3.92629	4.00555	4.08462	4.13919	4.22367	4.29195	4.3865	4.44492	4.48497	4.5901	4.66438	4.7183	4.81069	4.91766	4.92322	5.02786	4.99712	4.80328	5.15297	5.20922	5.28206	5.35047	5.40993	5.47723	5.47793	5.55275	5.56622	5.67414	5.68907	5.71635	5.77235	5.80311	5.83659	5.90597	5.91698	5.9531	5.99595	6.01187	6.05981	6.09158	6.09855	6.18841	6.16602	6.20206	6.24637
3665	2.78087	3.11599	3.27414	3.41767	3.51395	3.60854	3.75095	3.81299	3.8897	3.87494	4.05076	4.12477	4.16801	4.30016	4.33984	4.4721	4.52792	4.56365	4.63943	4.69777	4.70769	4.55858	4.81251	4.90721	4.94238	4.99509	5.05228	5.11552	5.16356	5.20512	5.23812	5.30197	5.30978	5.49987	5.40641	5.41359	5.48334	5.57381	5.56067	5.58852	5.61152	5.65922	5.72075	5.73008	5.74036	5.8166	5.78544	5.83926	5.9098
2158	2.37784	2.73026	2.9257	3.02627	3.17352	3.25981	3.35593	3.46133	3.53138	3.51436	3.70274	3.77413	3.81836	3.91734	3.9891	3.96781	4.18194	4.19313	4.25982	4.31237	4.34839	3.98643	4.44945	4.50768	4.55433	4.63434	4.69665	4.68231	4.84949	4.85184	4.90055	4.97783	4.95694	5.08094	5.04781	5.10917	5.11506	5.20579	5.21219	5.23875	5.27662	5.28431	5.33541	5.38343	5.35784	5.42069	5.39689	5.48847	5.51936
3963	3.20553	3.47139	3.69844	3.84924	3.93307	4.05624	4.19315	4.24077	4.36413	4.44566	4.55879	4.62576	4.73111	4.81681	4.8568	4.75617	5.04333	5.09691	5.14994	5.23826	5.2488	4.92214	5.34883	5.42353	5.50544	5.53879	5.64102	5.66962	5.69519	5.73765	5.80505	5.81295	5.86007	5.92362	5.93125	5.95593	6.0015	6.06791	6.06522	6.09932	6.11592	6.1598	6.2062	6.22657	6.22287	6.30475	6.27929	6.30987	6.34339
3875	2.32781	2.72252	2.88425	3.04259	3.19757	3.32485	3.37864	3.51994	3.58081	3.6752	3.75973	3.82676	3.8979	3.98676	4.03709	4.056	4.14593	4.22289	4.32708	4.39585	4.40725	4.16227	4.51153	4.58259	4.65296	4.70137	4.7693	4.84539	4.86035	4.89559	4.92126	5.03121	5.05442	4.93322	5.11209	5.08649	5.18547	5.22216	5.24488	5.30082	5.32298	5.34438	5.34538	5.38348	5.44612	5.54266	5.4872	5.50586	5.54871
2667	2.83131	3.18246	3.32532	3.46127	3.58893	3.71517	3.77236	3.91802	3.96887	4.07276	4.15725	4.23675	4.29008	4.40943	4.45327	4.30033	4.55534	4.68577	4.74398	4.82087	4.83858	4.53433	4.95169	4.99007	5.1006	5.15304	5.16738	5.2573	5.29644	5.32583	5.40438	5.4362	5.47561	5.34046	5.55477	5.55813	5.60003	5.61578	5.66946	5.72446	5.72801	5.78588	5.82426	5.84168	5.83629	5.94061	5.9067	5.93047	5.95454
3777	2.84761	3.15114	3.42004	3.53868	3.65185	3.80201	3.84624	3.99315	4.0949	4.14469	4.27632	4.34197	4.424	4.55338	4.57307	4.46715	4.769	4.81123	4.89059	4.9672	4.97575	4.6613	5.10334	5.17657	5.24168	5.29009	5.37906	5.38681	5.43067	5.48446	5.51994	5.59245	5.60441	5.65934	5.65976	5.71532	5.73887	5.75187	5.80033	5.84223	5.85386	5.8986	5.92388	5.94531	5.95391	6.0508	6.00731	6.038	6.06289
3970	2.70122	2.92837	3.1684	3.31412	3.44806	3.57336	3.64762	3.79144	3.82068	3.85936	3.97699	4.0392	4.15111	4.15959	4.26986	4.41299	4.40218	4.459	4.48158	4.58245	4.59217	4.49459	4.70333	4.76046	4.80134	4.86538	4.90638	5.00165	5.01325	5.06392	5.0876	5.20006	5.20235	5.35554	5.28257	5.29469	5.35924	5.39127	5.45186	5.47764	5.51481	5.54012	5.56861	5.59919	5.64934	5.67405	5.70016	5.72668	5.76868
2362	2.09557	2.41254	2.5463	2.77334	2.88692	2.97304	3.05397	3.2146	3.30397	3.39315	3.48492	3.56068	3.71021	3.7634	3.78352	3.59957	4.00547	4.0453	4.09236	4.19907	4.16676	3.92198	4.27439	4.38405	4.43407	4.52581	4.57242	4.6288	4.64903	4.68962	4.77344	4.72632	4.81824	4.78244	4.89089	4.8908	4.95706	4.99434	5.01274	5.07563	5.09584	5.09328	5.13824	5.17323	5.144	5.22863	5.2046	5.25215	5.26532
1952	2.72942	3.10111	3.255	3.3615	3.52446	3.63531	3.72524	3.82008	3.8841	4.00843	4.04808	4.12596	4.1799	4.30978	4.35314	4.28167	4.47047	4.61827	4.59289	4.67606	4.70982	4.46156	4.86034	4.91699	4.95377	5.02788	5.10068	5.07761	5.19714	5.21456	5.30374	5.323	5.35973	5.2887	5.43474	5.47598	5.50759	5.56302	5.57996	5.61161	5.62852	5.68034	5.73856	5.74824	5.7536	5.86367	5.81864	5.83982	5.86823
3672	2.38249	2.85075	3.00551	3.16904	3.32675	3.43911	3.49765	3.63789	3.71525	3.79417	3.88707	4.00746	4.12014	4.15041	4.22567	4.02964	4.39536	4.51686	4.5688	4.63328	4.63901	4.47599	4.77951	4.83593	4.91071	4.97917	5.00323	5.10208	5.10287	5.15144	5.21235	5.22696	5.29272	5.19428	5.35247	5.38422	5.40824	5.44759	5.4636	5.51772	5.53503	5.53413	5.59037	5.62053	5.58065	5.67866	5.63363	5.68379	5.7075
3440	3.15396	3.47393	3.59208	3.76684	3.88738	3.98085	4.02977	4.11803	4.22007	4.25028	4.37689	4.42964	4.51658	4.61486	4.63726	4.62064	4.80164	4.77473	4.90625	4.96882	4.96721	4.80732	5.13364	5.18254	5.26267	5.28575	5.35913	5.36956	5.4596	5.48216	5.5475	5.54881	5.61471	5.61048	5.71207	5.75849	5.78207	5.88466	5.8814	5.88388	5.95474	5.94135	5.92843	6.01347	6.08352	6.11506	6.10481	6.16062	6.18563
4764	1.17778	1.51246	1.82484	2.05305	2.05514	2.1654	2.34134	2.4931	2.62683	2.55514	2.83523	2.92949	3.01654	3.05669	3.17997	3.37042	3.3447	3.36298	3.44411	3.534	3.52625	3.4422	3.6802	3.70009	3.76573	3.78088	3.85359	3.88784	3.9217	3.97487	3.98616	4.08787	4.08477	4.27651	4.12176	4.10004	4.21763	4.26487	4.26656	4.29765	4.30004	4.36222	4.39949	4.40644	4.40244	4.46154	4.45872	4.50305	4.50929
3956	2.84187	3.16599	3.36513	3.48892	3.57753	3.68603	3.77061	3.87044	3.92242	3.96526	4.09167	4.16446	4.22231	4.33064	4.37426	4.33675	4.5335	4.59326	4.62524	4.69641	4.74778	4.50539	4.84319	4.91427	4.96429	5.01261	5.08138	5.08562	5.21424	5.21883	5.26135	5.33772	5.35142	5.33122	5.43582	5.48039	5.51345	5.56249	5.58845	5.65288	5.67232	5.68498	5.71983	5.76022	5.7954	5.87719	5.84724	5.88369	5.92201
3775	2.34854	2.68292	2.94292	3.07334	3.16408	3.27509	3.35969	3.44699	3.5285	3.59198	3.702	3.77709	3.84686	3.94213	3.98856	3.99116	4.17217	4.1587	4.26536	4.34305	4.35298	4.03945	4.47525	4.56991	4.59947	4.67999	4.739	4.75565	4.81611	4.86692	4.92725	4.9461	4.99478	4.98806	5.07117	5.1158	5.13	5.19716	5.21423	5.23287	5.27802	5.31037	5.33324	5.38497	5.38115	5.471	5.43813	5.47326	5.49293
633	1.88132	2.22941	2.4235	2.57751	2.76	2.90504	2.98913	3.1132	3.23004	3.31704	3.4445	3.55284	3.63668	3.71567	3.78362	3.62288	3.97428	4.02986	4.06019	4.12103	4.18541	3.87546	4.26763	4.37921	4.39979	4.45269	4.50974	4.55179	4.57312	4.61935	4.67743	4.69425	4.75303	4.60736	4.81133	4.85753	4.86332	4.90001	4.91907	4.99213	5.00289	4.99213	5.02848	5.06697	5.06412	5.15145	5.11275	5.13854	5.16967
5427	0.69638	1.00361	1.19011	1.31507	1.39646	1.60244	1.53809	1.69986	1.78838	1.89013	1.95694	2.02077	2.0876	2.17379	2.21786	2.34208	2.35933	2.47117	2.45198	2.56705	2.5325	2.47793	2.68646	2.76858	2.79958	2.84552	2.88464	2.95014	3.03072	3.0784	3.09807	3.21537	3.18657	3.3613	3.27229	3.36433	3.33987	3.3976	3.44045	3.43016	3.48246	3.53994	3.58607	3.60716	3.62905	3.7146	3.70937	3.70678	3.74218
5800	1.0107	1.38715	1.58815	1.78256	1.90579	1.97846	1.99878	2.14503	2.24449	2.34327	2.40345	2.48938	2.5691	2.68644	2.72007	2.7414	2.85402	2.91975	3.00441	3.02319	3.06106	2.9784	3.19283	3.2334	3.28561	3.32311	3.42066	3.46648	3.47598	3.53684	3.56432	3.62297	3.64582	3.70576	3.73422	3.83583	3.80654	3.87179	3.89247	3.89879	3.94039	3.98403	4.01231	4.05914	4.06383	4.15685	4.15092	4.14626	4.16779
2057	2.20154	2.48083	2.74415	2.84966	3.00487	3.02021	3.22586	3.34048	3.41119	3.40223	3.568	3.63584	3.73657	3.784	3.83112	3.81122	3.98905	4.04888	4.08581	4.20518	4.20735	3.93732	4.28811	4.39847	4.42269	4.49247	4.53289	4.62899	4.63128	4.68414	4.73172	4.7792	4.7903	4.90958	4.87887	4.91909	4.96615	5.02182	5.03832	5.06576	5.08327	5.14078	5.18626	5.20151	5.21864	5.30861	5.27047	5.30193	5.35451
4054	3.32397	3.69866	3.9219	4.0445	4.17169	4.22056	4.32814	4.41398	4.45411	4.47348	4.61013	4.67979	4.78156	4.80967	4.8672	4.94354	5.0363	5.09286	5.11574	5.19136	5.22097	4.99535	5.33154	5.41804	5.4571	5.54565	5.55998	5.63441	5.71607	5.72369	5.76034	5.8196	5.85269	5.92997	5.94599	6.00348	6.03426	6.0658	6.1056	6.16075	6.18113	6.2067	6.22949	6.27132	6.32823	6.41004	6.37128	6.40202	6.44024
4340	2.66536	3.0649	3.23965	3.30173	3.4263	3.54174	3.62243	3.76424	3.82235	3.86551	3.98897	4.07583	4.18685	4.21243	4.3151	4.22876	4.47963	4.52244	4.57258	4.66498	4.68977	4.3916	4.81556	4.88236	4.92883	4.98552	5.08577	5.07877	5.12122	5.17227	5.2204	5.28516	5.31431	5.30466	5.38182	5.43782	5.46034	5.52356	5.51148	5.58119	5.59238	5.59753	5.65369	5.67106	5.70092	5.81311	5.76729	5.76556	5.77891
73	-0.504689	-0.0506974	0.180736	0.21049	0.348146	0.528037	0.610488	0.710431	0.80288	0.887021	0.97187	1.05517	1.17969	1.1805	1.27555	1.42253	1.40743	1.41727	1.52525	1.65443	1.64425	1.55405	1.77876	1.85963	1.89173	1.96551	1.99958	2.05545	2.05633	2.15219	2.16292	2.23111	2.27033	2.30926	2.32899	2.37157	2.38989	2.39714	2.45508	2.49118	2.53476	2.55588	2.57155	2.62428	2.63412	2.70544	2.67599	2.73553	2.73054
3097	2.63355	2.94463	3.20232	3.33015	3.43308	3.54812	3.61692	3.72024	3.84223	3.93727	4.00811	4.08394	4.20166	4.25474	4.30507	4.15788	4.49312	4.53005	4.63207	4.71304	4.6992	4.43081	4.82431	4.89049	4.97028	5.00326	5.05545	5.13165	5.16147	5.18744	5.26659	5.25144	5.32334	5.21963	5.3997	5.44088	5.46047	5.52591	5.52421	5.58105	5.59283	5.61204	5.64609	5.66845	5.68581	5.787	5.73667	5.76447	5.80621
3326	3.77061	4.08399	4.28048	4.44343	4.50938	4.63675	4.71814	4.84339	4.90611	4.9944	5.07835	5.17741	5.27668	5.36789	5.41339	5.22714	5.54774	5.63646	5.68294	5.75255	5.77833	5.50376	5.9114	5.98643	6.06076	6.09525	6.13382	6.1429	6.28257	6.28081	6.34082	6.37679	6.41536	6.37851	6.48725	6.55136	6.5485	6.58296	6.61113	6.71134	6.72787	6.68338	6.69658	6.75116	6.78912	6.88977	6.84902	6.85358	6.85921
4925	1.14466	1.48712	1.70015	1.86313	1.97245	2.11142	2.26153	2.32565	2.41525	2.45764	2.58188	2.66566	2.72169	2.82505	2.88728	2.93251	3.08695	3.08924	3.17033	3.25359	3.26542	3.17071	3.39855	3.4155	3.4718	3.53421	3.54778	3.59593	3.67924	3.71483	3.73465	3.78941	3.80333	4.03483	3.89424	3.97003	3.9704	4.02469	4.05943	4.04375	4.07461	4.15238	4.17246	4.20301	4.21783	4.29113	4.27953	4.30367	4.34215
3543	1.25147	1.52243	1.72687	1.8771	2.00138	2.10874	2.11739	2.24484	2.33697	2.40926	2.489	2.56221	2.62918	2.6937	2.73193	2.73726	2.86881	2.93599	3.01406	3.10051	3.06102	2.89898	3.09694	3.22074	3.32352	3.40963	3.46926	3.43696	3.51337	3.5871	3.51317	3.72902	3.6952	3.86152	3.80405	3.92955	3.87572	3.92928	3.95128	3.99549	4.02041	4.04333	4.09819	4.12309	4.15888	4.23562	4.21166	4.24941	4.28997
2570	1.5084	1.79055	2.01367	2.15034	2.30064	2.35786	2.4711	2.63534	2.70224	2.77492	2.86538	2.92605	3.06097	3.1424	3.16878	3.04893	3.31661	3.37279	3.43259	3.53019	3.52453	3.32901	3.61057	3.69864	3.73314	3.81587	3.84497	3.89958	4.00387	4.00055	4.05563	4.07114	4.10224	4.22063	4.18829	4.20619	4.27417	4.31462	4.34737	4.37623	4.41856	4.41993	4.44075	4.48233	4.51041	4.592	4.56458	4.59194	4.62021
5174	1.26771	1.6077	1.78235	1.96877	2.12156	2.24211	2.39712	2.44975	2.52635	2.53999	2.6961	2.80323	2.89503	2.93961	2.99936	3.01851	3.15164	3.22924	3.2868	3.34701	3.38314	3.29754	3.47233	3.54574	3.58776	3.62984	3.67224	3.73303	3.80466	3.84326	3.81749	3.97994	3.92569	4.18103	4.01859	4.08244	4.10352	4.15473	4.18155	4.18194	4.21816	4.2564	4.3086	4.3215	4.34158	4.41419	4.40719	4.41646	4.4406
2775	2.2233	2.55372	2.81124	2.9239	3.06293	3.16723	3.22872	3.31591	3.42907	3.46816	3.57358	3.64752	3.71882	3.82522	3.88031	4.02895	4.06773	4.06246	4.10021	4.19026	4.22722	3.97434	4.32698	4.40278	4.48331	4.50873	4.52555	4.59814	4.68702	4.69544	4.75674	4.77049	4.80055	4.95843	4.92119	4.96931	4.97893	5.02952	5.0681	5.06504	5.09	5.17277	5.22247	5.24893	5.27104	5.36811	5.33948	5.32463	5.34498
1745	0.262726	0.722993	0.848131	1.0403	1.20112	1.27759	1.4054	1.46107	1.58262	1.62629	1.72805	1.79025	1.84727	1.88828	1.95782	1.94316	2.12771	2.13205	2.2677	2.26542	2.37297	2.29983	2.48111	2.53094	2.57345	2.61516	2.66996	2.71356	2.82542	2.81495	2.87669	2.90626	2.90982	3.17404	3.00208	3.02233	3.08513	3.11622	3.14625	3.1746	3.21335	3.25864	3.30838	3.3453	3.32209	3.39659	3.38078	3.45135	3.47148
4679	2.71517	2.98808	3.20403	3.36365	3.4865	3.62352	3.68185	3.76579	3.87712	3.99487	4.03612	4.1264	4.20663	4.27452	4.37976	4.53876	4.47839	4.60555	4.634	4.69931	4.74248	4.57267	4.84086	4.87397	4.96867	5.01123	5.09146	5.10168	5.15156	5.19869	5.22416	5.27229	5.29691	5.37825	5.38316	5.40191	5.46391	5.50213	5.511	5.5642	5.58567	5.62606	5.67412	5.69806	5.7049	5.77074	5.74769	5.80789	5.85546
1379	0.153465	0.574994	0.750697	0.933102	1.095	1.23198	1.29839	1.40524	1.48351	1.62326	1.66885	1.75266	1.8898	1.92503	1.95987	2.23667	2.04754	2.16184	2.2448	2.27264	2.32996	2.02909	2.44604	2.55885	2.52655	2.64533	2.72311	2.71197	2.72785	2.80761	2.8306	2.92128	2.93193	3.06329	2.99077	3.04699	3.08463	3.03791	3.13091	3.20447	3.24105	3.20536	3.18404	3.26492	3.31053	3.35622	3.34979	3.38681	3.38044
3555	3.59248	3.88847	4.15684	4.21743	4.35181	4.44579	4.52966	4.57906	4.69159	4.71555	4.83974	4.9109	4.93746	5.06884	5.12032	5.18837	5.22394	5.31127	5.35161	5.44367	5.45545	5.28712	5.52838	5.65311	5.69477	5.74655	5.8095	5.81592	5.91611	5.94662	5.96796	6.08437	6.0965	6.01402	6.18381	6.18892	6.24865	6.28933	6.32094	6.37982	6.37203	6.44565	6.52264	6.51377	6.49334	6.58618	6.57031	6.59778	6.66324
3858	3.03542	3.27192	3.47726	3.62371	3.746	3.86317	3.94869	4.07652	4.10423	4.16402	4.25111	4.29668	4.40896	4.45544	4.54644	4.57183	4.6339	4.72033	4.79375	4.87903	4.86022	4.70588	5.01227	5.04743	5.11146	5.21317	5.24457	5.31403	5.31882	5.38571	5.45635	5.46913	5.50356	5.53586	5.58753	5.64196	5.67065	5.68291	5.73645	5.7985	5.79887	5.86636	5.92966	5.93791	5.92911	6.02758	5.99517	6.02889	6.06574
3870	3.84188	4.17579	4.32384	4.48472	4.61909	4.70181	4.80685	4.88913	4.97192	5.05403	5.12993	5.2349	5.32698	5.39	5.43818	5.42058	5.60819	5.65395	5.71693	5.81349	5.8115	5.50245	5.90674	5.99273	6.06833	6.10951	6.18278	6.25611	6.29722	6.31646	6.35254	6.43052	6.44681	6.51677	6.53128	6.56456	6.5803	6.60531	6.64603	6.73534	6.7177	6.76858	6.81388	6.82	6.85359	6.97132	6.90193	6.9118	6.96339
5962	2.69861	2.95451	3.17645	3.34271	3.41799	3.52017	3.63599	3.70817	3.77067	3.82159	3.906	4.00452	4.0591	4.12014	4.21374	4.34849	4.27477	4.41394	4.48423	4.56413	4.57612	4.31817	4.69235	4.77358	4.82767	4.85298	4.92757	4.97459	5.03777	5.06351	5.09166	5.17722	5.19863	5.26694	5.28901	5.342	5.35604	5.41466	5.42889	5.49426	5.49996	5.52924	5.58556	5.60238	5.62056	5.69792	5.65709	5.71791	5.75639
1155	0.834829	1.27546	1.42139	1.60637	1.64993	1.86938	2.10073	2.13333	2.1972	2.21722	2.41695	2.49301	2.60857	2.63671	2.72786	2.73779	2.87656	2.86862	2.99001	3.07156	3.13875	3.09995	3.18798	3.20444	3.31111	3.33132	3.34735	3.46246	3.49204	3.5168	3.55115	3.51724	3.56618	3.81411	3.64808	3.76003	3.75468	3.72473	3.83429	3.79714	3.8314	3.95599	3.99109	4.00065	3.98349	4.04317	4.0757	4.03593	4.02107
2368	0.590198	0.935979	1.13856	1.29685	1.41119	1.44216	1.63382	1.65392	1.74967	1.78293	1.92463	1.99702	2.0298	2.13045	2.19515	2.25268	2.34816	2.44543	2.51259	2.54657	2.60485	2.62857	2.72614	2.79541	2.82927	2.88813	2.91856	3.01605	3.01088	3.06823	3.06145	3.16403	3.16245	3.44149	3.24877	3.29054	3.33305	3.35469	3.41387	3.42546	3.46237	3.51218	3.56127	3.57945	3.58403	3.64305	3.67625	3.66687	3.66659
2476	1.64266	1.98746	2.13673	2.31436	2.42443	2.52354	2.66319	2.70386	2.80458	2.81732	2.97029	3.03856	3.16833	3.16834	3.25357	3.18353	3.38083	3.50625	3.5152	3.62166	3.61541	3.42649	3.73004	3.78236	3.85237	3.87844	3.95015	4.06138	4.03466	4.107	4.13104	4.21199	4.19456	4.48021	4.29161	4.3645	4.3777	4.42836	4.4584	4.44945	4.50766	4.52381	4.56034	4.60238	4.60969	4.67008	4.66201	4.71375	4.72872
4329	1.40678	1.71847	1.94825	2.10329	2.21312	2.30972	2.44525	2.58739	2.65253	2.73825	2.81523	2.90521	3.00687	3.04458	3.1082	2.96047	3.24907	3.30256	3.4016	3.46377	3.46985	3.21331	3.58178	3.64572	3.69353	3.79264	3.7511	3.8744	3.91925	3.93485	3.97629	4.01328	4.0577	4.11519	4.12758	4.17697	4.21743	4.25149	4.28179	4.30349	4.34437	4.37609	4.4007	4.45066	4.41261	4.47893	4.48417	4.53637	4.55333
6962	0.0717096	0.627085	0.743527	0.993638	1.15154	1.26527	1.31344	1.33445	1.57381	1.61049	1.71733	1.8498	1.9125	2.02698	2.03005	2.0936	2.17808	2.17478	2.28085	2.36906	2.44849	2.38883	2.53846	2.58357	2.63681	2.68781	2.73029	2.81115	2.82384	2.85938	2.92908	2.91942	2.94894	3.12167	3.03258	3.01447	3.10537	3.15508	3.20614	3.21639	3.2052	3.28913	3.34019	3.34418	3.35428	3.40392	3.36351	3.44627	3.47316
2256	1.36437	1.68608	1.90689	2.02133	2.1835	2.27275	2.31658	2.41902	2.53421	2.57669	2.66029	2.73757	2.85539	2.87723	2.92149	2.82747	2.99396	3.08919	3.2345	3.28318	3.27204	3.20195	3.3937	3.45749	3.53932	3.56181	3.58164	3.66547	3.75782	3.76941	3.76755	3.92312	3.89179	4.12395	3.9637	4.00928	4.06392	4.14441	4.15011	4.19989	4.2423	4.22116	4.29618	4.31716	4.31241	4.38588	4.39613	4.41392	4.42881
3452	1.85832	2.21606	2.40141	2.52992	2.71279	2.78458	2.94098	3.029	3.15295	3.19749	3.31749	3.42238	3.4968	3.59924	3.63545	3.48453	3.8162	3.82946	3.9243	3.97046	4.01328	3.70797	4.13325	4.18437	4.22693	4.30283	4.30536	4.38951	4.41139	4.46279	4.48972	4.57648	4.58803	4.50879	4.64715	4.70066	4.72575	4.75815	4.79869	4.80223	4.84371	4.87077	4.89724	4.93681	4.93306	5.0271	4.9813	5.03363	5.06286
4767	3.13602	3.3783	3.54846	3.71507	3.83075	3.92126	3.98781	4.04809	4.16372	4.201	4.28945	4.37221	4.46851	4.49192	4.56066	4.59015	4.7331	4.76305	4.83163	4.90107	4.93499	4.73597	5.05731	5.15129	5.1746	5.20545	5.26267	5.3498	5.39493	5.42718	5.47812	5.54993	5.56368	5.62334	5.64977	5.67312	5.73112	5.80386	5.81029	5.81658	5.84724	5.91007	5.94019	5.96101	6.00842	6.10842	6.05079	6.08785	6.13819
4758	2.11713	2.52845	2.61156	2.84371	2.95565	3.08529	3.15774	3.28784	3.40026	3.52993	3.5826	3.71673	3.82143	3.85791	3.95123	3.95062	4.09518	4.15838	4.29119	4.32317	4.40124	4.42117	4.51299	4.57247	4.63334	4.64293	4.73291	4.76203	4.78107	4.84412	4.87566	4.91263	4.94915	5.01771	4.99346	5.03407	5.08302	5.11451	5.13186	5.15849	5.21858	5.17767	5.23001	5.27436	5.23982	5.29406	5.30068	5.33467	5.37335
4844	1.51428	1.87374	2.13262	2.25334	2.37904	2.45295	2.56458	2.64609	2.73262	2.70987	2.85665	2.93708	3.05169	3.05393	3.12994	3.1335	3.30096	3.30763	3.35187	3.43053	3.47432	3.387	3.57097	3.60806	3.69085	3.74295	3.85803	3.84552	3.90183	3.96073	3.96362	4.07047	4.05997	4.2531	4.15711	4.21191	4.22024	4.27171	4.32785	4.37483	4.41699	4.40346	4.43447	4.50796	4.48839	4.54884	4.54866	4.63105	4.67304
5990	2.10431	2.42691	2.73094	2.83252	2.94658	3.09197	3.16322	3.2581	3.37952	3.45619	3.55213	3.63279	3.73457	3.83726	3.8618	3.54729	4.00592	4.14688	4.17508	4.24344	4.25927	4.06338	4.38001	4.44369	4.48981	4.56587	4.6417	4.67978	4.70614	4.7482	4.81787	4.82933	4.9012	4.7566	4.95152	4.98672	4.9993	5.07468	5.06642	5.09773	5.13221	5.14135	5.18039	5.21456	5.20317	5.3178	5.27782	5.2907	5.31448
1847	1.61274	1.92799	2.19326	2.31391	2.42753	2.49175	2.64255	2.78958	2.8573	2.87817	3.02514	3.10842	3.17672	3.28752	3.33208	3.20658	3.53229	3.56151	3.59544	3.71042	3.67348	3.35298	3.81523	3.90218	3.94565	3.98603	4.05576	4.0982	4.15987	4.17722	4.19702	4.23764	4.29204	4.31186	4.37375	4.38859	4.43934	4.49987	4.50763	4.564	4.5688	4.59399	4.63641	4.65778	4.65922	4.73839	4.70093	4.75701	4.79477
3878	3.64518	3.90694	4.03951	4.20851	4.32279	4.44049	4.47969	4.64514	4.71793	4.8591	4.90675	4.994	5.14529	5.18947	5.22286	5.10913	5.4453	5.49613	5.54259	5.61205	5.62024	5.37679	5.76829	5.84109	5.88314	5.94231	5.98718	6.06235	6.09301	6.12038	6.20649	6.19202	6.25886	6.16025	6.32645	6.3646	6.3812	6.46793	6.45501	6.48319	6.50813	6.53481	6.57679	6.59181	6.60501	6.70187	6.65797	6.67531	6.7049
6960	-0.0165063	0.410024	0.600659	0.729288	0.894981	0.964783	0.977944	1.12626	1.2253	1.27278	1.39567	1.45158	1.47372	1.51776	1.65577	1.77572	1.72495	1.77753	1.91191	1.95814	2.03671	1.86114	2.11141	2.23504	2.17193	2.31724	2.37149	2.36028	2.47756	2.49114	2.56173	2.53824	2.57389	2.81157	2.66153	2.69737	2.74011	2.71603	2.80582	2.89132	2.92129	2.91409	2.92352	3.00996	3.00782	3.03897	3.04484	3.11712	3.16053
4766	2.99246	3.27005	3.45518	3.65347	3.76919	3.88476	4.04575	4.12605	4.22098	4.27891	4.41777	4.5211	4.61229	4.68244	4.73967	4.57293	4.93628	4.93941	5.05956	5.13497	5.16361	4.81809	5.25274	5.34484	5.40614	5.45872	5.50184	5.53206	5.62877	5.63672	5.68349	5.75558	5.76806	5.84377	5.8287	5.86564	5.89011	5.96006	5.95816	5.99657	6.0042	6.02028	6.06523	6.08184	6.08535	6.16896	6.1201	6.15511	6.18666
3666	3.46121	3.80883	3.97497	4.13067	4.23839	4.40983	4.35863	4.53313	4.59936	4.61588	4.75655	4.82723	4.90029	4.98038	5.05342	5.17023	5.1997	5.26027	5.29247	5.42402	5.41921	5.15459	5.52568	5.60106	5.6497	5.67277	5.70315	5.82425	5.86403	5.89577	5.94779	6.01151	6.00984	6.10629	6.10302	6.13761	6.18402	6.22469	6.25965	6.28199	6.3054	6.35715	6.39437	6.41788	6.43775	6.52618	6.48231	6.52165	6.54772
3577	0.945079	1.2906	1.44705	1.60529	1.72263	1.86439	1.93872	2.04378	2.13138	2.17887	2.27867	2.38293	2.47641	2.53749	2.57357	2.60773	2.80727	2.76702	2.85693	2.93428	2.93082	2.80141	3.04799	3.12376	3.18642	3.21762	3.23771	3.32894	3.38669	3.41372	3.42153	3.56505	3.52472	3.74743	3.60748	3.63632	3.71233	3.76774	3.78289	3.79369	3.81759	3.86656	3.90642	3.92182	3.94702	4.01695	3.99536	4.03149	4.04726
3330	3.54237	3.843	4.02095	4.23213	4.35753	4.43416	4.54032	4.62557	4.70973	4.79651	4.85616	4.9626	5.04737	5.06491	5.13942	5.09727	5.3228	5.3606	5.43606	5.49404	5.50644	5.26303	5.58863	5.7001	5.7522	5.81233	5.81606	5.92264	5.98161	6.00111	6.02205	6.11724	6.12528	6.17639	6.19114	6.23104	6.27187	6.35111	6.34393	6.38494	6.42729	6.41886	6.4633	6.52462	6.4945	6.56641	6.56638	6.61104	6.62734
1334	1.12529	1.45429	1.59961	1.80234	1.91177	2.08091	2.1253	2.19764	2.29388	2.39372	2.45611	2.51269	2.59677	2.65065	2.70713	2.56486	2.83312	2.95802	2.97312	3.05244	3.08207	2.84536	3.12876	3.24746	3.28072	3.34079	3.41415	3.45835	3.53084	3.55914	3.55599	3.69624	3.64092	3.89591	3.74672	3.81192	3.82649	3.92856	3.92437	3.95164	3.98076	4.00578	4.05654	4.07551	4.09574	4.18419	4.15632	4.1781	4.22501
3660	3.66481	3.96631	4.18511	4.27701	4.37205	4.46182	4.57835	4.64131	4.71392	4.78178	4.86722	4.93244	5.02366	5.04441	5.13167	5.23729	5.31474	5.38939	5.41036	5.47743	5.50548	5.3293	5.63618	5.71942	5.75196	5.78218	5.89859	5.90943	5.95448	6.00379	6.02027	6.09925	6.12231	6.24214	6.21581	6.25403	6.29577	6.29857	6.36163	6.43797	6.44274	6.48003	6.51456	6.54194	6.55195	6.62466	6.61665	6.64399	6.68165
3111	3.3824	3.73269	3.87387	4.02079	4.13617	4.23347	4.28283	4.42484	4.49771	4.53798	4.65783	4.7089	4.81401	4.88241	4.94285	4.95917	5.05679	5.1136	5.18779	5.26208	5.3058	4.98499	5.42139	5.46291	5.56231	5.60393	5.65024	5.74148	5.7674	5.80891	5.87785	5.88261	5.94277	5.95809	6.01162	6.05334	6.0797	6.13118	6.15654	6.20379	6.22516	6.23925	6.28501	6.3238	6.32593	6.40681	6.36549	6.41796	6.4654
3124	1.38848	1.69701	1.90687	2.0917	2.15597	2.28628	2.33164	2.49603	2.5417	2.69265	2.70171	2.78081	2.84623	2.90714	2.99793	2.98129	3.1468	3.18961	3.25875	3.36372	3.31818	3.1765	3.44949	3.55434	3.5966	3.61537	3.6943	3.66864	3.78505	3.83352	3.83726	3.9805	3.93859	4.18849	4.01972	4.05057	4.11406	4.14391	4.18576	4.23571	4.25013	4.27474	4.31609	4.33478	4.3642	4.42124	4.39542	4.45428	4.49576
4517	1.11125	1.44508	1.62672	1.75097	1.87595	1.95574	2.01488	2.15945	2.23292	2.28155	2.38732	2.43891	2.49471	2.60451	2.66838	2.72788	2.78754	2.84316	2.90793	2.9951	3.00319	2.83975	3.0672	3.15317	3.20511	3.28625	3.33251	3.37854	3.46062	3.48142	3.50334	3.57177	3.57276	3.75262	3.67198	3.72335	3.75208	3.76246	3.83747	3.89426	3.9025	3.94584	3.99579	4.02145	4.03773	4.10492	4.0923	4.13985	4.20364
5437	2.4246	2.7107	2.92585	3.06439	3.14495	3.26994	3.35387	3.47582	3.54552	3.70542	3.69707	3.77724	3.81822	3.91994	4.00544	3.8976	4.13199	4.19168	4.3114	4.36945	4.40908	4.23953	4.52503	4.57445	4.66302	4.70092	4.76549	4.82304	4.84185	4.88929	4.94213	4.98244	5.03392	4.95365	5.09611	5.16081	5.14997	5.20726	5.22083	5.28139	5.3049	5.31368	5.355	5.37656	5.39142	5.5046	5.44568	5.47689	5.52113
4700	1.29842	1.63496	1.83612	2.02334	2.07964	2.18927	2.26907	2.35761	2.40734	2.45292	2.55187	2.62646	2.67165	2.81658	2.83825	2.92859	2.95169	2.96971	3.09634	3.15069	3.14332	3.01709	3.27564	3.37003	3.4093	3.4553	3.47674	3.57256	3.5922	3.67562	3.68166	3.75823	3.75977	3.98813	3.86147	3.93829	3.93594	3.97414	4.03592	4.04907	4.09241	4.14437	4.18738	4.21292	4.24481	4.30795	4.30192	4.32164	4.35789
3975	2.78716	3.19595	3.35858	3.49845	3.6397	3.76639	3.87271	3.9836	4.03788	4.12031	4.20038	4.2992	4.44325	4.47021	4.579	4.4257	4.73134	4.74498	4.85961	4.91632	4.94278	4.80148	5.11795	5.14996	5.21827	5.28188	5.29254	5.34599	5.41757	5.45518	5.52762	5.51707	5.57557	5.54794	5.6336	5.68713	5.71191	5.73723	5.755	5.81616	5.83458	5.83359	5.91162	5.92085	5.88645	5.97549	5.93143	5.96167	6.03536
6056	3.53213	3.82579	4.03153	4.16613	4.28431	4.39107	4.46936	4.5852	4.6582	4.75211	4.82173	4.881	4.95294	5.06603	5.09837	5.11829	5.27179	5.31025	5.35992	5.475	5.4605	5.26794	5.55554	5.64062	5.71602	5.72923	5.83656	5.86468	5.92085	5.93802	6.00884	6.01916	6.08331	6.07621	6.15436	6.2051	6.22196	6.26119	6.2893	6.33254	6.34079	6.40572	6.43356	6.44825	6.49355	6.60347	6.54651	6.5548	6.59794
3959	3.37102	3.76806	3.85265	4.02934	4.12609	4.22793	4.27549	4.43346	4.50363	4.54476	4.6564	4.73117	4.81579	4.92146	4.94904	5.03723	5.11889	5.16835	5.22922	5.30835	5.33074	5.07386	5.41003	5.49276	5.54669	5.59273	5.60853	5.72734	5.76244	5.80569	5.84884	5.90645	5.92157	5.94686	6.00991	6.02507	6.07891	6.15619	6.15291	6.18549	6.20415	6.23974	6.2854	6.31519	6.33752	6.42307	6.3729	6.43389	6.47982
3772	3.11406	3.43698	3.62576	3.73741	3.85013	3.93128	4.02999	4.11502	4.16638	4.19861	4.31422	4.41433	4.49936	4.57623	4.61676	4.7583	4.70978	4.8206	4.85486	4.90938	4.97922	4.78847	5.12062	5.14366	5.22126	5.25934	5.31752	5.37529	5.40254	5.45715	5.50049	5.61267	5.60666	5.69695	5.66402	5.69977	5.74615	5.73883	5.82205	5.89272	5.92165	5.91793	5.9355	5.98965	6.00951	6.07416	6.06975	6.10886	6.11129
4359	1.28049	1.64251	1.83172	1.97297	2.00617	2.20443	2.26358	2.34963	2.44501	2.50725	2.60259	2.68982	2.79944	2.8497	2.89707	2.84472	3.0344	3.14585	3.18545	3.2571	3.26631	3.01741	3.34904	3.46752	3.52344	3.56177	3.60607	3.70747	3.6831	3.75919	3.78104	3.86714	3.86612	4.02113	3.94476	4.00765	4.01594	4.07863	4.09844	4.08431	4.14433	4.17866	4.21403	4.2602	4.25385	4.31836	4.31417	4.34338	4.36799
4273	1.92062	2.28659	2.4429	2.59848	2.71632	2.8146	2.83506	2.98422	3.04305	3.09745	3.21922	3.28191	3.31515	3.42309	3.47143	3.35997	3.64055	3.73764	3.77388	3.87384	3.82659	3.63106	3.97453	3.99078	4.07874	4.12353	4.19603	4.29792	4.33582	4.35433	4.3491	4.49814	4.46961	4.57171	4.54472	4.61122	4.60705	4.66133	4.69916	4.69477	4.75582	4.7792	4.81766	4.85333	4.87129	4.93871	4.92184	4.96951	5.00052
5092	1.01551	1.31519	1.46746	1.64069	1.73445	1.84972	1.96987	2.00358	2.13243	2.26732	2.30912	2.4084	2.5131	2.61551	2.61111	2.4953	2.73663	2.8012	2.88636	2.9583	3.0297	2.94784	3.10103	3.15732	3.22158	3.30293	3.2967	3.36721	3.49218	3.49618	3.44718	3.66664	3.58561	3.89986	3.67215	3.70045	3.74817	3.84446	3.82357	3.87647	3.8575	3.89472	3.9624	3.93652	3.98153	4.03459	3.99399	4.06199	4.10528
4928	3.09167	3.36299	3.58504	3.7261	3.84822	3.88181	4.03185	4.10119	4.19206	4.31154	4.37079	4.45737	4.58444	4.57454	4.68754	4.61547	4.86587	4.91544	4.9789	5.03911	5.05688	4.80408	5.17741	5.27213	5.31938	5.3856	5.40602	5.48105	5.51076	5.55143	5.61382	5.63109	5.68377	5.6757	5.77191	5.82713	5.8166	5.88539	5.89708	5.93906	5.94879	5.98491	6.03519	6.05344	6.05906	6.1728	6.11375	6.13719	6.17637
1940	2.51701	2.85974	3.07429	3.20016	3.28626	3.39103	3.46625	3.59836	3.67783	3.78855	3.83789	3.92562	4.01958	4.08707	4.13758	3.90439	4.30066	4.37179	4.41647	4.50274	4.53703	4.2552	4.63752	4.70995	4.767	4.82457	4.90379	4.91898	4.99044	5.01883	5.05749	5.14586	5.14803	5.20909	5.22819	5.26628	5.28777	5.35488	5.35587	5.41628	5.41659	5.44852	5.51003	5.52061	5.51105	5.62684	5.57547	5.59308	5.6372
6377	2.10081	2.45375	2.62198	2.75925	2.87193	2.99042	3.03	3.12786	3.22906	3.27495	3.42854	3.48193	3.56662	3.70077	3.70482	3.53184	3.87583	3.9303	4.01039	4.09816	4.09226	3.76032	4.19339	4.27885	4.37534	4.40932	4.49863	4.55068	4.56947	4.60528	4.70213	4.65778	4.73966	4.67268	4.81007	4.84292	4.87457	4.9158	4.92935	4.96107	4.98749	5.02447	5.04196	5.07393	5.11715	5.21893	5.15595	5.1733	5.19978
4530	1.18674	1.50309	1.63061	1.84774	1.94698	2.05866	2.11283	2.23378	2.31986	2.42586	2.48059	2.57365	2.66598	2.73527	2.798	2.60067	2.88366	3.02192	3.09707	3.12042	3.1751	2.92248	3.31537	3.35107	3.4068	3.46362	3.48514	3.55695	3.61975	3.63618	3.69448	3.76149	3.76379	3.92994	3.8385	3.88634	3.91532	3.97988	3.99583	3.99007	4.02609	4.08738	4.12525	4.14023	4.14584	4.22376	4.2078	4.23662	4.27101
3098	2.43128	2.814	3.02323	3.1655	3.2848	3.33284	3.44557	3.5721	3.65415	3.75535	3.8314	3.90941	4.00142	4.06777	4.12636	3.98997	4.27739	4.38239	4.39855	4.46051	4.49594	4.25763	4.64569	4.69041	4.71201	4.8059	4.86	4.88802	4.95735	4.97514	5.05561	5.03691	5.1209	4.97105	5.1929	5.22922	5.25765	5.31516	5.30923	5.334	5.36416	5.39673	5.43038	5.47464	5.47258	5.57753	5.53568	5.55153	5.57869
4048	1.29135	1.56043	1.80225	1.95257	2.11985	2.16625	2.35757	2.43605	2.51536	2.51054	2.66814	2.77953	2.87938	2.90271	2.97708	2.99324	3.01636	3.15987	3.2261	3.2853	3.24852	3.02667	3.38479	3.47388	3.48274	3.52556	3.59281	3.68279	3.69448	3.74799	3.69669	3.90269	3.84592	4.12606	3.91984	3.9695	4.0153	4.02581	4.10313	4.1185	4.15549	4.18761	4.22276	4.24662	4.26816	4.3159	4.32513	4.35941	4.38201
1754	3.34572	3.64861	3.81114	3.96586	4.05452	4.16428	4.30951	4.31204	4.43737	4.50963	4.55357	4.63273	4.7141	4.72631	4.8547	4.90543	4.95	5.04015	5.0958	5.15819	5.15366	5.05945	5.29568	5.33707	5.43401	5.45867	5.5047	5.65899	5.6063	5.65099	5.74997	5.7032	5.8003	5.80567	5.88657	5.92003	5.95179	5.94087	6.02464	6.08981	6.0969	6.14301	6.17999	6.20288	6.24053	6.31303	6.27874	6.32498	6.36817
4842	2.54777	2.87484	3.01603	3.21987	3.3171	3.4781	3.53341	3.63701	3.77036	3.84288	3.97706	4.04785	4.15744	4.29447	4.29932	4.17461	4.44968	4.59722	4.58471	4.68137	4.71595	4.65404	4.83855	4.88468	4.97201	5.03056	5.09212	5.08201	5.14518	5.17246	5.23363	5.2523	5.30583	5.26654	5.37965	5.38338	5.42442	5.47558	5.48053	5.53986	5.56004	5.56137	5.58988	5.60221	5.63223	5.70339	5.70262	5.69978	5.72091
3755	3.19626	3.46713	3.73869	3.85181	3.94793	4.0641	4.10434	4.20711	4.32139	4.40567	4.47214	4.56908	4.67986	4.76849	4.77674	4.63578	4.94735	5.02962	5.08992	5.16363	5.18946	4.85718	5.29946	5.37939	5.42601	5.50426	5.56086	5.61173	5.61778	5.66569	5.72487	5.75864	5.80507	5.76794	5.87646	5.96934	5.93899	5.97437	5.99538	6.04285	6.04247	6.10238	6.14882	6.15266	6.18646	6.3085	6.24398	6.23999	6.2854
3001	3.2431	3.58249	3.68287	3.89216	3.95311	4.14352	4.13808	4.32905	4.4162	4.50803	4.58177	4.68989	4.78618	4.86272	4.94391	4.74749	5.1109	5.2396	5.25733	5.33681	5.34788	5.15635	5.46507	5.55962	5.61037	5.68578	5.70576	5.74611	5.81281	5.83943	5.90403	5.92628	5.98859	5.87656	6.03717	6.05556	6.09705	6.15159	6.1522	6.20183	6.22505	6.22652	6.29435	6.30724	6.26555	6.34522	6.33346	6.35344	6.39371
2258	3.27184	3.62066	3.75971	3.95119	4.08102	4.17831	4.25323	4.35048	4.45351	4.52839	4.61084	4.67844	4.75157	4.78561	4.87869	4.78961	5.06106	5.09152	5.16388	5.24705	5.23457	5.11317	5.38868	5.43145	5.47666	5.5464	5.59736	5.65712	5.66011	5.73038	5.77113	5.83306	5.8683	5.78168	5.91909	5.96365	5.99215	6.03229	6.06155	6.13601	6.12989	6.18359	6.23937	6.23953	6.24404	6.35269	6.29239	6.32775	6.37277
3100	2.95233	3.1725	3.45311	3.58782	3.72565	3.81927	3.92458	4.01301	4.08295	4.17662	4.23018	4.33621	4.39688	4.46922	4.51762	4.44582	4.68769	4.71935	4.80907	4.90002	4.89319	4.64859	4.97379	5.06636	5.13361	5.18003	5.2285	5.299	5.39625	5.37349	5.42002	5.47654	5.49324	5.60523	5.57922	5.62073	5.64313	5.67958	5.71048	5.7577	5.77645	5.78977	5.82987	5.87243	5.88677	5.96647	5.94069	5.9767	5.99635
2462	2.80898	3.11749	3.36157	3.4716	3.61534	3.73196	3.76098	3.90902	3.9817	4.05898	4.11351	4.17035	4.27538	4.40641	4.36355	4.36228	4.47228	4.58826	4.66462	4.70038	4.72634	4.6841	4.8186	4.89495	4.95293	5.03309	4.98137	5.15798	5.1852	5.21283	5.23746	5.31265	5.29415	5.59542	5.42273	5.51104	5.4905	5.52848	5.58056	5.61442	5.66365	5.63475	5.69459	5.73462	5.76927	5.82935	5.84157	5.84717	5.84776
4417	2.26429	2.50991	2.69858	2.88155	2.97486	3.07858	3.1507	3.27584	3.32959	3.37863	3.50088	3.58212	3.669	3.68958	3.80943	3.63645	3.93408	4.00448	4.09481	4.13078	4.22616	3.91636	4.30805	4.36663	4.39069	4.43967	4.48797	4.5468	4.62432	4.6353	4.68045	4.79817	4.78509	4.77069	4.84689	4.91175	4.91854	4.96221	5.00343	4.99531	5.04132	5.07724	5.10951	5.14599	5.15458	5.25044	5.21659	5.2552	5.27453
4242	3.56352	3.86702	4.0827	4.18512	4.324	4.46575	4.56633	4.64195	4.72539	4.7804	4.89188	4.98837	5.07005	5.14309	5.21334	5.14376	5.32683	5.43018	5.47969	5.5575	5.5605	5.30096	5.71511	5.73874	5.78052	5.83809	5.84933	5.97315	6.0072	6.04435	6.09546	6.13832	6.15203	6.17284	6.23027	6.27747	6.30525	6.34678	6.37189	6.42602	6.44997	6.45459	6.49243	6.52546	6.53372	6.63283	6.57561	6.63198	6.68005
5074	0.154419	0.642746	0.975188	1.08627	1.26832	1.40277	1.26643	1.77753	1.72528	2.01743	1.94936	2.08315	2.26255	2.3215	2.37387	2.28416	2.55554	2.5451	2.49608	2.67799	2.60681	2.6886	2.92437	2.84017	2.93673	3.04144	2.9633	2.86929	3.13433	3.02965	3.13553	3.11235	3.25737	3.30895	3.16415	3.33172	3.36337	3.08386	3.43594	3.46311	3.50268	3.41008	3.50776	3.55784	3.52728	3.2126	3.60268	3.65339	3.66201
3108	3.27596	3.58086	3.76038	3.92363	4.00445	4.17616	4.19033	4.30491	4.40035	4.53906	4.55441	4.64199	4.76551	4.78816	4.87206	4.72282	5.00468	5.10488	5.13856	5.21246	5.2557	5.00089	5.37466	5.43298	5.49029	5.56569	5.58517	5.64573	5.70595	5.72772	5.77203	5.83026	5.86008	5.90787	5.93968	5.98225	6.0083	6.06847	6.07231	6.10941	6.13678	6.1511	6.20557	6.23128	6.21372	6.31956	6.28309	6.32119	6.34577
3957	3.32771	3.69932	3.83049	4.00739	4.10671	4.22419	4.29073	4.35382	4.48652	4.53509	4.64592	4.73213	4.7706	4.86496	4.92501	4.89157	5.11351	5.15931	5.19704	5.29119	5.29068	5.02771	5.35407	5.46944	5.53671	5.58486	5.66528	5.67074	5.75175	5.77842	5.83212	5.87685	5.91204	5.81928	5.99276	6.00339	6.05713	6.11749	6.1199	6.13716	6.16731	6.21913	6.25956	6.28484	6.2893	6.37565	6.34366	6.38076	6.406
2791	2.30589	2.66767	2.83708	2.95068	3.1203	3.29144	3.35281	3.35984	3.55806	3.69834	3.72162	3.8234	3.92408	3.9903	4.04288	3.85417	4.21601	4.32173	4.33104	4.43732	4.46585	4.26196	4.5479	4.62861	4.69323	4.76869	4.82794	4.86161	4.87694	4.91587	4.98926	4.99502	5.06305	4.95993	5.1224	5.16399	5.18033	5.23577	5.23305	5.27482	5.30497	5.32153	5.38826	5.39015	5.3673	5.48732	5.43716	5.45855	5.47525
5342	2.24525	2.51372	2.78131	2.90856	3.05996	3.18952	3.24234	3.35585	3.46388	3.55107	3.64732	3.74896	3.84636	3.9089	3.96899	3.75391	4.13955	4.24995	4.28973	4.36428	4.38551	4.09918	4.49269	4.55546	4.62181	4.70892	4.73422	4.79778	4.84047	4.86576	4.92072	4.94057	4.99074	4.91596	5.05604	5.07342	5.10547	5.14706	5.17263	5.25269	5.24606	5.24889	5.31465	5.31494	5.29584	5.41041	5.37488	5.38624	5.41258
2458	2.2971	2.60471	2.84561	2.93265	3.05121	3.13609	3.25554	3.37001	3.4178	3.4732	3.58469	3.66806	3.78091	3.76935	3.87043	3.73513	4.04833	4.07897	4.14064	4.21734	4.20906	3.9325	4.33316	4.43007	4.47181	4.53429	4.59964	4.62342	4.70419	4.71969	4.75857	4.83521	4.84636	4.97898	4.93692	4.99399	4.99324	5.04499	5.07769	5.10827	5.13964	5.1488	5.18225	5.22527	5.24767	5.32385	5.28245	5.33727	5.3775
2891	2.31925	2.6363	2.73814	2.98488	3.08157	3.25024	3.3424	3.43335	3.5861	3.68071	3.77649	3.88547	4.00537	4.08317	4.16745	4.01877	4.33346	4.44812	4.45648	4.55302	4.58637	4.47094	4.72786	4.77197	4.82177	4.89144	4.96183	4.98113	4.99931	5.04502	5.09639	5.10416	5.17748	5.11903	5.21908	5.26527	5.27458	5.3506	5.32518	5.34606	5.38107	5.38681	5.4375	5.45392	5.44389	5.5252	5.48323	5.5162	5.53941
2686	2.59722	3.04067	3.20081	3.37331	3.5027	3.64925	3.70014	3.88925	3.9777	4.14071	4.16206	4.27878	4.39435	4.46746	4.53408	4.2381	4.7256	4.80178	4.87682	4.95147	4.95027	4.80777	5.09069	5.15532	5.22191	5.28543	5.32496	5.37722	5.42676	5.44867	5.52067	5.50565	5.57182	5.5892	5.63699	5.65103	5.68649	5.72708	5.74839	5.79156	5.81373	5.80778	5.84046	5.86076	5.84833	5.92605	5.90459	5.92155	5.9312
5254	2.20451	2.54844	2.7066	2.88704	3.00136	3.18427	3.24445	3.29676	3.42455	3.503	3.61674	3.68113	3.81429	3.87613	3.92619	3.79037	4.12098	4.18571	4.23702	4.32102	4.32134	4.18488	4.44125	4.53732	4.57462	4.63465	4.70128	4.74082	4.78544	4.81399	4.89648	4.86516	4.94547	4.84184	5.02111	5.02635	5.07782	5.12455	5.12841	5.16221	5.19682	5.21019	5.24107	5.27698	5.27079	5.35592	5.31181	5.35731	5.38251
5859	0.200016	0.818011	1.01916	1.22962	1.3102	1.53554	1.5564	1.68052	1.7639	1.9365	1.93891	2.06413	2.20615	2.27404	2.22758	2.15431	2.39761	2.47742	2.42836	2.52619	2.60022	2.44006	2.73114	2.73958	2.7667	2.93801	2.83212	2.99555	3.08659	3.04405	3.01778	3.20101	3.17164	3.34697	3.18413	3.26692	3.28503	3.29429	3.39542	3.35908	3.42275	3.45185	3.49497	3.51138	3.48788	3.46397	3.51438	3.64759	3.71523
3668	2.89398	3.24988	3.35167	3.57069	3.64631	3.77352	3.84216	3.92148	4.02085	4.06725	4.15934	4.22732	4.30659	4.41503	4.44772	4.47667	4.57778	4.60921	4.71605	4.76028	4.76896	4.59674	4.9174	4.95641	5.03449	5.07079	5.14657	5.15583	5.25393	5.27511	5.33244	5.39124	5.39906	5.5063	5.46594	5.45006	5.55752	5.63373	5.63074	5.69358	5.72524	5.71513	5.73476	5.79044	5.81099	5.87973	5.86317	5.90931	5.91734
2464	3.11379	3.44574	3.69134	3.75787	3.91761	3.98359	4.06133	4.23236	4.30202	4.43525	4.51461	4.58278	4.69425	4.82131	4.82846	4.57682	5.01779	5.04456	5.12065	5.17986	5.23327	5.06859	5.32837	5.41605	5.47485	5.51266	5.61056	5.64454	5.6819	5.69926	5.78145	5.77943	5.83666	5.74255	5.89574	5.88911	5.95764	5.9938	6.01269	6.08654	6.08283	6.1028	6.15401	6.1447	6.17239	6.27879	6.23129	6.23291	6.27734
4716	2.44892	2.75943	2.94482	3.11655	3.23402	3.31072	3.35913	3.52985	3.65831	3.74073	3.84409	3.94077	4.01027	4.13705	4.17787	3.9113	4.33094	4.4049	4.50487	4.55439	4.59166	4.40335	4.71219	4.76514	4.84396	4.86257	4.96689	4.96918	5.01067	5.06075	5.12303	5.14034	5.18306	5.0984	5.24072	5.29245	5.29632	5.35635	5.36562	5.39779	5.42304	5.43923	5.4789	5.48857	5.49893	5.60963	5.56791	5.57425	5.58428
2048	0.44445	0.813027	1.07631	1.2959	1.36793	1.54637	1.6512	1.70269	1.78738	1.84678	1.98563	2.07373	2.17236	2.24412	2.27372	2.18188	2.44001	2.51546	2.59291	2.65331	2.62712	2.33476	2.70614	2.81412	2.84479	2.93219	2.99909	3.00088	3.08954	3.10618	3.15702	3.1792	3.21382	3.27101	3.28776	3.28334	3.36073	3.41549	3.435	3.46312	3.50485	3.49469	3.53535	3.58232	3.56016	3.61652	3.64251	3.66813	3.67609
3756	3.27581	3.6328	3.84033	3.9912	4.03961	4.13611	4.25488	4.28864	4.39187	4.43568	4.54604	4.61649	4.6259	4.78449	4.7957	4.83022	4.94469	5.00959	5.07541	5.14023	5.16122	4.90902	5.27148	5.32104	5.42446	5.46709	5.51804	5.60182	5.59701	5.66296	5.67602	5.7537	5.77974	5.83264	5.87075	5.8733	5.93421	5.93684	6.0034	6.10417	6.09433	6.12907	6.18584	6.19939	6.20636	6.30898	6.26832	6.305	6.34299
6003	1.05999	1.39593	1.62081	1.80651	1.9579	2.01074	2.13981	2.2362	2.32831	2.31211	2.48341	2.57232	2.69513	2.68528	2.78349	2.83993	2.92375	2.98718	3.04732	3.13905	3.16991	2.78073	3.26184	3.29822	3.35521	3.43824	3.46902	3.49077	3.53543	3.5921	3.63729	3.62418	3.67771	3.90246	3.76503	3.80642	3.86046	3.89128	3.92267	3.94605	3.96281	4.01971	4.07732	4.08721	4.08811	4.12971	4.13071	4.18787	4.23836
2359	2.64869	2.95779	3.07622	3.28407	3.41021	3.48279	3.57055	3.67272	3.76325	3.83633	3.93049	4.02498	4.18333	4.12116	4.25527	4.09416	4.44444	4.48069	4.55069	4.60949	4.62246	4.32537	4.73746	4.83331	4.87758	4.92561	4.96373	5.03746	5.07756	5.09926	5.15111	5.18835	5.24423	5.11391	5.32174	5.35967	5.36992	5.44892	5.43462	5.50594	5.51293	5.53495	5.59342	5.60301	5.57323	5.6702	5.64303	5.68684	5.72358
4770	0.901245	1.24886	1.47821	1.57671	1.70135	1.84441	1.89244	1.97377	2.06632	2.12992	2.21286	2.28708	2.32723	2.42317	2.49193	2.58327	2.6133	2.7056	2.74949	2.79733	2.82929	2.68618	2.912	2.99491	3.07666	3.13794	3.17409	3.17228	3.2549	3.30391	3.30672	3.41352	3.42302	3.54979	3.50239	3.52057	3.58451	3.62928	3.67037	3.72203	3.76134	3.75621	3.78153	3.83471	3.86425	3.92343	3.91319	3.96054	3.96699
7006	0.518619	0.883693	1.03973	1.16597	1.29224	1.4179	1.49036	1.56913	1.64736	1.69331	1.79305	1.87408	1.92988	1.96892	2.06725	2.08291	2.18626	2.25547	2.36595	2.36728	2.42135	2.25004	2.55073	2.61236	2.65212	2.68752	2.75643	2.77378	2.89254	2.91056	2.9273	3.03219	2.99711	3.26823	3.09538	3.15677	3.1721	3.20871	3.2614	3.31327	3.33292	3.36843	3.40047	3.44703	3.41596	3.48605	3.48937	3.52932	3.57683
4864	1.09254	1.54068	1.7222	1.86009	2.01048	2.11516	2.19771	2.33557	2.39381	2.48059	2.56466	2.64031	2.70304	2.77984	2.82392	2.85432	3.00745	2.95839	3.09989	3.15189	3.17123	3.04904	3.25112	3.3545	3.40437	3.43088	3.49864	3.51964	3.62935	3.63976	3.69741	3.71366	3.73627	3.89131	3.83621	3.89426	3.90341	3.90671	3.98061	4.02891	4.03723	4.08352	4.10416	4.1403	4.17119	4.24031	4.21918	4.247	4.2699
5669	1.19731	1.41717	1.63983	1.79465	1.94858	1.92805	2.14773	2.22673	2.3104	2.29817	2.48398	2.55935	2.63947	2.64895	2.77243	2.84188	2.9287	2.89324	2.99316	3.12871	3.10203	2.79214	3.25031	3.28991	3.34107	3.35324	3.46225	3.43402	3.58096	3.58575	3.60108	3.72203	3.69446	3.86018	3.78731	3.86572	3.86418	3.92612	3.92145	4.01228	4.0068	4.01975	4.08894	4.08799	4.09608	4.17262	4.13358	4.17983	4.23076
3864	2.97056	3.29827	3.41663	3.58191	3.67747	3.77116	3.85218	3.931	4.00467	4.06753	4.15307	4.20061	4.29791	4.34988	4.36902	4.38805	4.50419	4.55308	4.61249	4.69947	4.76708	4.59665	4.91963	4.88049	5.00703	5.05932	5.08564	5.13399	5.21232	5.23461	5.25895	5.35396	5.40021	5.08427	5.46708	5.568	5.53113	5.55932	5.60221	5.63988	5.66926	5.70878	5.72622	5.76207	5.82763	5.9206	5.89793	5.86402	5.89691
4524	3.18946	3.43193	3.73747	3.88441	4.07926	4.13419	4.26614	4.41341	4.50426	4.5707	4.70528	4.79397	4.85825	4.99857	5.04458	4.97358	5.20025	5.27909	5.34899	5.4056	5.48405	5.44611	5.54771	5.61906	5.67857	5.73228	5.76734	5.85238	5.85709	5.89026	5.92717	5.99202	6.0291	5.97267	6.09125	6.11776	6.13189	6.17059	6.18343	6.24213	6.25441	6.27599	6.30975	6.31514	6.32854	6.38626	6.39232	6.39847	6.43467
5789	1.98515	2.37144	2.51418	2.72496	2.80048	3.0332	3.17374	3.20795	3.2937	3.39459	3.49913	3.56845	3.69154	3.75138	3.80718	3.6991	3.9938	4.02892	4.07375	4.17209	4.20809	4.08074	4.28388	4.37789	4.39648	4.47912	4.57943	4.50948	4.62967	4.62394	4.67835	4.7467	4.78939	4.62022	4.84424	4.88687	4.89051	4.94755	4.93436	4.9909	5.02648	5.027	5.05827	5.08333	5.09693	5.18906	5.15012	5.17999	5.19356
4780	2.07287	2.38194	2.61157	2.75882	2.88579	3.05864	3.17664	3.28382	3.3663	3.46008	3.56112	3.63281	3.78892	3.85606	3.88523	3.79456	4.07868	4.16526	4.1625	4.22338	4.32042	4.21483	4.43323	4.48312	4.52636	4.584	4.67469	4.67453	4.70807	4.75092	4.80395	4.83058	4.90843	4.79367	4.94213	4.97206	5.00663	5.03502	5.04813	5.09918	5.11573	5.12719	5.17683	5.2047	5.19245	5.28438	5.25411	5.25204	5.27501
5007	2.1086	2.39305	2.5685	2.7886	2.9114	3.11784	3.15032	3.38334	3.45412	3.57111	3.66371	3.77823	3.91634	3.97342	4.03521	3.91483	4.23827	4.29651	4.3659	4.43733	4.4825	4.40694	4.60727	4.67994	4.71744	4.76198	4.8297	4.85546	4.89344	4.93044	4.98373	5.0254	5.05765	5.07167	5.10248	5.14994	5.15846	5.18641	5.20339	5.2169	5.25431	5.26587	5.30149	5.31757	5.3158	5.38422	5.35896	5.36911	5.38951
3105	3.49174	3.79708	4.02247	4.15069	4.25055	4.3453	4.4422	4.53948	4.65098	4.74702	4.78873	4.90691	4.97053	5.06802	5.11551	4.9764	5.26371	5.31009	5.39042	5.4847	5.49767	5.2309	5.6144	5.66355	5.73771	5.77262	5.87719	5.8498	5.96627	5.96345	5.99749	6.09227	6.1019	6.10352	6.16984	6.21821	6.21912	6.28133	6.29702	6.3489	6.35964	6.38471	6.44471	6.45089	6.47212	6.58746	6.53219	6.53787	6.56728
3210	2.85541	3.1866	3.38005	3.50136	3.61221	3.74691	3.77947	3.84522	3.91593	3.98173	4.05924	4.14381	4.24855	4.2956	4.32467	4.39834	4.43181	4.53689	4.56845	4.65209	4.64794	4.5912	4.80806	4.86573	4.91403	4.97802	5.0335	5.07287	5.13928	5.18486	5.23391	5.31415	5.30875	5.36747	5.39711	5.43641	5.47266	5.50501	5.54809	5.61002	5.61235	5.65276	5.70259	5.71237	5.75715	5.87278	5.81887	5.83497	5.86142
4606	1.76144	2.01874	2.25812	2.3758	2.47443	2.55051	2.67656	2.77023	2.81476	2.87176	2.97662	3.03045	3.1428	3.21739	3.26404	3.23321	3.35514	3.44337	3.50431	3.5846	3.60031	3.39068	3.67535	3.79895	3.82889	3.89452	3.93441	4.04364	4.05688	4.08694	4.10654	4.20348	4.19611	4.36929	4.27767	4.3121	4.37678	4.43801	4.46254	4.46526	4.50127	4.53279	4.56661	4.59613	4.63937	4.71886	4.69659	4.72264	4.72492
871	0.0891922	0.398508	0.65928	0.793634	1.02655	0.943032	1.21352	1.26767	1.38313	1.20461	1.60862	1.65526	1.79448	1.44766	1.77803	1.97919	1.9641	2.16372	2.00461	2.1505	2.08379	1.68642	2.27764	2.54292	2.49954	2.25627	2.44519	2.72426	2.49807	2.63066	2.58492	2.80117	2.76076	2.7926	2.77997	2.49013	2.90422	2.95179	2.89507	3.20377	3.22328	2.93093	3.06217	3.17258	2.88312	2.23788	2.93855	3.27564	3.31964
4059	2.83284	3.121	3.33248	3.49034	3.60244	3.68526	3.77016	3.86553	3.93719	3.98097	4.08078	4.1784	4.25546	4.2998	4.37593	4.43487	4.57026	4.60784	4.62459	4.72998	4.73853	4.52547	4.85335	4.89074	4.98295	5.01696	5.05482	5.08692	5.17725	5.21128	5.2601	5.31922	5.32567	5.51439	5.40146	5.47312	5.48039	5.52244	5.56064	5.61878	5.64675	5.63914	5.66942	5.7217	5.7336	5.8082	5.77826	5.83679	5.87553
4860	1.57362	1.87188	2.09694	2.22085	2.34908	2.47644	2.57422	2.60084	2.76843	2.84526	2.9554	3.03179	3.10459	3.203	3.31344	3.27263	3.44305	3.52204	3.54806	3.59597	3.67964	3.71599	3.82492	3.87718	3.92342	3.97507	4.04165	4.03314	4.10225	4.11925	4.18236	4.22173	4.2707	4.28456	4.31924	4.35914	4.39551	4.43423	4.42368	4.47302	4.50809	4.52117	4.56648	4.58897	4.59546	4.67623	4.66079	4.65831	4.66926
6058	2.12602	2.3805	2.61049	2.77388	2.85574	2.95573	3.07636	3.17831	3.2284	3.35165	3.39057	3.46717	3.52344	3.58821	3.6717	3.60579	3.81578	3.87605	3.90559	3.95597	4.05387	3.8654	4.16206	4.1918	4.28864	4.31362	4.36515	4.39315	4.4628	4.49879	4.54871	4.61612	4.63607	4.63139	4.71353	4.75607	4.77255	4.84017	4.84124	4.95838	4.95606	4.93262	4.98215	5.00442	5.05408	5.17412	5.10977	5.09781	5.12376
2776	3.48904	3.78404	4.02569	4.15295	4.25177	4.34454	4.38249	4.54965	4.62643	4.70649	4.79371	4.86269	4.95452	5.0325	5.08521	4.96935	5.22873	5.28449	5.35107	5.42278	5.45688	5.19454	5.57711	5.64365	5.70819	5.75272	5.81865	5.82268	5.88493	5.93504	6.00117	6.03723	6.0817	5.98991	6.14475	6.18447	6.19952	6.27586	6.28169	6.32141	6.33239	6.37367	6.44187	6.44804	6.43943	6.54926	6.50314	6.52227	6.55714
3445	4.05806	4.4552	4.63214	4.78974	4.84229	4.97968	5.11678	5.18088	5.24775	5.28842	5.41611	5.49711	5.59806	5.66725	5.73566	5.72258	5.92684	5.95772	6.01373	6.10091	6.09017	5.79811	6.19341	6.30076	6.36306	6.41281	6.45311	6.52978	6.54187	6.60184	6.6345	6.68143	6.72706	6.71176	6.79525	6.8387	6.86096	6.91246	6.92712	6.96218	6.97249	7.01886	7.06343	7.0751	7.08831	7.19904	7.14423	7.16093	7.18445
3206	2.80347	3.24818	3.424	3.58392	3.6841	3.81894	3.89257	4.00806	4.09893	4.23942	4.29987	4.37299	4.46576	4.57771	4.63166	4.37307	4.79443	4.85489	4.93219	4.98197	5.01844	4.75382	5.1476	5.21047	5.26756	5.30561	5.38585	5.42319	5.42872	5.48542	5.56315	5.55813	5.61687	5.57254	5.68752	5.73487	5.73339	5.80009	5.80847	5.81859	5.85488	5.87608	5.90227	5.94346	5.92754	6.01834	5.98153	6.00938	6.02904
3844	1.83882	2.16863	2.31953	2.55383	2.65435	2.81043	2.85921	3.03027	3.10106	3.20325	3.30765	3.34902	3.44403	3.56642	3.56988	3.39127	3.75062	3.8609	3.91394	4.00043	3.98769	3.83026	4.0774	4.16205	4.24373	4.2854	4.3716	4.42324	4.42901	4.449	4.51486	4.54716	4.61784	4.46387	4.67077	4.66414	4.71191	4.7453	4.75545	4.81885	4.82084	4.86408	4.91741	4.90647	4.90824	5.00917	4.96997	4.99104	5.02204
5012	2.50842	2.85887	3.02136	3.22342	3.32936	3.52873	3.58865	3.64062	3.83351	3.94354	4.02599	4.11448	4.2565	4.32242	4.34169	4.21663	4.53465	4.57365	4.63494	4.74411	4.76224	4.55607	4.88602	4.93689	4.9957	5.03167	5.13272	5.11445	5.19253	5.20344	5.25962	5.28451	5.33522	5.30442	5.3942	5.4414	5.44835	5.513	5.50839	5.55844	5.57675	5.57713	5.58614	5.62363	5.64133	5.74915	5.7105	5.69064	5.69685
2069	0.819164	1.17566	1.43541	1.54826	1.72029	1.80566	1.91754	2.01126	2.09756	2.10282	2.25956	2.32641	2.45291	2.47153	2.49246	2.55641	2.63447	2.68995	2.76499	2.83467	2.89574	2.7738	2.98711	2.99057	3.08969	3.12055	3.17305	3.27803	3.30604	3.32142	3.33867	3.43541	3.41362	3.62862	3.51378	3.52467	3.59489	3.68169	3.66871	3.70444	3.71317	3.76006	3.80858	3.8221	3.84511	3.9524	3.89567	3.93067	3.97088
3961	3.35218	3.63911	3.89566	3.98132	4.12889	4.23793	4.30895	4.39979	4.47601	4.50243	4.63493	4.7044	4.76428	4.83925	4.90947	4.94943	5.06348	5.11357	5.20312	5.23981	5.2436	5.00475	5.35107	5.45145	5.49415	5.54001	5.62283	5.61578	5.7311	5.74337	5.7832	5.8263	5.87165	5.91542	5.9398	5.94237	6.02132	6.07265	6.08776	6.14265	6.15127	6.1904	6.23766	6.25726	6.26584	6.35052	6.31993	6.35444	6.41179
2898	1.905	2.17953	2.35339	2.52629	2.6464	2.75831	2.87646	2.91509	3.02861	3.09512	3.18476	3.24602	3.27773	3.46935	3.47404	3.39546	3.60342	3.67273	3.72879	3.80512	3.81173	3.63299	3.95435	3.9956	4.06716	4.1171	4.15757	4.24727	4.24517	4.30659	4.36213	4.43015	4.43823	4.34802	4.52298	4.55547	4.57402	4.61672	4.65315	4.6874	4.70968	4.74621	4.78205	4.79705	4.81614	4.92167	4.87503	4.90233	4.91162
4763	1.59995	2.00993	2.2521	2.42121	2.57875	2.71709	2.86078	2.94219	3.04358	3.12907	3.26015	3.35155	3.48852	3.55556	3.57905	3.33889	3.76225	3.87431	3.91754	3.98525	4.00797	3.7474	4.10734	4.18832	4.26094	4.30282	4.36343	4.4384	4.46771	4.48602	4.5319	4.5728	4.61185	4.70941	4.67596	4.69102	4.72297	4.78807	4.7765	4.81842	4.81784	4.84707	4.89969	4.89242	4.8838	4.97013	4.92221	4.95342	4.98594
1863	0.380347	0.679364	0.919789	1.05124	1.21866	1.25717	1.47225	1.46166	1.56572	1.5273	1.72148	1.78642	1.83966	1.94297	2.00499	2.14483	2.10366	2.11198	2.21291	2.32174	2.28181	2.1555	2.40936	2.46803	2.53838	2.60104	2.65156	2.61792	2.77902	2.78793	2.75415	2.92436	2.88936	3.07131	2.99131	3.02523	3.06943	3.14571	3.14689	3.18307	3.21095	3.23694	3.29231	3.31818	3.31903	3.38552	3.37324	3.40292	3.43771
3088	0.893463	1.21487	1.45126	1.58008	1.67399	1.8314	1.7995	1.97135	2.02991	2.03548	2.20034	2.22284	2.25174	2.37639	2.41723	2.54555	2.62081	2.59918	2.67781	2.75617	2.78581	2.57162	2.8768	2.94576	2.99935	3.08731	3.10611	3.11509	3.23706	3.2691	3.34104	3.29968	3.34473	3.54421	3.45995	3.54457	3.54188	3.56377	3.6187	3.63794	3.68973	3.70977	3.7103	3.78187	3.80887	3.85351	3.84289	3.89653	3.94094
1644	2.7031	2.98481	3.22218	3.35358	3.48678	3.61588	3.6273	3.79084	3.84797	3.94805	4.00592	4.08087	4.15655	4.22257	4.29767	4.10058	4.43498	4.52969	4.57417	4.62388	4.67641	4.47447	4.77851	4.82696	4.89416	4.96238	5.03874	5.11004	5.12721	5.14413	5.23172	5.28278	5.31044	5.2268	5.37236	5.42557	5.41949	5.48999	5.49221	5.54207	5.56164	5.57806	5.62406	5.64568	5.65948	5.77002	5.70453	5.73464	5.7657
6048	2.1876	2.48952	2.67875	2.80467	2.94394	2.95883	3.0383	3.13202	3.22744	3.3209	3.36554	3.46047	3.47879	3.60134	3.63882	3.59463	3.79119	3.93874	3.94419	4.05665	4.03893	3.8017	4.15523	4.21274	4.28813	4.35581	4.44396	4.45684	4.48405	4.53977	4.59908	4.61146	4.6808	4.65317	4.75187	4.74331	4.81722	4.8747	4.88904	4.94106	4.92986	5.00312	5.0714	5.07571	5.05278	5.16472	5.1137	5.15224	5.19934
2277	1.21576	1.54567	1.73109	1.88128	2.02912	2.16146	2.229	2.33302	2.40812	2.5255	2.54825	2.62654	2.71733	2.7669	2.79398	2.74249	3.00022	3.02627	3.11079	3.15868	3.19051	3.02393	3.28255	3.35125	3.43106	3.46953	3.5299	3.5507	3.6092	3.67216	3.73669	3.7038	3.74134	3.91807	3.8537	3.86297	3.92181	4.00267	3.99358	4.01945	4.08177	4.0717	4.06461	4.15959	4.13982	4.19333	4.19152	4.27023	4.28632
3211	3.05026	3.34345	3.52475	3.65938	3.73214	3.85313	3.91014	4.01616	4.08101	4.17882	4.23718	4.32466	4.39131	4.46053	4.51357	4.45452	4.69758	4.70926	4.84423	4.88891	4.9047	4.64016	5.00587	5.07375	5.14113	5.23578	5.27753	5.33481	5.32507	5.40811	5.46573	5.4954	5.53158	5.59888	5.59246	5.64968	5.67735	5.71368	5.75981	5.71322	5.75238	5.85359	5.8763	5.90467	5.9135	6.00318	5.96661	6.00593	6.05318
1254	0.795111	1.13071	1.24313	1.40567	1.51777	1.54945	1.68451	1.77719	1.87754	1.85322	2.03044	2.11642	2.18969	2.3384	2.28898	2.37291	2.50056	2.5712	2.56894	2.63504	2.66593	2.30336	2.78368	2.85392	2.8884	2.96004	3.00254	3.0361	3.11947	3.15836	3.16214	3.28229	3.24315	3.4941	3.34149	3.41869	3.41136	3.46107	3.50396	3.51967	3.55313	3.57926	3.5911	3.63473	3.70713	3.77303	3.73394	3.7484	3.77659
2894	1.92114	2.25334	2.48095	2.65403	2.77859	2.88296	2.95932	3.06078	3.18382	3.33787	3.34267	3.42699	3.52673	3.59448	3.65859	3.46935	3.80389	3.87194	3.95282	4.00799	4.03956	3.86508	4.14219	4.23787	4.26712	4.30915	4.38213	4.47392	4.48775	4.51446	4.56515	4.6183	4.63111	4.71007	4.71044	4.75182	4.78129	4.8489	4.83524	4.87756	4.8919	4.91568	4.96265	4.97289	4.97561	5.08853	5.0384	5.04887	5.08029
5576	1.19063	1.50309	1.70105	1.86537	1.91997	2.0679	2.17079	2.21991	2.33876	2.31934	2.4711	2.56364	2.63489	2.75518	2.79611	2.84769	2.92149	2.95569	3.06021	3.15009	3.13376	3.05633	3.19174	3.29498	3.36706	3.39604	3.44422	3.4893	3.57591	3.60985	3.5876	3.721	3.68147	3.93778	3.78388	3.87492	3.85188	3.92543	3.9233	3.94992	3.99411	4.02345	4.08903	4.11064	4.09791	4.16217	4.17436	4.18731	4.2043
5701	2.68699	3.04453	3.25633	3.37658	3.51512	3.59335	3.70722	3.79594	3.90265	3.98454	4.08449	4.16247	4.27604	4.34824	4.38245	4.26407	4.59397	4.694	4.70693	4.78305	4.80488	4.60953	4.94398	5.00971	5.0315	5.10196	5.1967	5.21569	5.22899	5.28817	5.35488	5.3395	5.42143	5.31611	5.4717	5.49668	5.53676	5.6102	5.59274	5.61339	5.65044	5.68157	5.70661	5.7428	5.7217	5.82411	5.79082	5.79778	5.80255
2467	1.22434	1.50914	1.7377	1.83213	1.98354	2.04669	2.11539	2.25245	2.31246	2.37187	2.46279	2.55405	2.65108	2.68096	2.72939	2.74939	2.81994	3.00784	2.97737	3.08827	3.08426	2.87415	3.21637	3.28617	3.34193	3.36831	3.40625	3.48397	3.56564	3.57431	3.56333	3.71448	3.68222	3.86577	3.77096	3.78387	3.85653	3.92751	3.94282	3.96618	4.00877	4.0107	4.01982	4.06967	4.11833	4.21428	4.16791	4.18887	4.23146
4418	2.32497	2.64167	2.81144	2.98061	3.08368	3.25627	3.27295	3.4395	3.48902	3.60603	3.66844	3.74573	3.85712	3.94783	3.9826	3.74736	4.1522	4.25736	4.24591	4.32724	4.3534	4.14352	4.48316	4.54925	4.59466	4.66457	4.73158	4.78004	4.79483	4.82929	4.86748	4.87777	4.96538	4.96938	5.03674	5.051	5.09551	5.1344	5.14807	5.19714	5.21375	5.24281	5.29035	5.31553	5.29033	5.38415	5.36355	5.38315	5.39595
5173	1.69856	2.06651	2.23283	2.40141	2.51076	2.63136	2.66935	2.83835	2.90128	2.99564	3.06289	3.13929	3.2295	3.25023	3.33785	3.16549	3.53086	3.55535	3.64184	3.7136	3.72385	3.46798	3.84044	3.89041	3.94881	3.97555	4.03842	4.08853	4.15714	4.181	4.21984	4.25344	4.29684	4.35459	4.37449	4.41086	4.43812	4.52111	4.52439	4.55268	4.59317	4.58628	4.62395	4.68686	4.65098	4.73867	4.71605	4.76833	4.78274
3325	3.34948	3.69547	3.86145	4.02406	4.10077	4.22035	4.27477	4.32224	4.43507	4.49815	4.60851	4.65351	4.70316	4.82961	4.84372	4.83427	4.96723	5.03817	5.13552	5.22782	5.24293	4.95355	5.39988	5.41867	5.4936	5.49039	5.59043	5.59089	5.69167	5.72754	5.7536	5.83415	5.84256	5.89812	5.9283	5.99958	5.9954	6.04747	6.06949	6.14055	6.14978	6.16706	6.23037	6.24731	6.24987	6.34949	6.30143	6.33623	6.36373
3742	2.3894	2.72123	2.9073	3.05072	3.17711	3.33876	3.41404	3.56866	3.66623	3.76604	3.86048	3.95014	4.09166	4.16294	4.21213	3.97512	4.39578	4.42812	4.50242	4.56001	4.60772	4.47767	4.72407	4.79714	4.83507	4.89828	4.96847	5.006	5.02473	5.06748	5.13723	5.10714	5.18572	5.07805	5.23539	5.30204	5.29179	5.32495	5.35862	5.36846	5.40276	5.4287	5.46723	5.47957	5.46526	5.56837	5.52543	5.54667	5.57472
4170	2.02914	2.33196	2.44821	2.5852	2.72518	2.825	2.88828	2.94967	3.06959	3.15347	3.24893	3.31204	3.3537	3.49257	3.49072	3.42085	3.65085	3.72626	3.77796	3.8449	3.88389	3.63322	3.99082	4.0816	4.08502	4.15868	4.26233	4.27661	4.34088	4.37464	4.44486	4.47463	4.51019	4.48568	4.57957	4.57953	4.64139	4.71453	4.71016	4.7709	4.7683	4.83241	4.88091	4.89057	4.8735	4.98216	4.9247	4.97281	5.02524
7184	-0.410936	-0.109323	0.0595211	0.217132	0.369122	0.43495	0.538213	0.575859	0.643563	0.735841	0.827115	0.880867	0.901895	1.01094	1.04719	1.0252	1.21702	1.28072	1.27729	1.41375	1.44751	1.26575	1.5597	1.58072	1.63801	1.68019	1.74121	1.82351	1.83563	1.89881	1.96073	1.99309	1.98314	2.25099	2.08964	2.11495	2.17262	2.24782	2.26831	2.27729	2.32863	2.35384	2.3895	2.43864	2.43266	2.47291	2.49767	2.53121	2.56709
4931	3.02838	3.34591	3.61676	3.75254	3.80194	3.9011	4.09438	4.18293	4.26053	4.27273	4.42535	4.49957	4.5976	4.65356	4.71094	4.62726	4.83323	4.94856	5.03396	5.08838	5.08356	4.82566	5.19558	5.26774	5.3453	5.40017	5.45392	5.50734	5.52686	5.57164	5.61298	5.65612	5.69912	5.69203	5.77134	5.80056	5.82987	5.8668	5.89441	5.95633	5.9596	5.98279	6.05117	6.04762	6.02832	6.14196	6.09375	6.13784	6.18523
3965	3.44663	3.73905	3.89618	4.00121	4.09229	4.16835	4.27839	4.34078	4.40721	4.45298	4.57151	4.63061	4.67149	4.73456	4.84081	4.88916	4.9528	4.99421	5.07159	5.12435	5.19094	4.96416	5.31366	5.36631	5.41482	5.47194	5.49396	5.53942	5.67402	5.67712	5.69227	5.78151	5.789	5.94351	5.87344	5.90194	5.96621	6.00997	6.03548	6.06425	6.10056	6.1342	6.16356	6.19771	6.24223	6.32963	6.29435	6.32007	6.34039
7936	0.277014	0.60434	0.745194	0.919925	1.08011	1.13302	1.32842	1.39849	1.41995	1.4485	1.57961	1.67579	1.74102	1.81233	1.87977	1.82233	1.99543	2.10602	2.11332	2.18095	2.2317	2.07318	2.38649	2.37671	2.4516	2.49704	2.5469	2.53113	2.67384	2.69906	2.66348	2.82456	2.74349	3.06636	2.87573	2.96817	2.96513	3.02301	3.02219	3.07415	3.10842	3.10153	3.16399	3.19713	3.1883	3.24109	3.2495	3.29477	3.29479
804	1.36759	1.7402	1.87904	1.99675	2.13402	2.24527	2.25083	2.36989	2.47293	2.57372	2.61311	2.6794	2.72986	2.83954	2.90551	2.88433	3.029	3.16353	3.16819	3.23797	3.26965	3.14391	3.34994	3.42908	3.50358	3.56125	3.57261	3.63494	3.67848	3.71477	3.71864	3.80618	3.83561	3.90363	3.93014	3.92312	4.01404	4.06199	4.06958	4.13151	4.15169	4.18429	4.24202	4.25199	4.26543	4.37474	4.35458	4.36097	4.38196
1547	2.11732	2.42078	2.59546	2.80934	2.9	3.05085	3.11244	3.19396	3.36522	3.5101	3.53489	3.63028	3.80731	3.74199	3.89079	3.653	4.10281	4.15977	4.19683	4.26119	4.28712	4.10267	4.37806	4.46392	4.50651	4.59378	4.61158	4.69627	4.72753	4.75728	4.81425	4.81283	4.88463	4.77963	4.92863	4.95205	4.97822	5.01701	5.05085	5.08886	5.11919	5.11353	5.16059	5.19653	5.12574	5.21927	5.18997	5.25936	5.27646
5239	2.58255	2.86324	3.10334	3.22332	3.40515	3.51641	3.58715	3.77091	3.84063	3.95068	4.03101	4.0995	4.2431	4.35474	4.37579	4.103	4.54501	4.61006	4.64764	4.75188	4.7913	4.57221	4.91936	4.98119	5.03305	5.06989	5.1628	5.1668	5.21767	5.24876	5.32294	5.33104	5.37544	5.33962	5.44071	5.46182	5.50025	5.5524	5.55588	5.56767	5.59722	5.62597	5.67262	5.68046	5.6773	5.77771	5.74174	5.74379	5.7505
4079	2.4061	2.7164	2.97776	3.07554	3.20445	3.30869	3.39152	3.53021	3.60647	3.72316	3.77724	3.85019	3.93217	3.98997	4.04712	3.87935	4.1808	4.27974	4.3319	4.40467	4.44378	4.19049	4.57092	4.59316	4.68712	4.73534	4.78946	4.82126	4.90277	4.90995	4.98288	5.01992	5.05554	5.04293	5.11859	5.15281	5.16655	5.20029	5.24172	5.31516	5.32011	5.3146	5.35713	5.38519	5.40047	5.51402	5.45177	5.46892	5.49702
4514	2.39556	2.75599	2.9366	3.06606	3.18915	3.3355	3.39909	3.53381	3.62237	3.67964	3.7773	3.86642	3.95151	4.04394	4.08864	4.0013	4.22741	4.28644	4.36424	4.47112	4.46419	4.24358	4.55431	4.63988	4.72915	4.7779	4.7971	4.85182	4.93489	4.95299	4.99313	5.05379	5.06152	5.18812	5.12925	5.17857	5.19741	5.23964	5.26039	5.28987	5.30447	5.34525	5.41043	5.42208	5.39189	5.47962	5.44754	5.48745	5.50931
2883	3.83154	4.20868	4.39364	4.51454	4.60507	4.70596	4.79428	4.89075	4.96199	5.04249	5.10447	5.17912	5.26268	5.31341	5.40272	5.24385	5.57734	5.61565	5.68377	5.74514	5.75314	5.50115	5.86049	5.96468	6.02262	6.06963	6.12398	6.20028	6.22732	6.26364	6.34204	6.35702	6.41097	6.30492	6.46647	6.54984	6.52046	6.60252	6.61449	6.64146	6.67786	6.68633	6.72615	6.7643	6.7696	6.86299	6.81874	6.85495	6.87459
11112	0.788615	1.03717	1.27094	1.457	1.551	1.64045	1.74307	1.80057	1.89992	1.90768	2.0397	2.08795	2.10875	2.20987	2.259	2.31937	2.39466	2.49738	2.50466	2.6016	2.57542	2.38159	2.6765	2.76142	2.79724	2.82686	2.91112	2.92985	3.07801	3.06708	3.08351	3.19262	3.18671	3.29917	3.28703	3.31795	3.35384	3.38007	3.42	3.52271	3.53677	3.52369	3.55436	3.58259	3.65092	3.72632	3.7071	3.71282	3.76549
5610	2.32848	2.65776	2.82622	2.99884	3.10378	3.23694	3.33039	3.39154	3.49403	3.54204	3.63188	3.73113	3.7669	3.90644	3.93349	3.84112	4.09797	4.15117	4.2047	4.28153	4.31089	4.01081	4.41297	4.47741	4.51109	4.58262	4.64217	4.65687	4.77049	4.76928	4.8365	4.84153	4.89424	4.89084	4.97981	5.0161	5.03761	5.13009	5.11395	5.17755	5.19949	5.19378	5.24769	5.2722	5.28076	5.38202	5.34463	5.3591	5.38035
2067	1.34475	1.66116	1.8455	2.03453	2.14306	2.22947	2.32646	2.43245	2.49636	2.57422	2.67717	2.72479	2.76982	2.91357	2.91131	2.84034	3.0642	3.09893	3.12577	3.20032	3.23924	3.12236	3.32218	3.41448	3.43711	3.53809	3.60624	3.64971	3.67785	3.73463	3.797	3.85738	3.85787	3.94579	3.93336	3.93587	4.00814	4.05939	4.08521	4.13081	4.12877	4.19697	4.26713	4.25369	4.2691	4.38417	4.33991	4.34781	4.40028
5101	-0.398536	-0.0320626	0.202567	0.274883	0.412861	0.563763	0.683149	0.753129	0.815509	0.866231	1.01747	1.08164	1.15429	1.19242	1.26972	1.21986	1.40942	1.47071	1.49309	1.56056	1.63469	1.39504	1.782	1.80857	1.85744	1.8379	1.98547	2.01186	2.04397	2.08078	2.08127	2.17138	2.15097	2.5014	2.23596	2.27613	2.33256	2.32826	2.4088	2.39968	2.43603	2.5038	2.53377	2.56059	2.56	2.58586	2.61339	2.67806	2.69672
4254	2.33397	2.65456	2.83771	3.00917	3.10749	3.17227	3.25546	3.40798	3.43584	3.59991	3.59565	3.67324	3.71448	3.82572	3.88752	3.90763	3.98889	4.08272	4.16056	4.24517	4.23172	4.09489	4.38826	4.42024	4.49581	4.52479	4.59575	4.62517	4.7001	4.73774	4.80185	4.76978	4.86033	4.8713	4.94236	4.99465	5.00408	4.99388	5.0479	5.16069	5.15009	5.16807	5.23074	5.26503	5.20025	5.28559	5.25912	5.33534	5.38909
6098	2.35249	2.72002	2.95007	3.05298	3.24771	3.29646	3.39764	3.61815	3.71352	3.74199	3.88762	3.9796	4.07913	4.14901	4.19684	4.02847	4.39873	4.47569	4.52141	4.57674	4.5755	4.38817	4.67908	4.76158	4.8021	4.87086	4.89404	4.97904	4.97923	5.02099	5.12346	5.0806	5.15412	4.83147	5.20752	5.21152	5.26504	5.33903	5.31798	5.31749	5.35119	5.41241	5.47683	5.47127	5.43594	5.50403	5.48544	5.54031	5.59052
3095	2.34102	2.66216	2.88154	3.0232	3.15207	3.29193	3.36301	3.46714	3.52486	3.65287	3.68332	3.75553	3.85367	3.87117	3.97598	3.90372	4.17946	4.15727	4.26266	4.3214	4.35637	4.10197	4.46503	4.55177	4.61684	4.64751	4.67433	4.7153	4.78449	4.82643	4.90348	4.88252	4.96338	4.86128	5.01831	5.02518	5.09186	5.17676	5.15429	5.1902	5.24005	5.21157	5.24801	5.31773	5.29168	5.37502	5.36008	5.39249	5.39219
4603	2.34209	2.65249	2.81691	2.95993	3.03353	3.15612	3.26055	3.36956	3.43208	3.45113	3.57999	3.63602	3.72941	3.83027	3.87451	3.83751	3.97467	4.02305	4.09896	4.18652	4.17103	3.91653	4.30501	4.39143	4.42142	4.48197	4.56374	4.5753	4.67245	4.6888	4.72827	4.82377	4.82071	4.90141	4.8988	4.94856	4.96934	5.01129	5.04812	5.06943	5.09893	5.13526	5.16715	5.17995	5.23832	5.34241	5.29467	5.28483	5.29969
1647	1.94508	2.31524	2.54426	2.69787	2.79146	2.92162	3.01284	3.07225	3.17642	3.24374	3.32681	3.42369	3.46931	3.54832	3.63468	3.62666	3.7564	3.8445	3.90159	3.9775	3.98947	3.74446	4.08861	4.16519	4.18836	4.30006	4.29875	4.38352	4.40551	4.437	4.47998	4.55162	4.58152	4.45008	4.66094	4.74026	4.71022	4.75491	4.7834	4.81523	4.84316	4.86608	4.89442	4.93188	4.96476	5.04559	5.0089	5.03554	5.07939
3336	2.93212	3.26718	3.43348	3.53466	3.65921	3.76117	3.8634	3.90967	4.01985	4.00209	4.19339	4.26743	4.30829	4.39375	4.44345	4.48197	4.63798	4.64714	4.7076	4.78221	4.78632	4.50385	4.91945	4.98032	5.03126	5.09042	5.11669	5.20911	5.27665	5.28177	5.32691	5.37423	5.39848	5.50784	5.48282	5.5534	5.55168	5.58315	5.63583	5.65821	5.68027	5.73188	5.78647	5.80471	5.79567	5.87807	5.85885	5.89372	5.91505
1953	2.98461	3.29272	3.56341	3.63313	3.80785	3.92526	3.99794	4.10707	4.1874	4.25649	4.34185	4.42005	4.5106	4.57916	4.63898	4.53958	4.74447	4.85946	4.92043	4.949	5.01641	4.8671	5.1047	5.1632	5.23586	5.27725	5.26416	5.38572	5.41889	5.45719	5.4735	5.59704	5.56497	5.66134	5.64306	5.69598	5.7201	5.75467	5.79475	5.8354	5.84491	5.87879	5.9537	5.95635	5.94626	6.05488	6.00958	6.02465	6.06116
5506	1.50029	1.82591	2.0835	2.1419	2.37291	2.34719	2.65911	2.64285	2.72426	2.66199	2.91845	3.00856	3.0813	3.08656	3.18876	3.19434	3.33558	3.40775	3.46228	3.53527	3.57403	3.22178	3.64349	3.73799	3.78343	3.82961	3.90556	3.95063	4.02923	4.03525	4.06092	4.15717	4.15011	4.32651	4.23383	4.30779	4.293	4.35113	4.35558	4.41291	4.42213	4.43178	4.49156	4.50614	4.49017	4.54485	4.53096	4.59249	4.65329
4995	1.52305	1.79601	2.01151	2.15544	2.28017	2.36578	2.45889	2.5547	2.63351	2.67492	2.78169	2.86585	2.9864	2.99542	3.07183	2.966	3.23144	3.31784	3.34407	3.4433	3.4435	3.2296	3.54645	3.63971	3.68043	3.74599	3.82393	3.82971	3.8762	3.913	3.97471	4.02931	4.0747	3.88966	4.13856	4.1667	4.19941	4.25641	4.25941	4.31409	4.32575	4.35088	4.40061	4.41482	4.43182	4.528	4.48657	4.51393	4.53942
3343	1.68305	2.00594	2.17587	2.34042	2.46118	2.50944	2.61012	2.68796	2.78133	2.8655	2.91809	2.99736	3.07572	3.14798	3.19837	3.17291	3.35783	3.41293	3.4654	3.54241	3.57018	3.38656	3.6643	3.72658	3.79459	3.85621	3.8704	3.94913	4.02799	4.05201	4.12994	4.182	4.18595	4.26697	4.26138	4.26582	4.32875	4.41203	4.41267	4.47064	4.48163	4.50006	4.56038	4.57089	4.55709	4.67595	4.63071	4.65895	4.69073
3984	2.90277	3.15659	3.34428	3.49092	3.59425	3.73335	3.75967	3.87723	4.00334	4.11393	4.16937	4.2455	4.36765	4.40553	4.4652	4.24034	4.63545	4.72103	4.79842	4.84062	4.85262	4.62629	4.95006	5.02711	5.12661	5.16813	5.19767	5.3029	5.30387	5.34297	5.41902	5.42135	5.47792	5.4352	5.54309	5.57768	5.59359	5.62724	5.66266	5.73427	5.73991	5.74354	5.78469	5.79957	5.81869	5.93121	5.86895	5.89314	5.91972
4845	1.80532	2.21032	2.38683	2.55851	2.70156	2.80195	2.83992	3.0018	3.08907	3.18747	3.26787	3.35693	3.46105	3.53384	3.58648	3.24884	3.76963	3.85018	3.9158	3.98057	3.97963	3.68325	4.10434	4.17398	4.2336	4.27868	4.30919	4.40647	4.42116	4.46172	4.49552	4.56893	4.58443	4.60582	4.63364	4.70337	4.69397	4.72803	4.7787	4.77911	4.83086	4.8267	4.86387	4.90624	4.86407	4.93969	4.92143	4.96504	4.97802
2993	2.71075	3.00577	3.19769	3.33913	3.4549	3.51532	3.63297	3.70337	3.7617	3.82421	3.92169	3.9602	4.00298	4.06235	4.1735	4.11481	4.24862	4.34809	4.42392	4.47538	4.51743	4.33503	4.65348	4.68183	4.73648	4.79771	4.85058	4.85419	4.95653	4.9772	5.04401	5.0888	5.12696	5.04408	5.20436	5.29889	5.27254	5.31936	5.35748	5.39093	5.43112	5.44476	5.47002	5.52468	5.54298	5.63835	5.61745	5.61706	5.62086
2784	2.14029	2.4414	2.63256	2.78017	2.88105	2.96927	3.09011	3.14819	3.23628	3.26919	3.396	3.45978	3.59047	3.61568	3.65718	3.55744	3.83767	3.87507	3.95103	4.05066	3.99958	3.68258	4.09267	4.20136	4.2737	4.31994	4.3708	4.49571	4.48119	4.51023	4.56488	4.61851	4.64915	4.67446	4.72033	4.75329	4.80028	4.87198	4.86759	4.88184	4.89376	4.96678	5.02052	5.01819	5.03442	5.13035	5.07709	5.11518	5.16728
3644	1.61676	1.93597	2.12531	2.24229	2.38349	2.48379	2.56427	2.62011	2.73565	2.87338	2.91094	2.98602	3.03556	3.10536	3.17935	3.1014	3.35773	3.40783	3.46146	3.54424	3.56771	3.40654	3.70258	3.72207	3.76196	3.83229	3.89783	3.92897	3.9806	4.00782	4.07552	4.10286	4.16081	4.09851	4.23388	4.26054	4.28174	4.32249	4.34868	4.39563	4.41377	4.44505	4.50077	4.51908	4.51218	4.63935	4.5991	4.59395	4.58915
3341	1.86237	2.20704	2.34894	2.4981	2.59485	2.69304	2.82584	2.8817	2.9538	2.92832	3.10462	3.15961	3.21511	3.33539	3.3614	3.36115	3.50996	3.49228	3.6243	3.68348	3.71005	3.45041	3.80175	3.86119	3.92577	4.00565	3.98791	4.10627	4.17665	4.19321	4.24151	4.27155	4.29044	4.46054	4.3869	4.42771	4.46422	4.48319	4.53285	4.61837	4.60854	4.64458	4.71842	4.71888	4.72651	4.80405	4.77129	4.81864	4.87264
1184	2.46917	2.78865	2.95768	3.12045	3.35777	3.3905	3.55543	3.65408	3.74204	3.72016	3.94413	4.03119	4.14817	4.20499	4.2313	4.21388	4.39744	4.42692	4.48704	4.55563	4.59268	4.22975	4.69437	4.76516	4.7761	4.88104	4.91246	4.94611	5.00734	5.03708	5.07367	5.11269	5.13454	5.24698	5.22297	5.26751	5.29199	5.35871	5.35536	5.38073	5.37932	5.44733	5.49806	5.48019	5.51299	5.60424	5.54256	5.57103	5.63042
5408	2.0156	2.29319	2.50089	2.66232	2.79439	2.89997	3.01103	3.1466	3.24485	3.35264	3.41777	3.51673	3.58718	3.6921	3.71978	3.49806	3.87556	3.92237	4.03381	4.08337	4.1426	3.90707	4.27193	4.30347	4.34906	4.40348	4.47218	4.51493	4.55024	4.58426	4.62155	4.68407	4.71547	4.72413	4.76769	4.85647	4.82494	4.87147	4.9013	4.9016	4.95107	4.95313	4.98734	5.03308	5.03041	5.11244	5.06156	5.09644	5.13753
4161	0.724982	1.15057	1.35112	1.51731	1.56935	1.65367	1.72461	1.84359	1.90834	1.97975	2.05414	2.12025	2.19231	2.22514	2.25542	2.39967	2.4074	2.4531	2.51713	2.60094	2.66148	2.56182	2.73296	2.803	2.87387	2.88523	2.90334	2.9414	3.08964	3.10807	3.09455	3.25794	3.2274	3.34583	3.3125	3.34768	3.39905	3.51085	3.47812	3.53626	3.56895	3.58152	3.63033	3.64074	3.65758	3.74723	3.72589	3.74571	3.80731
4602	0.749667	1.13101	1.35096	1.51249	1.61294	1.76789	1.87231	1.95445	2.03765	2.15326	2.1908	2.25406	2.3175	2.38577	2.47383	2.41877	2.60273	2.63342	2.75252	2.79372	2.79749	2.78204	2.93873	3.0138	3.03952	3.06713	3.09821	3.20874	3.26575	3.28048	3.27461	3.42918	3.37763	3.65441	3.44355	3.49609	3.52954	3.57991	3.60162	3.62237	3.64414	3.69051	3.73389	3.72074	3.79167	3.84849	3.83722	3.83704	3.85475
5609	2.32935	2.58495	2.80861	2.95066	3.0744	3.1663	3.26625	3.35054	3.42965	3.55235	3.60559	3.69884	3.77777	3.85033	3.89715	3.71709	4.03707	4.08956	4.1918	4.2118	4.32571	4.1274	4.40273	4.43402	4.52674	4.55744	4.62909	4.68923	4.7597	4.7478	4.80369	4.87564	4.87018	5.03846	4.94528	4.95869	5.01208	5.07045	5.08568	5.15126	5.15694	5.16685	5.22769	5.23103	5.23657	5.32659	5.28909	5.32101	5.36003
3691	1.56919	1.9588	2.1422	2.32973	2.46481	2.56421	2.63335	2.72755	2.84433	2.91655	3.00773	3.0763	3.23249	3.24546	3.31992	3.08805	3.51424	3.46829	3.60655	3.66968	3.72259	3.54762	3.80014	3.91388	3.9389	3.97839	4.04174	4.16128	4.16966	4.17464	4.24917	4.24996	4.29414	4.29849	4.36505	4.41289	4.42787	4.55574	4.48986	4.5173	4.54508	4.54975	4.62507	4.62103	4.62565	4.73274	4.65999	4.70536	4.74218
5028	1.96575	2.3239	2.56871	2.66317	2.81533	2.95704	3.01157	3.1423	3.22154	3.25967	3.40859	3.49064	3.57734	3.69154	3.70732	3.62147	3.90603	3.97434	4.03151	4.08716	4.12566	4.0202	4.2339	4.32264	4.36576	4.42492	4.48026	4.51089	4.56439	4.58217	4.69102	4.63596	4.72078	4.62726	4.7829	4.79199	4.83153	4.93307	4.88901	4.94509	4.98438	4.97246	5.00973	5.03121	5.01837	5.10798	5.08376	5.10701	5.12824
8214	2.75028	3.04677	3.24861	3.37047	3.47509	3.56221	3.62793	3.75807	3.81134	3.9503	3.97454	4.04196	4.1104	4.16463	4.24619	4.08239	4.3786	4.46141	4.53408	4.58865	4.60108	4.48623	4.73356	4.78312	4.85164	4.89851	4.9868	5.05157	5.05614	5.0846	5.13605	5.19599	5.23267	5.27106	5.29325	5.36205	5.35427	5.39729	5.42891	5.48117	5.48704	5.53945	5.6002	5.59159	5.61082	5.7185	5.67312	5.68676	5.71999
4053	3.28227	3.5372	3.72502	3.83459	3.9438	4.07009	4.17375	4.2069	4.30138	4.36857	4.44809	4.53116	4.60619	4.6566	4.73234	4.79636	4.86612	4.90533	4.98514	5.01399	5.05044	4.90708	5.16867	5.24123	5.32699	5.36529	5.39183	5.46858	5.48976	5.54792	5.61395	5.62489	5.66613	5.69631	5.74535	5.79255	5.81856	5.84864	5.90282	5.96252	5.97708	6.00162	6.05542	6.07988	6.08137	6.16755	6.12897	6.18872	6.22873
5524	2.71823	3.01722	3.24721	3.34143	3.416	3.54647	3.5829	3.76018	3.79231	3.94312	3.95968	4.04019	4.1376	4.25884	4.25254	4.06234	4.41344	4.52774	4.53747	4.63169	4.6289	4.46428	4.76042	4.82255	4.87799	4.96113	5.03128	5.07169	5.08474	5.14175	5.21048	5.21134	5.26203	5.30126	5.33387	5.37337	5.40034	5.45448	5.47962	5.50046	5.52467	5.55817	5.58951	5.62113	5.63151	5.72457	5.66697	5.71472	5.7457
5079	2.33039	2.63982	2.85441	3.00273	3.10055	3.21273	3.37868	3.42473	3.51371	3.60511	3.70075	3.78239	3.89145	3.92331	4.00429	3.92248	4.13188	4.24479	4.30235	4.35546	4.39436	4.10255	4.51107	4.55234	4.62613	4.68032	4.69543	4.8482	4.82794	4.86735	4.90012	4.94759	4.96673	5.09707	5.04452	5.04701	5.11518	5.1651	5.18142	5.23787	5.23168	5.25832	5.32373	5.31815	5.324	5.42376	5.37125	5.40489	5.44953
3464	1.28879	1.60392	1.84298	1.97613	2.07858	2.18014	2.29153	2.43781	2.47357	2.52312	2.61323	2.70088	2.78473	2.87575	2.90844	2.90456	3.06036	3.05227	3.1576	3.24183	3.28882	3.08405	3.32194	3.41391	3.46364	3.52475	3.53743	3.59053	3.69455	3.69696	3.74105	3.83698	3.8117	3.99348	3.8837	3.88605	3.9843	4.02916	4.05992	4.06541	4.07227	4.16075	4.2374	4.22285	4.21187	4.28888	4.26991	4.33348	4.37609
3886	2.24008	2.54863	2.74275	2.93489	3.04783	3.16973	3.2633	3.37911	3.45275	3.55803	3.61055	3.69633	3.79901	3.83419	3.91164	3.64892	4.07928	4.10263	4.17453	4.2459	4.29564	3.99366	4.39332	4.49434	4.51982	4.5825	4.63767	4.66397	4.73782	4.7492	4.83178	4.87059	4.89809	4.8772	4.95801	5.01049	5.02556	5.07615	5.08156	5.11092	5.13832	5.16553	5.1985	5.23021	5.22361	5.33029	5.29052	5.30095	5.31527
6086	2.50317	2.88424	3.00771	3.11536	3.30149	3.40757	3.4869	3.64261	3.71946	3.91794	3.87913	4.00043	4.10651	4.15615	4.21578	4.02712	4.37745	4.5073	4.52244	4.57033	4.62292	4.467	4.72324	4.79225	4.81737	4.87948	4.95995	5.02529	5.01762	5.05661	5.10956	5.12679	5.18809	5.18003	5.24488	5.26937	5.32375	5.36614	5.36504	5.41667	5.44085	5.44443	5.4806	5.52138	5.50116	5.62354	5.57338	5.594	5.584
5424	0.832654	1.1605	1.39529	1.54914	1.68359	1.75282	1.88195	1.93495	2.03706	2.14514	2.19367	2.2645	2.35935	2.41221	2.47017	2.42872	2.59429	2.69949	2.71784	2.78968	2.82414	2.62806	2.94776	2.97868	3.07182	3.13706	3.17553	3.20981	3.22037	3.28363	3.3175	3.37475	3.40196	3.55264	3.48549	3.52339	3.56283	3.57716	3.62629	3.66482	3.68104	3.72058	3.76431	3.78981	3.79797	3.88936	3.85323	3.8929	3.93142
903	0.41624	0.754772	1.00157	1.18771	1.29642	1.39658	1.50451	1.58342	1.65555	1.65994	1.80809	1.87302	1.9648	1.98022	2.03942	2.11955	2.14429	2.27443	2.28072	2.35428	2.37226	2.15679	2.46495	2.58566	2.57678	2.64828	2.67585	2.79875	2.80503	2.8441	2.83587	2.98695	2.94206	3.21965	3.02729	3.05549	3.11078	3.12876	3.19162	3.25229	3.27087	3.27033	3.32137	3.35731	3.37351	3.4172	3.42708	3.45708	3.4552
4138	2.46765	2.77575	2.91626	3.06073	3.17805	3.34009	3.37853	3.55861	3.5998	3.69931	3.74928	3.82807	3.95974	4.00343	4.09299	4.05638	4.21532	4.32526	4.33874	4.41771	4.43579	4.30163	4.58933	4.63113	4.7093	4.76821	4.79166	4.84744	4.90478	4.93233	4.99093	5.00206	5.06364	4.95587	5.12818	5.13604	5.18137	5.20297	5.24219	5.30748	5.31858	5.32371	5.33214	5.3725	5.42429	5.52667	5.46417	5.47226	5.4702
3642	2.16236	2.52511	2.62351	2.782	2.91808	3.00777	3.07405	3.20777	3.3145	3.34738	3.47426	3.56689	3.72404	3.79554	3.80024	3.59682	4.00668	4.0108	4.07981	4.1825	4.19343	3.94446	4.3238	4.3836	4.44876	4.4656	4.58032	4.58815	4.61672	4.67578	4.74068	4.72788	4.79987	4.66818	4.86257	4.89681	4.91569	5.00967	4.98927	4.98632	5.0441	5.04856	5.06466	5.1178	5.11232	5.18152	5.15772	5.18832	5.20444
3461	2.32512	2.62768	2.82206	2.96658	3.05853	3.16284	3.26371	3.39786	3.47115	3.54009	3.6439	3.72613	3.78642	3.97508	3.94696	3.84049	4.14523	4.16985	4.26131	4.35675	4.35278	4.08349	4.46414	4.52736	4.59448	4.61183	4.731	4.74486	4.7767	4.82292	4.85201	4.90959	4.94348	4.95279	5.00427	5.06245	5.05794	5.06844	5.13083	5.14041	5.16736	5.20378	5.22429	5.27089	5.29184	5.39464	5.33979	5.35387	5.36865
3987	1.27739	1.64106	1.86315	2.03547	2.15404	2.22176	2.35928	2.50997	2.6005	2.75834	2.79792	2.86638	2.99269	3.13146	3.12582	2.91888	3.2651	3.33557	3.38708	3.43552	3.55583	3.46492	3.60128	3.68821	3.73466	3.79619	3.84839	3.86764	3.91288	3.95077	3.9915	4.06174	4.08631	4.02074	4.13687	4.15321	4.17863	4.25538	4.22668	4.31405	4.332	4.29803	4.33914	4.37469	4.3688	4.48212	4.43529	4.44404	4.4547
2870	0.760336	1.11519	1.30579	1.48093	1.54179	1.65136	1.7025	1.82008	1.90302	1.94837	2.03053	2.10471	2.16048	2.22379	2.29622	2.3335	2.38595	2.52411	2.51381	2.57906	2.59078	2.39863	2.75833	2.80492	2.85051	2.92239	2.98381	2.94383	3.06508	3.09713	3.16246	3.13207	3.22686	3.22145	3.32446	3.31393	3.38647	3.4573	3.44515	3.55701	3.52251	3.57497	3.67698	3.6416	3.66731	3.78852	3.73261	3.74766	3.81239
4153	3.49069	3.87243	4.0861	4.19624	4.31782	4.41789	4.49237	4.58367	4.65842	4.68127	4.79047	4.83553	4.96179	5.00961	5.03907	5.02587	5.16467	5.23277	5.27486	5.35812	5.40902	5.12964	5.54382	5.55463	5.61758	5.65204	5.76783	5.78624	5.81631	5.86075	5.92319	5.94652	6.00121	5.95798	6.06867	6.15477	6.15154	6.20091	6.22498	6.26909	6.30618	6.3014	6.3334	6.3947	6.38131	6.44943	6.44712	6.49859	6.5086
3213	3.19524	3.54294	3.68603	3.85399	3.97866	4.04844	4.14843	4.22569	4.32715	4.37797	4.50052	4.56087	4.64132	4.71255	4.76444	4.7049	4.92105	5.00403	5.00965	5.09598	5.12755	4.94212	5.22163	5.32232	5.34305	5.40715	5.50933	5.5437	5.5841	5.61123	5.64638	5.68615	5.70732	5.89798	5.79414	5.83856	5.86189	5.91764	5.93637	5.95943	5.96811	6.03949	6.07858	6.08111	6.11887	6.21171	6.16368	6.18654	6.24256
1032	2.32835	2.63606	2.78464	2.98264	3.05569	3.17026	3.27112	3.36057	3.44041	3.55404	3.60022	3.65679	3.76484	3.8365	3.87145	3.88159	4.01472	4.04561	4.14341	4.20747	4.25746	4.14287	4.33135	4.419	4.43357	4.53633	4.54911	4.63152	4.60412	4.68779	4.74395	4.75811	4.78752	4.90087	4.87742	4.91746	4.95977	5.01483	5.04796	5.04948	5.07407	5.13292	5.1758	5.20084	5.19993	5.28277	5.25718	5.29979	5.33272
5411	3.35495	3.606	3.77967	3.97135	4.08793	4.26494	4.33397	4.41778	4.57379	4.69248	4.785	4.88067	4.9528	5.06855	5.15669	5.11019	5.30964	5.3347	5.44301	5.48905	5.5673	5.55763	5.67975	5.73999	5.7863	5.84111	5.89323	5.9174	5.96192	5.99353	6.03957	6.07513	6.12543	6.0542	6.16651	6.21732	6.23657	6.27153	6.27359	6.31902	6.33446	6.34563	6.39812	6.41077	6.40079	6.45627	6.46529	6.44069	6.49065
4360	1.97545	2.29061	2.49857	2.65059	2.69375	2.80747	2.87235	2.99134	3.05201	3.08969	3.17344	3.2379	3.34184	3.40448	3.45255	3.52138	3.57933	3.60556	3.65173	3.75312	3.77834	3.59915	3.86692	3.96613	4.00981	4.063	4.17024	4.20348	4.22296	4.26356	4.3233	4.33757	4.39713	4.41272	4.47752	4.48283	4.55757	4.5856	4.62231	4.66788	4.69159	4.72828	4.71687	4.78955	4.81887	4.89964	4.87083	4.89498	4.928
5321	1.85423	2.19076	2.36361	2.54015	2.63421	2.76602	2.89662	2.97464	3.06492	3.15668	3.24334	3.30424	3.40649	3.50949	3.53532	3.32097	3.72827	3.71814	3.81721	3.88603	3.89647	3.65039	4.03537	4.11878	4.14542	4.17407	4.27192	4.31394	4.36539	4.37308	4.46827	4.45408	4.51742	4.48296	4.57357	4.61925	4.63609	4.6927	4.70325	4.72021	4.76315	4.77461	4.79465	4.84203	4.84581	4.95247	4.90993	4.90979	4.92553
4141	0.576678	0.879484	1.0635	1.21651	1.30935	1.43105	1.54639	1.5992	1.70619	1.71517	1.8478	1.94059	1.97333	2.04524	2.15129	2.14646	2.28335	2.36986	2.4126	2.47465	2.53014	2.30717	2.62424	2.66064	2.66241	2.77551	2.83229	2.88842	2.89758	2.94579	2.96458	3.04208	3.05039	3.18544	3.13663	3.18559	3.21708	3.25964	3.28521	3.27769	3.31518	3.37821	3.40326	3.46148	3.43489	3.49541	3.51327	3.54836	3.55298
1849	2.62869	2.95063	3.15485	3.32708	3.43684	3.56913	3.62367	3.65138	3.81289	3.95051	3.99063	4.05425	4.10666	4.24606	4.26247	4.10334	4.39426	4.52054	4.59567	4.63276	4.66217	4.44792	4.77375	4.84032	4.88674	4.96407	4.99566	5.11197	5.1036	5.14028	5.21304	5.21425	5.27554	5.22148	5.34025	5.37574	5.39203	5.42912	5.45026	5.48395	5.49477	5.55488	5.60582	5.60889	5.61036	5.72857	5.65015	5.68275	5.721
2777	2.99915	3.27692	3.48312	3.61966	3.69833	3.83416	3.8832	3.96202	4.04399	4.10028	4.18775	4.25737	4.35269	4.43289	4.4565	4.54553	4.59785	4.62262	4.69278	4.8121	4.77191	4.56346	4.91357	4.97502	5.0401	5.08885	5.12918	5.17468	5.26874	5.28661	5.33996	5.38261	5.412	5.41737	5.48926	5.52815	5.56407	5.6299	5.6369	5.68687	5.72797	5.71223	5.74228	5.80039	5.82136	5.88056	5.86215	5.91186	5.93204
2051	0.412305	0.874176	1.02991	1.19764	1.31952	1.43277	1.47125	1.62661	1.68934	1.83331	1.84976	1.95461	2.0239	2.1313	2.17282	2.06313	2.30141	2.3883	2.43302	2.48604	2.52971	2.52075	2.61897	2.66241	2.72063	2.7782	2.82195	2.91382	2.95867	2.9647	2.96406	3.05013	3.04635	3.3427	3.1353	3.18032	3.21583	3.22946	3.2896	3.33913	3.35703	3.36927	3.41731	3.43345	3.46169	3.49947	3.51998	3.53635	3.57907
2568	1.56872	1.90094	2.08734	2.24679	2.37819	2.46513	2.60021	2.69481	2.78463	2.927	2.96944	3.06712	3.10705	3.2501	3.27914	3.09302	3.42273	3.51804	3.61984	3.67166	3.70188	3.4841	3.80251	3.84602	3.93874	3.98797	4.06174	4.0618	4.09026	4.16019	4.17308	4.24964	4.28872	4.28061	4.33473	4.36943	4.39837	4.42536	4.45283	4.50481	4.5197	4.52917	4.57347	4.60202	4.57646	4.66443	4.62326	4.6758	4.72279
4056	3.02252	3.36444	3.50171	3.71302	3.82606	3.91937	4.00175	4.09611	4.18705	4.23685	4.30868	4.36461	4.43028	4.51546	4.55484	4.50128	4.6853	4.72704	4.81963	4.89824	4.86287	4.65042	4.98328	5.07429	5.13893	5.16778	5.25735	5.26166	5.37274	5.38401	5.43579	5.48064	5.5052	5.49933	5.58977	5.64585	5.6577	5.73514	5.73823	5.76069	5.81085	5.80965	5.83582	5.88891	5.91108	5.9918	5.96269	5.99741	6.0172
8102	1.39075	1.7679	1.96807	2.14912	2.26523	2.4281	2.50324	2.60759	2.66892	2.84789	2.82013	2.93985	2.98343	3.05977	3.15808	2.94008	3.32447	3.30763	3.43869	3.51375	3.45416	3.36505	3.64282	3.69238	3.72289	3.75622	3.8568	3.8762	3.87726	3.95208	3.98442	4.03206	4.07435	4.14256	4.14008	4.16656	4.21293	4.2926	4.27303	4.26919	4.32979	4.34932	4.38621	4.41518	4.4235	4.5201	4.5052	4.49626	4.48357
1563	1.59813	1.91229	2.15097	2.31474	2.43221	2.52604	2.6647	2.73432	2.82301	2.95361	2.97845	3.05334	3.15308	3.20636	3.25955	3.14916	3.45307	3.48601	3.52788	3.60135	3.64864	3.42555	3.72475	3.82912	3.85638	3.94142	3.98207	3.99273	4.06554	4.09969	4.16873	4.17088	4.22287	4.21921	4.30279	4.32354	4.36026	4.44301	4.41448	4.47921	4.51191	4.48297	4.54406	4.57994	4.53424	4.62374	4.61003	4.66353	4.67325
2159	1.7738	2.12276	2.29494	2.34478	2.51461	2.56891	2.75353	2.80753	2.86601	2.82335	3.02481	3.09329	3.18502	3.23852	3.31661	3.30495	3.4466	3.54354	3.54927	3.65293	3.61972	3.27746	3.71267	3.8496	3.87632	3.91134	4.01071	4.04675	4.12138	4.12978	4.15358	4.25136	4.26	4.36063	4.32453	4.38089	4.39842	4.45249	4.46796	4.47936	4.52339	4.54656	4.54999	4.61494	4.65197	4.71983	4.69316	4.72759	4.74367
4058	3.03195	3.43895	3.58097	3.76907	3.88542	3.99621	4.06097	4.17022	4.23349	4.34256	4.3953	4.47261	4.52929	4.64704	4.70568	4.50217	4.83273	4.84658	4.95155	5.01199	5.03878	4.75541	5.16863	5.22978	5.27883	5.34469	5.37527	5.41934	5.50923	5.5285	5.60007	5.64012	5.65456	5.69803	5.72484	5.79829	5.78286	5.8413	5.85573	5.89004	5.90139	5.93187	5.98417	6.00029	6.00118	6.10503	6.04792	6.08823	6.13062
3566	2.80897	3.18067	3.38228	3.55684	3.6876	3.79161	3.82934	3.9846	4.0867	4.2197	4.24965	4.31982	4.44866	4.50448	4.53063	4.34608	4.72861	4.76541	4.81773	4.88348	4.91959	4.6963	5.00721	5.09948	5.16796	5.21464	5.24643	5.31143	5.35315	5.39157	5.44255	5.47682	5.51492	5.44447	5.57659	5.58708	5.64385	5.71544	5.69891	5.75618	5.77861	5.77764	5.82531	5.84458	5.82794	5.94011	5.89991	5.92599	5.93072
2261	2.78039	3.12036	3.2824	3.48407	3.57938	3.71646	3.79217	3.96237	4.03396	4.17907	4.21855	4.31238	4.40621	4.46332	4.55756	4.45762	4.69328	4.77386	4.86663	4.89695	4.94822	4.94971	5.045	5.10812	5.17141	5.22771	5.3008	5.33574	5.37383	5.40025	5.46322	5.4755	5.51982	5.55053	5.56901	5.59516	5.63861	5.6955	5.69018	5.74455	5.76566	5.7604	5.83157	5.84286	5.82618	5.88726	5.87249	5.87839	5.92743
6289	-0.363248	-0.054537	0.197432	0.307079	0.478202	0.608824	0.671292	0.857765	0.93543	1.05081	1.11102	1.19529	1.27496	1.28266	1.41794	1.481	1.50065	1.57915	1.64703	1.70391	1.72225	1.72901	1.85707	1.92327	1.94181	2.05104	2.07515	2.13531	2.13733	2.20278	2.2232	2.2675	2.28702	2.28635	2.31189	2.35877	2.41276	2.40833	2.49096	2.52123	2.58186	2.57049	2.57067	2.64302	2.65296	2.72771	2.69925	2.76212	2.74727
1562	0.271008	0.55681	0.816025	1.02239	1.06388	1.17887	1.29785	1.36515	1.43707	1.57208	1.54905	1.61736	1.68311	1.68189	1.83702	1.94267	1.93908	2.05947	2.0758	2.14735	2.20008	2.15027	2.29056	2.33487	2.36252	2.4445	2.51074	2.51313	2.59453	2.62174	2.68216	2.71569	2.72821	2.83658	2.80972	2.8688	2.90017	2.86643	2.95095	3.02115	3.04112	3.04226	3.06057	3.09927	3.17762	3.23048	3.22935	3.25152	3.26498
4834	-0.0319262	0.329062	0.422573	0.640785	0.670077	0.8021	0.989497	0.995183	1.08845	1.04269	1.23532	1.30348	1.33609	1.39271	1.52657	1.59721	1.6389	1.6968	1.71044	1.8498	1.85674	1.57466	1.93538	2.00683	2.04474	2.04488	2.15075	2.16794	2.21912	2.28152	2.28128	2.40134	2.35929	2.65957	2.46514	2.52699	2.55602	2.64031	2.64397	2.66813	2.70748	2.72572	2.78966	2.81264	2.78061	2.82369	2.88752	2.91227	2.94504
3446	3.30831	3.57072	3.79006	3.92627	4.04061	4.08135	4.21089	4.27925	4.34665	4.38214	4.50459	4.56808	4.66757	4.70469	4.75138	4.88667	4.91151	4.99788	5.0247	5.11271	5.12808	4.79049	5.21364	5.29803	5.37035	5.39142	5.50464	5.49471	5.57081	5.60928	5.65193	5.70525	5.72745	5.76775	5.82024	5.82758	5.88877	5.96088	5.95385	6.00752	6.01646	6.06429	6.09755	6.12248	6.14151	6.2381	6.18706	6.22807	6.26651
5964	1.66853	1.93667	2.13977	2.29604	2.39247	2.56283	2.57621	2.69495	2.81073	2.84885	2.97525	3.04978	3.13586	3.20807	3.24298	3.09311	3.39804	3.50856	3.52535	3.60231	3.61536	3.38983	3.67443	3.79604	3.85515	3.91005	4.00222	4.04724	4.00453	4.07885	4.13421	4.16002	4.22853	4.10358	4.29247	4.32053	4.34103	4.37024	4.40171	4.49386	4.49658	4.50049	4.52448	4.54734	4.58273	4.69649	4.65108	4.6477	4.65904
8666	-0.606337	-0.237235	-0.0739957	0.158265	0.254295	0.34693	0.477271	0.523879	0.669388	0.778972	0.83705	0.93782	0.963779	1.05102	1.15252	1.20096	1.36467	1.35652	1.38565	1.49032	1.4699	1.37482	1.49757	1.56402	1.64217	1.75528	1.79605	1.84357	1.85071	1.92834	1.95594	2.09207	2.01365	2.24199	2.09909	2.21078	2.14205	2.21773	2.27662	2.22493	2.30399	2.29856	2.25394	2.39385	2.41394	2.4427	2.48023	2.48189	2.50687
2569	2.40018	2.75538	2.91333	3.12036	3.24902	3.42771	3.47626	3.49254	3.63013	3.80181	3.811	3.87515	3.96485	4.06368	4.09	3.96523	4.242	4.34034	4.39809	4.47222	4.48287	4.32867	4.58531	4.67222	4.7313	4.7925	4.82583	4.90005	4.92265	4.94954	5.01469	5.00026	5.09003	5.00053	5.14823	5.1481	5.21953	5.24551	5.26372	5.31844	5.33546	5.35106	5.41476	5.43635	5.3746	5.47301	5.43811	5.50275	5.54939
5511	0.526015	0.926601	1.15163	1.34988	1.43454	1.49771	1.69239	1.7518	1.79898	1.87665	1.9484	2.0176	2.05679	2.15913	2.21059	2.1634	2.34756	2.40647	2.47751	2.51697	2.48529	2.38367	2.62715	2.70481	2.76668	2.78639	2.8821	2.91641	2.94632	2.99973	3.03576	3.10765	3.11018	3.21907	3.18821	3.23255	3.26109	3.28562	3.35398	3.3437	3.40361	3.42719	3.4133	3.49119	3.53689	3.62081	3.60455	3.58899	3.57864
3441	3.30496	3.60306	3.78106	3.97043	4.07918	4.16698	4.26946	4.28181	4.41952	4.47809	4.55541	4.63227	4.67877	4.80395	4.80633	4.7868	4.97483	4.96737	5.08622	5.16834	5.15264	4.94746	5.30502	5.32659	5.37865	5.44081	5.50705	5.48334	5.61056	5.63902	5.62922	5.79611	5.76941	5.77146	5.84932	5.90732	5.89963	5.97197	5.9733	6.03537	6.0487	6.05702	6.08737	6.12131	6.16827	6.25371	6.21647	6.23069	6.26803
2562	2.14526	2.49299	2.65092	2.77075	2.96231	3.01097	3.15014	3.20225	3.30944	3.30638	3.47549	3.5642	3.58397	3.67006	3.75562	3.73223	3.90527	3.92779	4.02285	4.0823	4.11842	3.85744	4.2391	4.31121	4.34381	4.40424	4.40511	4.43296	4.56248	4.58391	4.60183	4.70827	4.68555	4.82046	4.7698	4.845	4.81713	4.88594	4.90546	4.96262	4.99381	4.97657	5.01906	5.05513	5.04644	5.11853	5.09033	5.13944	5.18864
1358	1.02465	1.36005	1.60454	1.77006	1.85055	1.96782	2.06865	2.17932	2.22399	2.2645	2.38968	2.44448	2.51257	2.54748	2.60234	2.5579	2.78777	2.77365	2.873	2.90162	2.95204	2.68842	3.09538	3.12183	3.14389	3.23726	3.26719	3.33067	3.37922	3.40954	3.4554	3.48458	3.50896	3.64744	3.60077	3.62366	3.6843	3.70335	3.7521	3.82417	3.8598	3.83036	3.85946	3.9235	3.92331	3.95856	3.98322	4.03633	4.05844
1657	1.62922	1.9425	2.13967	2.19216	2.36229	2.49712	2.57172	2.69169	2.81788	2.92214	3.00521	3.0529	3.1469	3.29967	3.31311	3.11725	3.47694	3.57516	3.58438	3.69693	3.70167	3.63579	3.81877	3.89817	3.94758	4.00533	4.07867	4.08446	4.15533	4.16622	4.2401	4.25621	4.32597	4.24761	4.37511	4.35908	4.42278	4.46442	4.46581	4.53593	4.55075	4.55038	4.57336	4.61708	4.60605	4.69979	4.68076	4.66711	4.67546
4781	1.38129	1.68851	1.9072	2.03753	2.15897	2.29365	2.35771	2.45572	2.53896	2.63111	2.6913	2.78448	2.88951	2.8963	2.99631	2.84257	3.16154	3.18456	3.25212	3.28731	3.35107	3.23403	3.43594	3.48732	3.55906	3.6037	3.65254	3.72575	3.78562	3.79959	3.82071	3.95969	3.92115	4.14691	3.98098	4.05725	4.05902	4.06939	4.14159	4.17287	4.18619	4.21916	4.27299	4.29134	4.28453	4.35656	4.35178	4.37787	4.40372
2174	2.14505	2.4377	2.58764	2.72908	2.83674	2.92107	3.04492	3.17065	3.2095	3.29623	3.37453	3.43986	3.50891	3.60788	3.66791	3.59612	3.83827	3.85464	3.93661	3.97473	4.04756	3.76012	4.13397	4.2043	4.27023	4.32704	4.35338	4.43374	4.47457	4.5097	4.52599	4.63025	4.63261	4.70898	4.70887	4.78768	4.76336	4.82412	4.84934	4.88833	4.91678	4.92262	4.9708	5.00025	4.97095	5.04747	5.03982	5.08348	5.11718
8376	1.30731	1.55441	1.73644	1.87799	2.03714	2.03787	2.26298	2.28395	2.38168	2.37786	2.54001	2.64438	2.65321	2.795	2.84845	2.95566	2.99932	3.02946	3.08752	3.13824	3.15063	2.91013	3.24208	3.31786	3.35494	3.40274	3.46264	3.54938	3.55524	3.59774	3.64102	3.69257	3.71015	3.80907	3.80516	3.87461	3.86683	3.87952	3.94059	3.95166	3.97709	4.0325	4.06754	4.10672	4.1352	4.17168	4.19677	4.19667	4.22431
3648	3.11502	3.38903	3.64078	3.81329	3.94996	4.05347	4.1636	4.26062	4.38293	4.45378	4.55163	4.62319	4.7117	4.79988	4.84124	4.69377	5.00254	5.03998	5.09979	5.19478	5.20791	4.9128	5.28986	5.3506	5.43217	5.47943	5.56232	5.58828	5.65188	5.66186	5.70743	5.74735	5.78275	5.72147	5.84682	5.84046	5.90123	5.92189	5.96057	6.02551	6.01061	6.05496	6.11679	6.1045	6.11552	6.21907	6.16311	6.18334	6.25043
3458	1.45323	1.85375	2.02889	2.18612	2.26801	2.37426	2.43654	2.56287	2.65108	2.75146	2.7951	2.85882	2.95127	3.03056	3.04776	2.92366	3.19686	3.24725	3.35277	3.39876	3.40846	3.24382	3.5098	3.58386	3.65487	3.69712	3.79058	3.83497	3.83867	3.8661	3.97072	3.92452	4.03015	3.88972	4.09883	4.05775	4.15235	4.20454	4.21303	4.28056	4.29332	4.31749	4.35673	4.38117	4.37069	4.4654	4.44711	4.48352	4.49147
1756	1.10045	1.41571	1.61731	1.75136	1.91505	1.99248	2.12305	2.20747	2.28873	2.33142	2.47502	2.53738	2.59317	2.58203	2.74639	2.62642	2.86024	2.95169	2.98109	3.03603	3.0877	2.84817	3.1413	3.24266	3.30706	3.32437	3.40742	3.50166	3.50013	3.52284	3.5468	3.62202	3.64058	3.83178	3.70046	3.75304	3.7794	3.77855	3.85143	3.86764	3.89983	3.93925	3.98721	4.01589	4.00567	4.06816	4.09156	4.09988	4.11847
1550	2.67334	3.02573	3.26309	3.42859	3.58894	3.64333	3.73372	3.86185	3.94974	4.02535	4.1024	4.19219	4.30487	4.35743	4.38896	4.17327	4.56956	4.65373	4.67324	4.76143	4.80617	4.53125	4.86613	4.95069	5.01061	5.07063	5.14798	5.16297	5.18265	5.23737	5.29344	5.32842	5.37729	5.24972	5.43236	5.48728	5.48674	5.5594	5.56001	5.56585	5.60073	5.63596	5.66803	5.68813	5.6956	5.80084	5.74971	5.78491	5.81697
728	1.4886	1.82527	2.01346	2.18555	2.27601	2.36074	2.42856	2.60426	2.66306	2.67902	2.84331	2.90337	3.02129	3.06675	3.13667	3.06046	3.25857	3.32683	3.36989	3.4857	3.49993	3.12911	3.57233	3.65568	3.71659	3.77757	3.84222	3.89037	3.92734	3.95544	4.02936	4.04377	4.08227	4.13534	4.15538	4.15501	4.22225	4.26165	4.28077	4.33316	4.34868	4.35849	4.38801	4.42652	4.4405	4.52284	4.48759	4.51313	4.54062
3670	1.80833	2.24123	2.42577	2.54926	2.68893	2.81778	2.84833	2.93718	3.05403	3.17974	3.21832	3.3041	3.39934	3.42099	3.53062	3.38092	3.6736	3.7109	3.79311	3.863	3.87223	3.71271	3.95306	4.04963	4.11617	4.1903	4.22975	4.23314	4.31004	4.3357	4.38914	4.40696	4.47055	4.41593	4.54293	4.56473	4.60635	4.66627	4.66497	4.68331	4.693	4.76384	4.81067	4.82237	4.79898	4.93245	4.88099	4.89001	4.92536
1951	3.13242	3.47262	3.64971	3.86837	3.91125	4.05626	4.11639	4.20132	4.29751	4.43467	4.4589	4.52932	4.64111	4.68722	4.76048	4.51647	4.93334	4.99099	5.05281	5.10577	5.10552	4.88113	5.23498	5.33227	5.37838	5.43426	5.4775	5.56444	5.60245	5.61086	5.69046	5.71633	5.75196	5.66842	5.82241	5.86961	5.88253	5.90724	5.9324	5.99773	5.99758	6.03085	6.08479	6.08948	6.07864	6.19834	6.13484	6.15961	6.20568
3537	2.89156	3.12673	3.36019	3.50605	3.61875	3.66895	3.79648	3.87775	3.97608	4.0456	4.13498	4.20453	4.28308	4.39124	4.4078	4.33703	4.58057	4.63736	4.68183	4.75737	4.78505	4.56749	4.88612	4.9657	5.01355	5.05238	5.11205	5.17128	5.22173	5.24734	5.30369	5.3481	5.36025	5.52296	5.42404	5.49065	5.49607	5.5511	5.58039	5.54143	5.59736	5.65953	5.69121	5.73447	5.71981	5.7987	5.79328	5.82602	5.84933
2266	2.2099	2.58939	2.74803	2.9551	3.08222	3.17951	3.23164	3.40701	3.46654	3.55973	3.63818	3.7146	3.79621	3.87808	3.94069	3.81361	4.10767	4.12172	4.20126	4.28101	4.30814	4.08509	4.42677	4.47717	4.52819	4.60025	4.67586	4.66591	4.74541	4.765	4.80689	4.85914	4.89779	4.89752	4.96719	4.99635	5.02604	5.08794	5.0829	5.11289	5.12939	5.16158	5.22156	5.22902	5.20522	5.32566	5.28213	5.29564	5.32429
5078	3.04395	3.4451	3.58206	3.76138	3.87257	4.03605	4.12316	4.16783	4.34657	4.4706	4.56201	4.63395	4.73658	4.85911	4.89972	4.90473	5.05968	5.10229	5.20875	5.28655	5.32567	5.36117	5.42359	5.48046	5.56053	5.58344	5.63884	5.7262	5.71357	5.75653	5.79861	5.82945	5.86728	5.87816	5.92027	5.95095	5.99312	6.04422	6.04472	6.07091	6.09629	6.11158	6.15731	6.17268	6.16318	6.19337	6.22043	6.20846	6.23931
5707	2.37145	2.70396	2.95634	3.14843	3.17735	3.32185	3.40699	3.52898	3.61938	3.70771	3.80365	3.85543	4.01709	4.05182	4.11572	3.93132	4.31465	4.32561	4.40503	4.46668	4.51396	4.35728	4.64246	4.69093	4.76412	4.8038	4.87235	4.90209	4.94858	4.97689	5.07341	5.02169	5.11186	5.03068	5.17255	5.21963	5.22177	5.31933	5.27851	5.29685	5.35605	5.33721	5.35786	5.407	5.40279	5.49498	5.46274	5.47289	5.45579
3354	1.39601	1.65184	1.89816	2.00761	2.16531	2.21766	2.36727	2.40918	2.51287	2.55292	2.66479	2.74085	2.88133	2.79743	2.9529	2.85717	3.06146	3.16829	3.16269	3.33109	3.35142	3.11952	3.46402	3.47227	3.52524	3.59185	3.62964	3.68447	3.71398	3.76438	3.79692	3.87142	3.87704	3.91421	3.9466	4.01526	4.02696	4.09602	4.10314	4.09911	4.13953	4.18961	4.22762	4.2694	4.23313	4.30942	4.30309	4.35469	4.39546
6311	2.35879	2.70711	2.87473	2.98889	3.08109	3.15175	3.19826	3.34706	3.37122	3.46064	3.5257	3.59895	3.68253	3.71792	3.78261	3.70529	3.93468	3.97859	4.06585	4.12773	4.16062	3.96976	4.2621	4.35125	4.37629	4.42985	4.51378	4.53164	4.58938	4.63325	4.71521	4.70043	4.78722	4.61866	4.8452	4.87348	4.91137	4.97011	4.97738	5.06086	5.06633	5.07863	5.1421	5.1616	5.13581	5.21913	5.17804	5.25866	5.32547
3216	3.25988	3.49184	3.66307	3.80165	3.85853	3.99677	4.04634	4.07626	4.20917	4.30508	4.36169	4.43691	4.50432	4.58265	4.63325	4.61103	4.76298	4.89241	4.90019	4.99089	4.99524	4.80787	5.09992	5.16311	5.21992	5.29916	5.31965	5.38532	5.44464	5.47364	5.4879	5.59717	5.60621	5.67986	5.66738	5.70274	5.73554	5.81308	5.82092	5.86514	5.87233	5.92012	6.00295	6.00281	5.97673	6.06303	6.02544	6.09512	6.13686
5002	2.85971	3.17446	3.42922	3.57058	3.69548	3.80145	3.90816	4.00689	4.10645	4.14393	4.27561	4.36739	4.4213	4.51155	4.5849	4.46887	4.70586	4.80437	4.84452	4.90731	4.93036	4.5805	5.0291	5.08708	5.14098	5.20695	5.24286	5.29758	5.36747	5.37811	5.44058	5.47994	5.51115	5.42276	5.55743	5.61863	5.61925	5.6759	5.68938	5.71013	5.72718	5.76881	5.80652	5.82524	5.83804	5.91882	5.88332	5.91162	5.94915
3962	3.30985	3.65837	3.80243	3.92224	4.05495	4.16535	4.24426	4.35631	4.41151	4.47125	4.55944	4.60544	4.69044	4.71554	4.8026	4.83624	4.92992	4.98509	5.02843	5.14683	5.1167	4.92398	5.21323	5.31177	5.37924	5.40804	5.44159	5.51893	5.59661	5.60043	5.67463	5.71963	5.73761	5.83265	5.82296	5.88747	5.89564	5.95599	5.98231	6.01613	6.05747	6.04639	6.06915	6.11863	6.16713	6.26138	6.21237	6.23458	6.26158
2166	0.973798	1.22478	1.3791	1.52057	1.64993	1.69498	1.81145	1.93253	1.99297	2.08196	2.16385	2.22214	2.3601	2.35253	2.45991	2.4067	2.52979	2.5704	2.67591	2.76358	2.74493	2.62974	2.8804	2.97406	3.01709	3.07221	3.12245	3.13583	3.2148	3.24955	3.28219	3.37379	3.3707	3.52033	3.44844	3.48473	3.5258	3.58264	3.59162	3.57848	3.61906	3.68869	3.73787	3.75455	3.76099	3.82541	3.81326	3.8495	3.90164
2789	1.98305	2.3011	2.565	2.71043	2.77563	2.9025	2.99174	3.07543	3.18907	3.28481	3.35348	3.46382	3.52942	3.63181	3.67874	3.50896	3.8274	3.93002	3.98841	4.05008	4.08659	3.86582	4.19464	4.2643	4.3242	4.38765	4.4083	4.49004	4.51623	4.55197	4.6092	4.60533	4.6823	4.61395	4.72544	4.76708	4.7894	4.83741	4.85268	4.88624	4.91487	4.91367	4.94009	4.98937	4.9592	5.04791	5.01739	5.0518	5.05638
4078	2.34921	2.68914	2.79653	2.95208	3.07936	3.18778	3.27639	3.39821	3.44495	3.56623	3.60005	3.66968	3.78734	3.78215	3.90487	3.94241	4.01509	4.12748	4.14172	4.231	4.24819	4.06841	4.36169	4.43582	4.49405	4.52674	4.60383	4.66007	4.68204	4.71056	4.79201	4.78564	4.83963	4.7807	4.92404	4.99668	4.99332	5.03189	5.06022	5.09863	5.11715	5.13704	5.17253	5.20937	5.20331	5.28307	5.24404	5.29764	5.33779
4176	1.96016	2.23608	2.4007	2.52151	2.63086	2.70943	2.83197	2.88933	2.96795	3.06132	3.10835	3.17616	3.18855	3.31562	3.37837	3.40583	3.52912	3.61854	3.63572	3.74373	3.76096	3.51867	3.88233	3.92055	4.02523	4.0422	4.1211	4.12165	4.22056	4.22676	4.28348	4.35076	4.37334	4.29521	4.43689	4.45224	4.5035	4.55699	4.56298	4.64088	4.65473	4.66564	4.68315	4.71391	4.77274	4.86965	4.81407	4.8326	4.86582
3652	3.26523	3.59338	3.78949	3.94266	4.01894	4.08172	4.23022	4.26063	4.34305	4.41281	4.48861	4.56508	4.64727	4.69665	4.767	4.74488	4.92655	4.94648	5.02351	5.05183	5.14043	4.88011	5.22192	5.29766	5.35165	5.38147	5.4708	5.46313	5.57646	5.59222	5.648	5.68218	5.70188	5.80089	5.78943	5.86387	5.8591	5.91707	5.94742	5.93142	5.98243	6.01536	6.04762	6.10249	6.09999	6.1776	6.14764	6.20409	6.24237
4768	2.62575	2.93059	3.18142	3.27994	3.4095	3.53283	3.63896	3.73112	3.79228	3.88753	3.96647	4.07534	4.17376	4.23088	4.26966	4.06193	4.4558	4.50661	4.55983	4.62804	4.6491	4.30428	4.72952	4.8397	4.87974	4.96151	5.00367	5.03258	5.0623	5.12315	5.14911	5.21456	5.25187	5.2635	5.31903	5.33988	5.37744	5.44503	5.44542	5.4691	5.48591	5.5192	5.56659	5.58312	5.59423	5.69613	5.63792	5.66915	5.70928
3099	2.95601	3.27047	3.47407	3.58729	3.717	3.84706	3.93544	3.9934	4.07388	4.14394	4.24507	4.30739	4.43355	4.47207	4.4975	4.52174	4.62137	4.70828	4.73298	4.80151	4.85342	4.71924	4.89367	4.98733	5.07823	5.1208	5.13212	5.22194	5.29816	5.28631	5.30961	5.38603	5.38736	5.64341	5.47959	5.52617	5.56835	5.63625	5.65466	5.69562	5.7063	5.74185	5.81596	5.82503	5.83341	5.92112	5.89875	5.91024	5.91808
2779	1.56868	1.89563	2.1106	2.22572	2.36641	2.50145	2.54721	2.67663	2.74483	2.85145	2.86522	2.94593	3.00159	3.11844	3.12959	3.05798	3.28959	3.33074	3.38645	3.46635	3.49464	3.28096	3.58363	3.65691	3.72836	3.73305	3.82429	3.89912	3.90564	3.94928	3.956	4.07264	4.05422	4.21814	4.13785	4.16543	4.21056	4.25675	4.28565	4.35073	4.34695	4.37868	4.45878	4.45114	4.465	4.56724	4.53875	4.54164	4.60475
4509	2.62513	2.86321	3.07764	3.21869	3.33386	3.46013	3.51483	3.65332	3.70869	3.82143	3.87734	3.96939	4.04787	4.11501	4.15949	3.9847	4.35431	4.43768	4.49759	4.54766	4.57572	4.3103	4.66661	4.7575	4.80388	4.87174	4.94591	4.98713	5.01335	5.05453	5.07953	5.1695	5.18387	5.21001	5.24375	5.2634	5.30314	5.35154	5.3737	5.40248	5.42898	5.44846	5.47492	5.50776	5.51811	5.61864	5.56075	5.58712	5.62232
1552	1.42148	1.72102	1.92977	2.08082	2.15998	2.27607	2.37503	2.45531	2.5354	2.66614	2.72736	2.79798	2.92052	2.94218	2.99123	2.91038	3.13307	3.22051	3.27384	3.32801	3.38913	3.21456	3.48059	3.52357	3.58358	3.63803	3.67792	3.73255	3.81372	3.81979	3.8735	3.9565	3.95021	4.03438	4.01661	4.11328	4.10233	4.1603	4.17261	4.21284	4.23974	4.2289	4.29516	4.31997	4.2782	4.37523	4.35314	4.40268	4.43056
5768	1.7348	2.06483	2.2597	2.41963	2.47833	2.61141	2.70485	2.8059	2.8812	2.97341	3.0403	3.11433	3.21571	3.26743	3.33638	3.1689	3.50024	3.56422	3.62375	3.69357	3.72399	3.45487	3.83294	3.91414	3.95981	4.00177	4.07054	4.09464	4.17156	4.19074	4.24393	4.27705	4.31679	4.29098	4.38391	4.43477	4.4504	4.52663	4.51298	4.56246	4.57352	4.58235	4.63925	4.65257	4.64796	4.76087	4.70959	4.71865	4.75048
5781	2.2262	2.55139	2.70913	2.87372	2.95046	3.06583	3.13854	3.20694	3.28916	3.39316	3.46453	3.52423	3.57987	3.69366	3.73313	3.68595	3.87666	3.98664	3.96253	4.04678	4.08875	3.85088	4.22494	4.22752	4.32153	4.3679	4.45164	4.38478	4.51675	4.55565	4.59082	4.64512	4.66671	4.64877	4.74783	4.81458	4.80872	4.89678	4.88573	4.93704	4.9598	4.96846	5.04761	5.04475	5.05024	5.13963	5.10859	5.14692	5.19007
7465	1.41647	1.76109	1.95537	2.11299	2.24588	2.30157	2.37832	2.4466	2.525	2.61269	2.67052	2.73992	2.81436	2.88493	2.92768	2.82029	3.02852	3.10347	3.18094	3.2322	3.27217	3.02025	3.41897	3.4768	3.5193	3.55923	3.63162	3.62945	3.71885	3.74638	3.82968	3.84879	3.88641	3.94157	3.97416	4.03854	4.03155	4.08255	4.10968	4.12147	4.16008	4.19222	4.23092	4.26564	4.26553	4.33483	4.32901	4.36144	4.38431
4335	3.276	3.59899	3.82375	3.95234	4.08142	4.14299	4.23297	4.32222	4.40884	4.52013	4.5527	4.67091	4.71424	4.78124	4.8631	4.72048	5.01974	5.12148	5.17793	5.22911	5.28325	4.99759	5.39291	5.43274	5.47402	5.54469	5.59331	5.65226	5.69464	5.7243	5.74364	5.85332	5.85898	5.84852	5.92295	6.00156	5.97122	6.04662	6.05318	6.0706	6.10613	6.11169	6.16423	6.19102	6.17371	6.26181	6.22038	6.28346	6.31518
2053	2.05634	2.3525	2.57266	2.77504	2.83734	2.99178	3.05166	3.14715	3.25134	3.46376	3.43166	3.49662	3.56912	3.66481	3.69203	3.52059	3.82463	3.89774	3.94198	3.98544	4.06769	3.95507	4.11243	4.21969	4.26688	4.31647	4.36032	4.36489	4.48509	4.48938	4.54246	4.61609	4.60172	4.78913	4.67319	4.74041	4.73716	4.80358	4.83294	4.87017	4.89109	4.90828	4.95761	4.97086	4.98431	5.06981	5.04836	5.06586	5.10839
146	-0.349834	-0.0061787	0.250543	0.37301	0.545845	0.634063	0.635893	0.778945	0.88998	0.977529	1.00957	1.1162	1.18347	1.25327	1.29671	1.18117	1.45157	1.49032	1.54342	1.61125	1.6304	1.60821	1.7681	1.77751	1.84906	1.87342	1.95175	1.90235	2.08849	2.07768	2.0586	2.24003	2.18597	2.46209	2.23865	2.31984	2.33796	2.34941	2.40509	2.44581	2.51178	2.47017	2.46754	2.55009	2.57302	2.61324	2.63512	2.67728	2.67853
5410	3.40479	3.70412	3.8519	3.98086	4.15211	4.20146	4.31648	4.434	4.49609	4.57225	4.67315	4.73953	4.78772	4.8686	4.9357	4.81684	5.08665	5.12081	5.2038	5.24979	5.29103	5.05368	5.40067	5.44936	5.48172	5.54056	5.64586	5.6601	5.70668	5.73221	5.80094	5.86025	5.87857	5.72746	5.9459	6.00473	5.99444	6.04586	6.06509	6.12924	6.14057	6.15451	6.1766	6.22006	6.25796	6.36647	6.29959	6.32321	6.36291
4431	3.37205	3.70694	3.8834	3.98781	4.12835	4.27089	4.30585	4.41833	4.48471	4.52819	4.61107	4.67898	4.67278	4.82854	4.86252	4.81515	4.97632	5.09367	5.07695	5.18912	5.19107	4.94504	5.30908	5.37457	5.40738	5.47305	5.58998	5.5358	5.65635	5.6714	5.74204	5.75051	5.80611	5.6605	5.89506	5.93175	5.93874	6.03124	6.01894	6.08582	6.10598	6.11426	6.17251	6.19069	6.20314	6.30536	6.26582	6.29546	6.30872
1755	2.19352	2.58641	2.70274	2.93263	3.07009	3.14422	3.23304	3.38166	3.44297	3.62654	3.62142	3.70925	3.78591	3.89253	3.95345	3.67601	4.08067	4.18362	4.22784	4.29087	4.35612	4.21312	4.42726	4.51361	4.57214	4.63265	4.68832	4.73787	4.77715	4.80421	4.87013	4.88259	4.93164	4.94148	4.99501	5.00334	5.04438	5.09003	5.09654	5.14424	5.16736	5.17579	5.23152	5.24396	5.21425	5.32447	5.29456	5.30359	5.30722
3872	3.40507	3.78468	3.93498	4.06723	4.17608	4.2731	4.32041	4.38255	4.49766	4.57612	4.63608	4.69334	4.76209	4.82261	4.90633	4.86518	5.04483	5.09587	5.15244	5.25791	5.25034	5.01154	5.37419	5.41893	5.50895	5.52251	5.62036	5.58813	5.75446	5.74481	5.75639	5.83904	5.87416	5.85449	5.95038	5.99907	6.01922	6.08679	6.08364	6.14242	6.15859	6.16261	6.22558	6.24729	6.24408	6.33892	6.29266	6.33869	6.38543
2986	3.03883	3.37591	3.54386	3.70765	3.78915	3.94452	3.97846	4.07263	4.17137	4.29358	4.35482	4.45471	4.54571	4.63528	4.67809	4.43451	4.83685	4.96494	4.95625	5.03152	5.07556	4.77536	5.14935	5.24991	5.3123	5.38236	5.46023	5.45617	5.50341	5.54259	5.60296	5.6025	5.66842	5.63813	5.72738	5.73847	5.79109	5.83594	5.83439	5.88517	5.89414	5.92674	5.97574	5.99152	5.9818	6.08667	6.04675	6.06101	6.07812
3081	-0.515495	-0.0856276	0.133941	0.24869	0.341746	0.415098	0.629135	0.629981	0.747293	0.804332	0.897061	0.959295	1.05637	1.16628	1.14632	1.30207	1.29999	1.23439	1.33438	1.41293	1.48586	1.28057	1.45048	1.61322	1.69446	1.75782	1.82387	1.96955	2.00536	1.98359	2.02523	2.15679	2.12175	2.22912	2.17574	2.20379	2.25932	2.31693	2.34602	2.34394	2.34147	2.40893	2.44785	2.4375	2.49034	2.5671	2.48171	2.58201	2.58095
3104	2.53341	2.92932	3.09115	3.25741	3.36746	3.48907	3.55714	3.61646	3.72416	3.77544	3.85167	3.92453	3.98608	4.03086	4.08644	4.01195	4.26582	4.26472	4.31743	4.38484	4.4481	4.16528	4.58093	4.60081	4.64442	4.71742	4.74672	4.77476	4.91565	4.89523	4.94799	5.01696	5.02649	5.1445	5.09303	5.15247	5.16913	5.19624	5.26009	5.27295	5.31179	5.33212	5.40049	5.42706	5.39495	5.45384	5.46156	5.52554	5.54946
4144	0.819621	1.26943	1.50402	1.62377	1.75257	1.88596	1.87934	2.02632	2.13416	2.25825	2.28935	2.35932	2.41058	2.55323	2.58218	2.59381	2.72955	2.73263	2.85671	2.90073	2.94066	2.86919	3.04521	3.11509	3.11027	3.16162	3.19729	3.25273	3.33358	3.35707	3.36001	3.44568	3.42201	3.68596	3.5207	3.51401	3.60054	3.62524	3.65824	3.73381	3.73888	3.73748	3.80656	3.81652	3.82686	3.85842	3.88038	3.90927	3.9529
3462	2.65989	2.98234	3.22187	3.39658	3.4989	3.63924	3.70127	3.80178	3.92198	4.0562	4.08007	4.1842	4.29295	4.317	4.41696	4.1913	4.5888	4.59386	4.69409	4.73236	4.78942	4.5843	4.86882	4.9414	5.03825	5.05951	5.12989	5.17233	5.18115	5.23066	5.29842	5.31602	5.36986	5.34413	5.40995	5.48025	5.47416	5.51913	5.54081	5.54196	5.57425	5.61746	5.62684	5.66509	5.68207	5.78082	5.72739	5.73413	5.77413
4429	3.29363	3.61074	3.7588	3.90762	4.05024	4.10496	4.19816	4.34712	4.37476	4.39577	4.52506	4.59809	4.66073	4.72819	4.81436	4.71045	4.96485	5.02918	5.04291	5.10752	5.12558	4.8237	5.22627	5.30474	5.33441	5.43346	5.46186	5.46967	5.56558	5.60018	5.63534	5.68169	5.71944	5.61719	5.80462	5.87361	5.86846	5.91806	5.94142	5.98127	5.99606	6.04414	6.11947	6.11703	6.10517	6.21219	6.17011	6.20674	6.24689
1447	2.80445	3.12614	3.33049	3.44065	3.57178	3.65447	3.70362	3.83478	3.90735	3.99299	4.06693	4.12507	4.19574	4.30368	4.33689	4.14021	4.4447	4.54795	4.60719	4.68029	4.69805	4.47683	4.76084	4.86558	4.91307	4.9749	5.05695	5.08818	5.10854	5.15452	5.1937	5.29182	5.29288	5.27164	5.36351	5.41039	5.41945	5.47055	5.48466	5.56301	5.57327	5.58428	5.63436	5.64236	5.64644	5.74979	5.70228	5.74024	5.78419
4160	1.93713	2.18798	2.41781	2.52581	2.64668	2.73615	2.80466	2.90426	2.99674	3.08673	3.18071	3.23946	3.31241	3.36417	3.43893	3.42211	3.59094	3.6723	3.73666	3.78121	3.83205	3.54285	3.89982	3.99987	4.0188	4.10928	4.1381	4.19808	4.25232	4.28341	4.3661	4.32696	4.39801	4.39986	4.47222	4.49683	4.5281	4.56578	4.60822	4.64157	4.66617	4.69723	4.74205	4.77422	4.72252	4.7983	4.79057	4.84785	4.89222
2671	1.11075	1.42518	1.68516	1.77085	1.95569	1.9593	2.12706	2.17059	2.26439	2.31909	2.40464	2.48316	2.51948	2.65495	2.66225	2.67722	2.81481	2.83274	2.91856	2.98453	3.01769	2.91023	3.13566	3.18016	3.22834	3.29142	3.30288	3.35715	3.43554	3.46628	3.50063	3.4983	3.5344	3.81308	3.62521	3.62298	3.72953	3.82431	3.81586	3.83296	3.85777	3.8902	3.93322	3.95571	3.99076	4.05512	4.03818	4.07258	4.09721
3198	2.29336	2.5746	2.75109	2.94117	3.04854	3.14105	3.24141	3.37634	3.42741	3.49796	3.58463	3.65234	3.78035	3.80468	3.83653	3.69902	3.99739	4.08266	4.13792	4.20715	4.21085	4.05601	4.30754	4.4008	4.45657	4.47878	4.55805	4.63879	4.672	4.67437	4.75705	4.74182	4.81195	4.6692	4.88481	4.90752	4.93052	4.99423	4.98508	5.0718	5.07559	5.07859	5.1331	5.14311	5.17526	5.2974	5.23425	5.24437	5.2931
7464	2.82097	3.25333	3.41067	3.54862	3.68825	3.80491	3.82192	3.99691	4.08786	4.20234	4.25901	4.35362	4.44044	4.51635	4.58866	4.29822	4.74059	4.83596	4.87394	4.946	4.98556	4.76529	5.0695	5.12466	5.21255	5.26586	5.3083	5.34923	5.39565	5.42125	5.47081	5.50553	5.55146	5.47222	5.60619	5.65475	5.65788	5.66818	5.71974	5.75411	5.75977	5.80131	5.87253	5.86044	5.8378	5.94436	5.89291	5.91783	5.96806
2278	1.88082	2.22904	2.42819	2.59668	2.73443	2.93094	2.97108	3.08279	3.14213	3.26665	3.2987	3.36592	3.44514	3.51691	3.53016	3.4916	3.64055	3.73756	3.78097	3.82372	3.89237	3.72962	4.01292	4.06389	4.09374	4.14902	4.23267	4.21475	4.2921	4.32388	4.38725	4.39988	4.45742	4.43733	4.53899	4.59541	4.58656	4.69364	4.67211	4.67565	4.74544	4.73042	4.70811	4.79802	4.84683	4.93915	4.91226	4.89798	4.88169
1450	2.42015	2.74016	2.92387	3.08028	3.20921	3.34537	3.41697	3.51931	3.657	3.75854	3.85204	3.91903	4.03768	4.13347	4.17449	3.90742	4.33749	4.41047	4.44805	4.51608	4.56168	4.37739	4.65215	4.74743	4.79816	4.80466	4.91364	4.94042	4.96122	5.0012	5.05959	5.09514	5.13073	5.02889	5.18378	5.22257	5.22648	5.28117	5.29968	5.33357	5.34786	5.36342	5.39589	5.4153	5.4262	5.52791	5.48219	5.48942	5.49342
6051	1.18088	1.55068	1.686	1.8695	1.97308	2.06497	2.08584	2.25665	2.31375	2.40469	2.47608	2.52858	2.6373	2.70832	2.74291	2.61037	2.90353	2.9723	3.01177	3.10881	3.06773	2.94387	3.21347	3.2707	3.3024	3.43677	3.41127	3.50221	3.53418	3.55875	3.65522	3.61375	3.69902	3.58599	3.76928	3.79055	3.82115	3.83963	3.87874	3.91539	3.93774	3.99378	4.04139	4.04402	4.04693	4.11523	4.08476	4.15508	4.20689
5896	0.625473	0.968817	1.17564	1.27762	1.37984	1.47123	1.63981	1.68849	1.76644	1.78181	1.91233	2.00199	2.07471	2.18337	2.18822	2.18944	2.25915	2.39001	2.40382	2.50731	2.52516	2.43395	2.57949	2.65926	2.74442	2.78107	2.77321	2.89244	2.9275	2.97524	2.9797	3.12399	3.06247	3.29079	3.16926	3.26709	3.22001	3.25781	3.30761	3.31818	3.34599	3.41136	3.47818	3.46329	3.48477	3.56391	3.55331	3.54193	3.56213
5670	1.14637	1.53899	1.72592	1.86897	1.97824	2.08192	2.1701	2.30034	2.40623	2.46552	2.58415	2.64797	2.77375	2.84295	2.8665	2.60477	3.05301	3.09351	3.15186	3.21354	3.23205	3.05457	3.32389	3.40892	3.4659	3.49267	3.59552	3.62263	3.67363	3.68456	3.77532	3.71619	3.81526	3.73451	3.86932	3.85032	3.92814	4.02534	3.98085	4.05116	4.07922	4.05278	4.05274	4.12256	4.13145	4.22988	4.19643	4.19871	4.19066
4686	2.77264	3.09026	3.3457	3.46471	3.59175	3.64195	3.78435	3.8723	3.92254	3.99435	4.06481	4.1444	4.23587	4.31166	4.33058	4.27929	4.45865	4.55862	4.61073	4.71075	4.67804	4.39073	4.78187	4.87972	4.92837	4.98762	5.07636	5.10726	5.14293	5.16158	5.23873	5.23133	5.31448	5.29696	5.37728	5.36207	5.45162	5.5203	5.51002	5.56487	5.55602	5.62419	5.66679	5.66952	5.71042	5.83366	5.76775	5.75844	5.79286
2769	2.65844	3.01461	3.21828	3.37204	3.44368	3.55208	3.62295	3.73118	3.84634	3.91944	4.01076	4.0725	4.16438	4.2385	4.30483	4.07156	4.48631	4.51846	4.56502	4.62689	4.67272	4.40447	4.75728	4.84407	4.91969	4.94367	5.02022	5.03649	5.07784	5.11671	5.16015	5.19352	5.23099	5.287	5.31023	5.3712	5.38058	5.43236	5.45031	5.47202	5.5062	5.51664	5.54607	5.57941	5.59819	5.68366	5.65589	5.66488	5.66206
3563	2.07959	2.45353	2.64631	2.82006	2.88536	3.03653	3.09021	3.18725	3.29007	3.46651	3.45618	3.53513	3.61021	3.68243	3.72938	3.62355	3.91062	3.94957	4.06866	4.12189	4.14039	3.96751	4.20296	4.30905	4.34271	4.41484	4.47197	4.55809	4.51698	4.57931	4.62931	4.66072	4.72573	4.64057	4.77678	4.80399	4.82764	4.90639	4.90252	4.92681	4.96781	4.98545	4.99702	5.04342	5.03204	5.1305	5.09499	5.12966	5.14356
3964	3.06128	3.3375	3.53889	3.66059	3.81472	3.87522	3.92318	4.02848	4.09541	4.12525	4.23167	4.28866	4.36168	4.43492	4.4878	4.38725	4.59903	4.66205	4.69935	4.81009	4.82956	4.53776	4.96471	5.00789	5.08235	5.06372	5.18038	5.19734	5.30463	5.29326	5.35998	5.3815	5.44494	5.30523	5.51738	5.60564	5.57463	5.61972	5.64623	5.74703	5.75867	5.72962	5.76227	5.80379	5.84591	5.93846	5.91623	5.89677	5.9175
5080	2.33269	2.60358	2.79281	2.93014	2.99954	3.13308	3.23381	3.35795	3.43254	3.47678	3.58346	3.65796	3.75535	3.81139	3.90012	3.70964	4.03586	4.08522	4.18469	4.2318	4.23922	3.93551	4.36414	4.45943	4.50646	4.56044	4.63597	4.6429	4.71172	4.7385	4.80034	4.83796	4.87645	4.85005	4.94198	5.00856	4.98416	5.03543	5.05182	5.11508	5.12137	5.12594	5.19129	5.20111	5.18527	5.27867	5.23792	5.27851	5.32135
6004	1.20266	1.54587	1.82613	1.92728	2.07574	2.21701	2.29766	2.43616	2.52489	2.65954	2.72285	2.80369	2.89251	2.98842	3.01321	2.9015	3.13989	3.23365	3.32919	3.34677	3.40233	3.25411	3.46217	3.52735	3.63349	3.70392	3.7696	3.77261	3.79825	3.84568	3.90229	3.96381	3.97304	3.98805	4.01584	4.04127	4.07404	4.12851	4.16068	4.18654	4.17712	4.23851	4.30231	4.27368	4.28761	4.42536	4.34928	4.3507	4.38846
5331	2.69964	3.0484	3.22763	3.37075	3.49056	3.61333	3.66018	3.75953	3.88778	3.95062	4.07241	4.13168	4.2644	4.32089	4.36021	4.12122	4.49898	4.56995	4.66814	4.70729	4.7597	4.47522	4.83623	4.90759	4.98109	5.01277	5.12476	5.15805	5.19134	5.21412	5.27706	5.31696	5.34398	5.34415	5.40237	5.42548	5.46541	5.53917	5.52201	5.56933	5.57584	5.59022	5.62796	5.6414	5.65589	5.76761	5.70129	5.72516	5.76085
4346	0.929716	1.33479	1.55266	1.63668	1.82818	1.90363	1.99025	2.16065	2.22851	2.37268	2.41349	2.50402	2.55327	2.65994	2.7046	2.50825	2.89694	2.94503	2.96797	3.04009	3.09495	2.94649	3.19267	3.28752	3.31035	3.35327	3.43592	3.46178	3.51948	3.54463	3.603	3.63743	3.67224	3.74558	3.72587	3.77244	3.78906	3.82251	3.84659	3.88718	3.89711	3.9348	3.9948	3.99188	3.98167	4.06724	4.03211	4.05309	4.07179
2773	2.09357	2.42449	2.63026	2.70437	2.85171	2.95723	3.02369	3.11274	3.16774	3.24474	3.31302	3.38774	3.461	3.51474	3.58856	3.60602	3.73556	3.8059	3.81097	3.92832	3.90301	3.59609	4.04411	4.10435	4.16865	4.24989	4.30192	4.32333	4.34773	4.42459	4.46283	4.49743	4.5401	4.63389	4.62285	4.6359	4.69616	4.7232	4.75913	4.80341	4.80928	4.86712	4.90626	4.92024	4.94487	5.0425	5.00207	5.01345	5.0536
2571	3.0572	3.35983	3.59422	3.69312	3.84323	3.95982	4.0787	4.09316	4.22366	4.28812	4.37029	4.45592	4.56345	4.57853	4.67832	4.48944	4.86823	4.91271	4.9719	5.00463	5.05394	4.80903	5.17482	5.2475	5.29192	5.34956	5.384	5.46159	5.47938	5.52775	5.58061	5.59994	5.65619	5.66085	5.71122	5.75305	5.77856	5.83203	5.84474	5.89423	5.90653	5.91635	5.94772	5.98054	5.97716	6.07433	6.01415	6.06188	6.10083
5081	1.56197	1.8613	2.04736	2.2118	2.2825	2.44757	2.51856	2.61727	2.71585	2.8182	2.89914	2.97902	3.07077	3.06738	3.20777	2.98618	3.35983	3.42436	3.50476	3.53302	3.58339	3.51443	3.65017	3.75055	3.79428	3.81921	3.92801	3.98941	4.00934	4.01868	4.07389	4.11331	4.11782	4.34496	4.18998	4.24175	4.25315	4.26365	4.32122	4.36404	4.39108	4.38807	4.42636	4.45302	4.4805	4.5565	4.53747	4.52868	4.55011
7124	0.581268	0.797856	1.0235	1.18649	1.24201	1.3693	1.46724	1.59366	1.65387	1.76673	1.80614	1.8805	1.96684	2.04612	2.05133	2.09917	2.22945	2.18863	2.33248	2.35697	2.37945	2.24403	2.54787	2.55533	2.61581	2.64709	2.69071	2.79402	2.8086	2.85075	2.90984	2.90474	2.96755	2.98756	3.03646	3.08403	3.11564	3.19941	3.18769	3.23511	3.28992	3.23902	3.31743	3.36231	3.30759	3.30355	3.36543	3.4653	3.48113
6734	-0.685738	-0.387983	-0.160132	-0.00634296	0.119129	0.223479	0.28633	0.370213	0.456106	0.518771	0.559815	0.637114	0.734808	0.790258	0.863403	0.969185	0.968942	0.914143	1.05514	1.12172	1.13008	1.06927	1.26438	1.29219	1.35487	1.41403	1.468	1.53364	1.57947	1.6032	1.66312	1.68817	1.70944	1.94013	1.78585	1.83813	1.85954	1.85253	1.96563	1.95018	1.98708	2.07086	2.12571	2.12074	2.1765	2.20265	2.23157	2.2347	2.27836
4702	0.141193	0.387278	0.562607	0.73321	0.851318	0.921054	0.991606	1.0306	1.20137	1.25309	1.32865	1.36185	1.39177	1.53698	1.50929	1.56352	1.67374	1.67373	1.76638	1.82935	1.88399	1.90136	1.94486	2.02275	2.0598	2.18598	2.14145	2.19343	2.21909	2.31899	2.33548	2.36635	2.39824	2.53852	2.52314	2.57224	2.60206	2.65119	2.67844	2.72946	2.76098	2.76983	2.80242	2.84098	2.88489	2.90721	2.95135	2.96169	2.97364
4914	1.65772	1.94873	2.15062	2.36511	2.38108	2.51117	2.59456	2.72611	2.81671	2.85401	2.96924	3.03554	3.12085	3.2424	3.27322	3.23052	3.40393	3.43008	3.53413	3.60318	3.61018	3.30923	3.71255	3.77477	3.83001	3.86771	3.96189	4.01454	4.03756	4.07112	4.13485	4.14604	4.19851	4.14727	4.25253	4.30849	4.32236	4.38701	4.39047	4.43805	4.45839	4.45751	4.47603	4.51713	4.56295	4.65479	4.60427	4.60732	4.62912
5516	1.10627	1.44328	1.6175	1.71919	1.91345	1.95817	2.06474	2.13197	2.24167	2.26256	2.38731	2.4511	2.47165	2.58224	2.61694	2.71705	2.74795	2.80629	2.87018	2.89679	2.95424	2.65927	3.0759	3.14793	3.15328	3.21215	3.31111	3.28445	3.3977	3.42314	3.43824	3.49996	3.52678	3.64258	3.61505	3.64781	3.69545	3.69829	3.76298	3.79391	3.81594	3.86363	3.90381	3.92979	3.92694	3.98073	3.96458	4.03789	4.09029
1384	1.75691	2.06096	2.21462	2.3677	2.48357	2.58334	2.66069	2.73622	2.8031	2.83508	2.9445	3.0208	3.15051	3.20289	3.22338	3.08235	3.38551	3.41336	3.52389	3.53121	3.57146	3.29955	3.70741	3.73086	3.82565	3.83306	3.86775	3.96273	3.99402	4.03588	4.06562	4.13416	4.14677	4.26932	4.2275	4.30973	4.2994	4.33909	4.38763	4.39807	4.42614	4.48324	4.54999	4.55698	4.5188	4.59456	4.59498	4.63889	4.68824
3770	3.50462	3.77486	3.99043	4.13956	4.21204	4.29799	4.36619	4.42294	4.54761	4.59462	4.67729	4.73188	4.80251	4.87004	4.93509	4.90397	5.08119	5.1005	5.18564	5.23767	5.23033	5.10563	5.36794	5.4505	5.48369	5.52784	5.63265	5.60396	5.70741	5.73632	5.82529	5.83764	5.88535	5.70272	5.94701	6.06308	6.02538	6.08047	6.09144	6.11296	6.15221	6.18589	6.20725	6.25367	6.28593	6.36894	6.33856	6.3472	6.37901
3979	3.42995	3.7016	3.91892	4.09367	4.21584	4.32397	4.38245	4.48423	4.59109	4.68027	4.74079	4.83157	4.89476	5.01073	5.03698	4.94946	5.20577	5.23076	5.30477	5.37909	5.39428	5.1139	5.47246	5.56468	5.63599	5.65893	5.76041	5.79616	5.81067	5.86132	5.9234	5.95997	6.00361	5.89876	6.0546	6.08561	6.10028	6.16225	6.17725	6.23418	6.25142	6.26672	6.29357	6.31665	6.34265	6.44415	6.38986	6.40993	6.43182
1347	1.37828	1.77758	1.97475	2.10527	2.27461	2.34351	2.4293	2.54175	2.64059	2.71816	2.83232	2.868	2.93695	3.07128	3.08188	2.94461	3.23573	3.28595	3.31663	3.45286	3.49237	3.25353	3.59401	3.61532	3.68943	3.67813	3.83494	3.75679	3.88892	3.89147	3.90589	3.95187	3.99808	4.06769	4.07957	4.11368	4.14583	4.21505	4.20624	4.26027	4.30917	4.2613	4.28525	4.34078	4.35671	4.44199	4.42101	4.42569	4.43517
2259	1.29216	1.6265	1.80747	1.94311	2.06198	2.17481	2.24031	2.34364	2.41461	2.52181	2.54257	2.63089	2.71896	2.77138	2.81504	2.83165	2.92712	3.03502	3.09024	3.14829	3.1464	3.11883	3.25335	3.3205	3.38823	3.38917	3.44119	3.54068	3.53848	3.59683	3.58314	3.70073	3.68515	3.9333	3.77609	3.78777	3.85738	3.891	3.94459	3.94779	3.98141	4.04802	4.07834	4.09267	4.13906	4.24081	4.21753	4.19139	4.20284
408	1.85375	2.21633	2.43774	2.57858	2.68469	2.79856	2.84397	2.92239	3.06668	3.15356	3.22902	3.32702	3.40235	3.45367	3.50531	3.36563	3.65505	3.77324	3.78384	3.8392	3.91187	3.78459	4.00807	4.04244	4.07655	4.17778	4.20737	4.28961	4.28396	4.33079	4.37825	4.44132	4.44866	4.53534	4.5052	4.55534	4.58403	4.6001	4.63192	4.68179	4.69664	4.73131	4.78674	4.79428	4.77446	4.86495	4.84706	4.88257	4.90796
6284	0.563967	0.962624	1.16238	1.2829	1.44611	1.50563	1.63504	1.7018	1.82098	1.86265	1.96778	2.00035	2.03911	2.07363	2.14291	2.19531	2.35028	2.35321	2.4249	2.46099	2.54581	2.36911	2.61076	2.71483	2.72418	2.78779	2.84363	2.78827	2.95392	2.95316	2.9611	3.08353	3.04909	3.29046	3.13851	3.18587	3.2115	3.23438	3.29307	3.3068	3.36372	3.37261	3.34958	3.43937	3.44952	3.45626	3.49342	3.58008	3.6133
3110	3.51751	3.8954	4.05661	4.14791	4.2734	4.34761	4.4262	4.51839	4.59395	4.65334	4.73829	4.81378	4.87902	4.95625	5.02253	5.02488	5.15821	5.23705	5.26745	5.3523	5.34788	5.15153	5.46879	5.53793	5.60659	5.65701	5.69118	5.69517	5.7985	5.82405	5.88995	5.89982	5.954	5.93905	6.05157	6.07582	6.11624	6.17503	6.17058	6.2359	6.23149	6.27217	6.34793	6.3329	6.36727	6.48859	6.44354	6.42072	6.43575
5675	2.46914	2.72905	2.98831	3.14406	3.26267	3.36833	3.44013	3.62071	3.72778	3.85427	3.93636	4.03659	4.16615	4.25666	4.26692	4.13104	4.4538	4.53263	4.60124	4.65243	4.69431	4.63316	4.82283	4.86433	4.91459	4.96623	5.01221	5.04896	5.08962	5.12309	5.19203	5.17592	5.23796	5.18576	5.28397	5.33174	5.33084	5.36978	5.38484	5.43058	5.44898	5.43189	5.48813	5.49918	5.52312	5.58517	5.55596	5.56269	5.59068
5374	1.02961	1.33598	1.56867	1.6859	1.80193	1.9051	2.0472	2.10507	2.18918	2.34825	2.38332	2.43972	2.60321	2.5804	2.67675	2.55916	2.80155	2.88666	2.93174	2.97993	3.07841	2.93137	3.16466	3.20908	3.29941	3.34122	3.39926	3.4276	3.43002	3.49209	3.58382	3.59129	3.64359	3.56573	3.68828	3.71912	3.7616	3.79395	3.81544	3.8429	3.87734	3.9017	3.92916	3.97502	3.94896	4.04438	4.03033	4.03492	4.04098
3779	2.90736	3.20749	3.39145	3.54854	3.62206	3.75654	3.86856	3.92043	4.00028	4.12471	4.16274	4.26499	4.32463	4.4265	4.45939	4.33889	4.59408	4.71795	4.76053	4.84325	4.8414	4.6386	4.95814	5.01981	5.09526	5.17083	5.21278	5.22865	5.32642	5.32428	5.38011	5.40672	5.4605	5.36626	5.52142	5.57183	5.56393	5.61105	5.63224	5.70315	5.70625	5.70939	5.75355	5.76665	5.79071	5.8809	5.82654	5.85706	5.89538
2983	2.62091	3.0344	3.18506	3.36994	3.46632	3.56535	3.63588	3.74759	3.83447	3.94767	4.01948	4.07787	4.15731	4.27897	4.31162	4.1096	4.47112	4.48166	4.57569	4.62927	4.68989	4.4684	4.80043	4.86035	4.88058	4.94386	5.02339	5.08681	5.1331	5.14383	5.22756	5.24149	5.28312	5.19958	5.33321	5.37239	5.39745	5.46223	5.44931	5.4641	5.48453	5.53806	5.59959	5.59718	5.59293	5.71483	5.64887	5.66932	5.69363
4069	2.26641	2.53134	2.80233	2.88615	3.00066	3.1463	3.20458	3.29249	3.37068	3.50319	3.52847	3.62973	3.70213	3.75751	3.85312	3.71484	3.98455	4.10203	4.13545	4.20101	4.17436	4.02746	4.29825	4.38789	4.44829	4.54053	4.58984	4.59923	4.66582	4.67957	4.79489	4.7303	4.82491	4.82984	4.87788	4.92525	4.935	4.95431	5.00055	5.02975	5.05811	5.08658	5.10861	5.14729	5.15004	5.24596	5.19201	5.2201	5.24553
5575	2.55236	2.95266	3.07859	3.26365	3.44957	3.56218	3.65586	3.8039	3.91638	3.9909	4.08355	4.17456	4.30733	4.36963	4.44558	4.36062	4.59721	4.68319	4.70907	4.77954	4.79518	4.67044	4.91898	4.97087	5.01127	5.07174	5.13435	5.15628	5.18728	5.2259	5.30688	5.26792	5.34832	5.14832	5.39812	5.44351	5.45272	5.49286	5.51316	5.52677	5.54943	5.57991	5.61671	5.6344	5.63038	5.69165	5.67875	5.70218	5.73151
2786	1.28262	1.60463	1.86665	1.99497	2.07954	2.14292	2.2766	2.41266	2.44341	2.53166	2.56861	2.63703	2.70045	2.71913	2.83068	2.78661	2.92834	3.03125	3.09059	3.15123	3.19066	3.05847	3.2657	3.34381	3.38919	3.45091	3.47107	3.49381	3.61505	3.61176	3.62107	3.7311	3.72801	3.93804	3.7947	3.80884	3.8917	3.95731	3.9682	4.00738	4.02512	4.06525	4.11436	4.13582	4.13214	4.2067	4.19807	4.22017	4.25729
2271	2.54923	2.83386	3.04479	3.19547	3.31668	3.42568	3.54872	3.63515	3.70918	3.79311	3.84514	3.94086	4.06595	4.11504	4.1166	3.97448	4.27394	4.372	4.4019	4.45972	4.48977	4.21904	4.60567	4.64966	4.71759	4.77272	4.85473	4.86503	4.91501	4.9499	4.97103	5.04384	5.07169	5.07846	5.13632	5.17252	5.2074	5.26065	5.27447	5.33552	5.3358	5.3668	5.42714	5.42656	5.43237	5.54112	5.48663	5.51963	5.56245
4615	3.55587	3.84907	3.95819	4.13694	4.25379	4.36075	4.46621	4.63601	4.68289	4.70094	4.83652	4.94367	5.01356	5.05738	5.19358	5.12521	5.31173	5.46621	5.50857	5.55301	5.60907	5.66267	5.6964	5.76378	5.81621	5.87903	5.91781	5.99716	6.03337	6.05855	6.0852	6.12717	6.14969	6.2259	6.20017	6.22223	6.26775	6.33464	6.32715	6.36728	6.39574	6.38749	6.4586	6.45093	6.43358	6.53246	6.48052	6.53012	6.56808
1637	0.618501	0.909271	1.0983	1.23941	1.39611	1.49325	1.63122	1.73048	1.79362	1.88536	1.95085	2.01121	2.11046	2.19846	2.23518	2.21877	2.35916	2.46097	2.46188	2.5453	2.60346	2.42631	2.66267	2.77003	2.78546	2.87809	2.95004	2.91608	3.02421	3.03959	3.05074	3.17384	3.15134	3.33937	3.21217	3.24759	3.28718	3.32599	3.36908	3.35968	3.40606	3.41628	3.45035	3.49236	3.50155	3.57329	3.57353	3.58988	3.5822
3435	2.90452	3.20357	3.42055	3.50387	3.65067	3.70763	3.84866	3.87064	4.00036	4.01404	4.15163	4.23547	4.32573	4.38829	4.42853	4.35424	4.57466	4.64421	4.73584	4.79154	4.78469	4.5525	4.91094	4.94919	5.00831	5.07627	5.12222	5.15763	5.23886	5.24068	5.29739	5.32682	5.35752	5.49106	5.42463	5.40141	5.5112	5.55238	5.5555	5.64511	5.62685	5.66702	5.73514	5.71654	5.73547	5.85283	5.80701	5.80885	5.8625
3126	2.04162	2.39142	2.59936	2.77748	2.88073	2.98946	3.07852	3.1754	3.28777	3.3839	3.45849	3.54722	3.65687	3.72464	3.77145	3.4886	3.95064	4.0243	4.08773	4.16412	4.2076	4.05374	4.34049	4.36821	4.41667	4.49756	4.52781	4.59224	4.60749	4.64304	4.68114	4.72819	4.77154	4.70911	4.82829	4.88132	4.85598	4.90873	4.9238	4.97984	5.00242	5.00263	5.05132	5.05435	5.0296	5.11956	5.07553	5.1263	5.16734
5244	2.18199	2.45228	2.60856	2.78896	2.89682	2.98028	3.04661	3.18945	3.28443	3.42752	3.46491	3.53712	3.65647	3.70835	3.75715	3.5374	3.92915	4.02874	4.03928	4.13407	4.15138	4.00724	4.25447	4.34307	4.36134	4.44008	4.513	4.53867	4.58383	4.59959	4.66227	4.70215	4.75276	4.65286	4.80493	4.84371	4.85528	4.90337	4.91455	4.94424	4.96356	5.00472	5.05128	5.05792	5.06026	5.17228	5.1106	5.11841	5.14916
2668	2.41515	2.69994	2.90684	3.05158	3.16235	3.23913	3.34741	3.42876	3.51012	3.59683	3.65231	3.7259	3.82875	3.8594	3.9135	3.87029	4.04336	4.09763	4.1809	4.26587	4.27683	4.04088	4.39137	4.42647	4.5009	4.54297	4.5674	4.64047	4.70042	4.72877	4.72981	4.88153	4.8617	4.92327	4.92662	4.97667	5.00485	5.05372	5.06323	5.12415	5.14391	5.1554	5.21317	5.22266	5.24311	5.34048	5.30938	5.30742	5.33437
3337	2.44285	2.76177	2.98981	3.12419	3.24945	3.35313	3.41541	3.48525	3.5831	3.70474	3.70311	3.79914	3.85651	3.88208	3.96118	4.02607	4.10696	4.17081	4.18055	4.25737	4.26438	4.10729	4.41431	4.44814	4.49938	4.56803	4.6003	4.64513	4.71291	4.74861	4.74415	4.8975	4.88309	4.93446	4.95671	4.96641	5.03034	5.09216	5.09598	5.13503	5.13496	5.21431	5.26653	5.25261	5.31345	5.4194	5.35223	5.36462	5.43645
4670	0.267122	0.562095	0.789383	0.871646	1.08811	1.11371	1.26376	1.38393	1.42817	1.40962	1.59123	1.65578	1.74385	1.84803	1.83211	1.90101	1.96013	1.97935	2.06441	2.13805	2.16805	2.07028	2.22447	2.3136	2.35746	2.38781	2.39713	2.44624	2.59989	2.6072	2.56045	2.72377	2.67311	2.91781	2.79558	2.8947	2.87001	2.97753	2.95192	2.98514	3.01479	3.0231	3.06435	3.10998	3.1148	3.1841	3.17203	3.18648	3.18825
188	0.251024	0.57485	0.771114	0.925693	1.01519	1.09626	1.18933	1.26727	1.36935	1.39549	1.49676	1.55276	1.6516	1.6903	1.69299	1.65415	1.84604	1.94697	1.92994	2.0081	2.04133	1.9901	2.16129	2.22184	2.26987	2.27634	2.30668	2.32808	2.49611	2.49929	2.51961	2.64665	2.59652	2.81515	2.68781	2.75341	2.78879	2.87056	2.899	2.89628	2.9606	2.95476	3.01461	3.05536	3.01768	3.05772	3.08866	3.15541	3.19167
1129	2.57373	2.87427	3.05213	3.18158	3.3116	3.40754	3.49671	3.59422	3.65289	3.7555	3.7987	3.83982	3.94533	3.99686	4.06469	3.97918	4.18826	4.28293	4.29469	4.38175	4.35687	4.26119	4.46778	4.5584	4.61187	4.67208	4.70727	4.71929	4.80363	4.83603	4.92266	4.90678	4.97593	4.90501	5.05142	5.02022	5.12457	5.18396	5.16202	5.29728	5.28328	5.28411	5.33552	5.34655	5.37123	5.48048	5.42755	5.45794	5.52229
2989	2.78504	3.07723	3.22129	3.36329	3.47124	3.53645	3.58125	3.698	3.78752	3.81139	3.90546	3.96856	4.03061	4.1088	4.17735	4.22346	4.32551	4.37466	4.39124	4.48541	4.51946	4.24023	4.64559	4.66062	4.72631	4.77623	4.80406	4.88398	4.94173	4.96318	5.0116	5.06147	5.08038	5.15431	5.17066	5.25202	5.2487	5.28121	5.31026	5.34217	5.38264	5.39539	5.39896	5.456	5.53182	5.61054	5.579	5.58206	5.60039
5867	1.54619	1.90886	2.11251	2.22278	2.36052	2.4548	2.53203	2.56393	2.66219	2.7623	2.79303	2.87213	2.88224	2.9937	3.06103	3.11361	3.16371	3.23764	3.29357	3.38703	3.38164	3.22619	3.51923	3.55049	3.63535	3.68392	3.81385	3.75958	3.81943	3.86765	3.90942	3.99884	4.01857	4.00695	4.08122	4.12168	4.15231	4.18098	4.22208	4.2545	4.29831	4.30409	4.30229	4.36558	4.41276	4.51527	4.48258	4.47143	4.44382
3118	1.38777	1.77852	1.92391	2.07292	2.19824	2.30122	2.39857	2.47869	2.57997	2.71955	2.73562	2.83398	2.92102	2.98257	3.01809	3.00659	3.17861	3.20009	3.26317	3.37304	3.40501	3.35662	3.50496	3.55981	3.60639	3.67784	3.69736	3.80299	3.87764	3.88789	3.91037	3.98287	3.99259	4.15366	4.07137	4.1158	4.12978	4.23465	4.20164	4.24667	4.2615	4.24954	4.3009	4.32153	4.33815	4.41121	4.33757	4.40884	4.45248
4172	2.64228	3.04936	3.26177	3.41209	3.52921	3.60505	3.69197	3.82338	3.89656	4.00215	4.05919	4.16478	4.21266	4.30214	4.33439	4.22183	4.48461	4.53847	4.62475	4.6576	4.69934	4.46498	4.80381	4.86035	4.93702	5.00623	5.05247	5.10871	5.08219	5.16212	5.21332	5.23626	5.29448	5.26639	5.34723	5.36661	5.40141	5.46389	5.47049	5.52019	5.5202	5.56728	5.61178	5.62167	5.62914	5.72625	5.66194	5.71777	5.78501
3463	2.24006	2.56051	2.7597	2.90436	2.98327	3.11466	3.20039	3.34381	3.36975	3.46313	3.50195	3.59055	3.63799	3.69431	3.7873	3.75516	3.92823	3.95398	4.06181	4.10756	4.13238	3.91712	4.23661	4.3027	4.36446	4.4265	4.46867	4.49118	4.58225	4.58864	4.68346	4.70577	4.73896	4.66989	4.79837	4.82589	4.86748	4.92881	4.94333	4.91977	4.98433	5.01196	5.02875	5.07223	5.08738	5.17347	5.1439	5.18793	5.21363
4342	3.40052	3.75014	3.97816	4.08415	4.22845	4.33392	4.43777	4.49616	4.5869	4.63448	4.74372	4.79083	4.78444	4.91498	4.96943	5.0528	5.11151	5.14945	5.24069	5.32087	5.3099	5.05025	5.42324	5.49904	5.53905	5.58679	5.67631	5.69658	5.75898	5.78831	5.8249	5.90001	5.91408	5.9448	5.9874	6.05645	6.04113	6.0926	6.12689	6.14391	6.17469	6.22335	6.26993	6.28805	6.27912	6.37159	6.34788	6.37109	6.40763
3106	3.57871	3.87279	4.0945	4.2303	4.3291	4.4514	4.54728	4.68516	4.74549	4.73611	4.896	4.95883	5.04785	5.1038	5.14064	5.0113	5.25908	5.31668	5.40379	5.45308	5.49492	5.35889	5.57287	5.62376	5.68965	5.70948	5.78796	5.84529	5.86798	5.89805	5.94035	5.99752	6.02744	6.0532	6.09197	6.11393	6.15467	6.15044	6.23061	6.2703	6.285	6.31742	6.33939	6.37177	6.41289	6.5084	6.46753	6.49209	6.52573
2877	2.8281	3.08408	3.28173	3.42991	3.53296	3.65636	3.73173	3.81313	3.90144	3.97698	4.05155	4.11171	4.16913	4.26497	4.31996	4.21941	4.43781	4.52346	4.57046	4.63424	4.6802	4.46638	4.77479	4.85236	4.90097	4.93746	5.01707	5.02168	5.08326	5.119	5.1722	5.27159	5.27518	5.21341	5.34203	5.40754	5.39677	5.45577	5.468	5.50215	5.52017	5.55311	5.59103	5.61977	5.63669	5.76865	5.71506	5.70126	5.69354
7874	0.518158	0.902069	1.15462	1.29587	1.3991	1.51818	1.63138	1.75605	1.76898	1.84371	1.9227	2.02183	2.05324	2.15176	2.21691	2.15829	2.36729	2.39868	2.4878	2.53024	2.55508	2.387	2.65962	2.7078	2.7802	2.83345	2.84788	2.98161	2.98715	3.02285	3.06346	3.09482	3.13332	3.11945	3.20632	3.2574	3.25238	3.29711	3.33972	3.35497	3.39985	3.41731	3.46471	3.50154	3.47045	3.55978	3.54543	3.57392	3.57357
3860	3.238	3.59425	3.78833	3.93695	4.08627	4.15967	4.26788	4.35013	4.40024	4.50393	4.55522	4.60493	4.69361	4.75278	4.82212	4.81813	4.93991	5.01837	5.02672	5.11281	5.13783	4.96715	5.26374	5.32974	5.40414	5.42603	5.44823	5.51486	5.60132	5.6124	5.6934	5.69968	5.74672	5.60321	5.83289	5.83284	5.88967	5.92609	5.93611	6.01558	6.01034	6.0619	6.11062	6.10936	6.12877	6.22131	6.17844	6.20505	6.25256
1380	1.06771	1.53227	1.69537	2.01692	2.08709	2.18657	2.33346	2.50251	2.52757	2.53418	2.65183	2.74788	2.59875	2.94502	2.88736	2.74483	3.01128	3.01492	3.17239	3.18214	3.3212	3.25613	3.3979	3.35807	3.53579	3.42366	3.66519	3.46289	3.75688	3.67232	3.46014	3.92052	3.84724	3.65403	3.89332	3.97724	3.9366	3.81286	3.95247	4.12509	4.14067	4.014	4.02988	4.0975	4.15565	4.17614	4.22848	4.22101	4.25177
11200	0.603313	0.927663	1.1186	1.22379	1.34924	1.43169	1.51945	1.58671	1.67116	1.70743	1.78062	1.85994	1.91576	2.0482	2.05616	2.02799	2.14987	2.20964	2.3143	2.35785	2.39019	2.28711	2.52142	2.56129	2.60252	2.65796	2.72098	2.76839	2.78783	2.84163	2.89972	2.89958	2.98569	2.71815	3.05774	3.02447	3.12632	3.14199	3.18936	3.26611	3.25782	3.29666	3.37419	3.36492	3.37908	3.48457	3.45968	3.45696	3.50511
6214	2.11881	2.39134	2.5943	2.72197	2.79701	2.91359	2.98178	3.15047	3.16837	3.2961	3.35392	3.4248	3.49313	3.56945	3.61943	3.49509	3.7777	3.86179	3.90594	3.96258	3.97947	3.80937	4.11181	4.17255	4.21696	4.27961	4.33584	4.39616	4.40804	4.43902	4.5565	4.46762	4.58381	4.50524	4.64992	4.66085	4.69675	4.73893	4.76634	4.80974	4.83886	4.85861	4.86698	4.92713	4.91814	5.00702	4.98664	5.0009	5.02649
2453	1.59374	1.89203	2.13975	2.28737	2.39314	2.48406	2.5603	2.69094	2.75671	2.8406	2.91617	2.99759	3.08506	3.1411	3.19815	3.05411	3.33639	3.34495	3.43453	3.50474	3.5655	3.36742	3.64078	3.71385	3.77602	3.81515	3.83615	3.98294	3.96057	4.0083	4.06188	4.10885	4.12568	4.24738	4.19264	4.22894	4.25277	4.2824	4.33949	4.35913	4.37179	4.41733	4.47769	4.48863	4.46477	4.55207	4.5202	4.56125	4.60923
3021	-1.49625	-1.21822	-0.905191	-0.790336	-0.528433	-0.643288	-0.263483	-0.238066	-0.199662	-0.153289	0.0172086	0.00429016	-0.119166	-0.153909	0.19481	0.309126	0.585612	0.306624	0.402239	0.521342	0.529312	0.617082	0.846984	0.724939	0.843812	0.931231	0.879492	0.992916	1.01667	1.06764	1.0619	1.17569	1.17015	1.14568	1.26841	1.25714	1.2697	1.35879	1.32497	1.35155	1.39666	1.46473	1.43983	1.52529	1.43526	1.51376	1.51553	1.48556	1.58713
4449	0.776499	1.05268	1.27936	1.42325	1.52263	1.60358	1.65986	1.73172	1.85863	1.93317	1.997	2.08507	2.15587	2.23734	2.27555	2.26037	2.40558	2.43099	2.49533	2.55166	2.59093	2.45615	2.66512	2.70972	2.83831	2.85201	2.91651	3.0137	2.97964	3.03413	3.0148	3.10708	3.13339	3.24738	3.23614	3.25786	3.30726	3.35241	3.38669	3.43828	3.43859	3.48318	3.55111	3.55179	3.56056	3.61386	3.60383	3.65433	3.6738
5247	1.15807	1.52998	1.65798	1.80452	1.92138	2.05557	2.08614	2.26499	2.30073	2.41139	2.47359	2.53325	2.63712	2.7595	2.73119	2.64417	2.87336	2.96897	2.99998	3.0931	3.09237	2.92119	3.18424	3.27856	3.31725	3.36157	3.38601	3.45922	3.54559	3.55559	3.61987	3.63996	3.67268	3.77705	3.73791	3.80366	3.80659	3.85616	3.8723	3.91077	3.93581	3.95841	4.01436	4.04034	4.02251	4.11433	4.09707	4.10209	4.13759
4684	2.66036	2.94437	3.10726	3.23719	3.33634	3.42749	3.55512	3.60634	3.67486	3.76568	3.83788	3.89312	3.98802	4.05632	4.11218	4.07733	4.25282	4.31628	4.37272	4.4465	4.43023	4.22016	4.52707	4.61491	4.67452	4.7407	4.78654	4.80938	4.92921	4.93514	4.95683	5.05712	5.05039	5.07068	5.12587	5.15424	5.19048	5.27502	5.2727	5.3009	5.31677	5.34878	5.40779	5.42207	5.41631	5.50547	5.44672	5.52003	5.57907
2089	0.876344	1.24662	1.40624	1.56621	1.71136	1.80035	1.89229	1.94851	2.06981	2.14352	2.21104	2.28449	2.31763	2.41516	2.46288	2.40461	2.6224	2.64585	2.71005	2.76446	2.76277	2.62797	2.90411	2.90484	3.00192	3.02823	3.12019	3.12808	3.22906	3.24402	3.26982	3.36178	3.36103	3.48196	3.42487	3.45514	3.51643	3.5499	3.57921	3.64444	3.63931	3.68143	3.75833	3.7463	3.72969	3.82664	3.79859	3.84186	3.88477
3574	-0.220667	0.134541	0.263168	0.472491	0.538343	0.650483	0.717493	0.88962	0.919539	0.993725	1.06772	1.14831	1.25676	1.37423	1.32943	1.34209	1.37225	1.47467	1.61458	1.67234	1.69173	1.62606	1.82366	1.85231	1.8674	1.88548	1.8126	1.98897	2.06694	2.08507	2.08424	2.28594	2.19092	2.45329	2.29974	2.37746	2.38374	2.48385	2.44368	2.51107	2.5451	2.5203	2.60524	2.61477	2.59495	2.62764	2.69331	2.66866	2.70432
3432	2.84952	3.16226	3.33874	3.4453	3.52836	3.64111	3.72575	3.84038	3.86283	3.93282	4.01244	4.08279	4.15561	4.26727	4.26779	4.17559	4.38909	4.47125	4.52989	4.5832	4.60254	4.40284	4.70273	4.74548	4.84559	4.86575	4.96726	4.99245	5.00697	5.0699	5.07919	5.16515	5.1762	5.24229	5.27373	5.32418	5.33624	5.36356	5.39781	5.50149	5.48222	5.50993	5.55794	5.56686	5.62831	5.73715	5.67436	5.68032	5.72847
3572	1.25019	1.68566	1.80378	2.01467	2.08183	2.20708	2.27741	2.31057	2.47103	2.51198	2.60868	2.69623	2.7409	2.85898	2.88996	2.85038	3.02666	3.08734	3.17984	3.24777	3.25632	3.14517	3.37969	3.44092	3.49913	3.53439	3.57448	3.63008	3.69433	3.71948	3.76501	3.84007	3.83911	3.97819	3.91046	3.98358	3.95968	4.04328	4.06153	4.0546	4.08183	4.11437	4.1353	4.17488	4.19789	4.29012	4.24733	4.26076	4.29813
865	1.62119	1.93565	2.07672	2.30361	2.41112	2.54043	2.53658	2.70411	2.75647	2.88601	2.90027	2.98325	3.00929	3.12682	3.20955	3.01224	3.28165	3.38099	3.45415	3.46976	3.54344	3.37578	3.58432	3.705	3.74756	3.82058	3.82234	3.93853	3.9415	3.98015	4.03631	4.04697	4.09426	4.10818	4.1647	4.20295	4.2311	4.26567	4.30285	4.36822	4.38225	4.37479	4.40925	4.46249	4.43889	4.53431	4.48712	4.54671	4.59991
2675	2.57259	2.94028	3.11325	3.26721	3.37014	3.46722	3.57374	3.65658	3.72381	3.82028	3.88033	3.97058	4.01544	4.12123	4.18574	4.12132	4.31127	4.39365	4.45167	4.51138	4.53527	4.35402	4.66398	4.72711	4.79146	4.81644	4.90452	4.92737	4.97625	4.99934	5.05398	5.07409	5.13877	5.05763	5.20203	5.28031	5.24382	5.28091	5.29723	5.39688	5.38743	5.40962	5.46245	5.4646	5.47603	5.58138	5.52753	5.54996	5.6054
2892	3.19667	3.46376	3.74633	3.8696	3.96691	4.12253	4.17945	4.33197	4.39562	4.40307	4.57623	4.64008	4.72835	4.79793	4.89643	4.88749	5.02944	5.06513	5.18127	5.23943	5.28332	5.34453	5.39692	5.44652	5.50559	5.55398	5.58602	5.66756	5.68589	5.71255	5.76819	5.79127	5.8203	5.86328	5.90159	5.96332	5.94219	5.95401	6.01415	6.04166	6.08478	6.08996	6.11311	6.13441	6.14855	6.17936	6.19098	6.22349	6.23964
3675	2.92971	3.21258	3.37837	3.54016	3.62016	3.7128	3.76438	3.86644	3.9486	4.03126	4.09532	4.1585	4.2722	4.33217	4.37566	4.22866	4.5653	4.61241	4.66293	4.75119	4.76304	4.47713	4.88658	4.94893	5.02589	5.04653	5.09991	5.17379	5.20964	5.23394	5.31122	5.33221	5.38324	5.31528	5.45028	5.47313	5.50695	5.53863	5.55392	5.6397	5.64164	5.64946	5.6956	5.71225	5.72802	5.84461	5.79164	5.80373	5.81476
4932	2.746	3.00899	3.24531	3.46825	3.54177	3.67583	3.70198	3.86934	3.98593	4.1397	4.19657	4.30427	4.41239	4.48877	4.55107	4.38192	4.73913	4.81584	4.83614	4.91626	4.96	4.871	5.05338	5.12956	5.19525	5.2194	5.29169	5.31948	5.36886	5.38725	5.42898	5.45046	5.50567	5.45656	5.54217	5.59915	5.60523	5.65096	5.65978	5.70535	5.73403	5.69667	5.74331	5.75967	5.76482	5.85414	5.80882	5.81971	5.8499
1536	0.0485366	0.471122	0.699291	0.882262	0.978863	1.05501	1.14747	1.25891	1.32718	1.38318	1.46274	1.54785	1.54686	1.69517	1.72568	1.64326	1.87235	1.81637	1.93242	1.95581	2.01762	1.91294	2.11296	2.147	2.26298	2.25103	2.36174	2.35556	2.471	2.46611	2.47911	2.54159	2.56123	2.80026	2.6317	2.62803	2.73704	2.82101	2.8136	2.74749	2.8201	2.88976	2.97097	2.97006	2.9391	2.98318	3.03152	3.07721	3.0993
4756	0.906345	1.24355	1.46148	1.60346	1.72723	1.78032	1.85452	1.98774	2.05993	2.09177	2.21764	2.2862	2.36482	2.40035	2.45695	2.50675	2.58397	2.65879	2.73268	2.82121	2.81074	2.47861	2.90317	2.97341	3.02253	3.05074	3.1286	3.19626	3.27004	3.28477	3.35523	3.35022	3.38724	3.45472	3.46767	3.47071	3.5422	3.6043	3.60681	3.64241	3.65134	3.72108	3.78073	3.77671	3.75861	3.85863	3.83102	3.86176	3.90202
4594	2.68233	3.01752	3.23135	3.29602	3.41024	3.58783	3.65771	3.78937	3.86813	3.94734	4.05527	4.11848	4.19397	4.28388	4.3422	4.27151	4.50514	4.56979	4.64439	4.73382	4.68654	4.4646	4.78961	4.8874	4.93659	5.00841	5.04121	5.07941	5.1726	5.15802	5.24988	5.22414	5.30119	5.22638	5.35319	5.32594	5.41179	5.46008	5.46096	5.53894	5.53599	5.55392	5.5815	5.59206	5.61897	5.71031	5.66631	5.67733	5.70438
2378	2.11022	2.47507	2.68639	2.82459	2.90955	3.0241	3.11433	3.26276	3.3116	3.40426	3.48559	3.56831	3.62581	3.7323	3.79255	3.68652	3.93447	4.0258	4.05999	4.11212	4.15891	3.94914	4.25418	4.3305	4.3659	4.45584	4.48238	4.55902	4.60091	4.62579	4.68343	4.70272	4.74125	4.75915	4.79589	4.8381	4.87977	4.92476	4.92896	5.00202	5.00197	5.00248	5.04861	5.06197	5.05799	5.15985	5.09496	5.14496	5.16952
4365	3.2147	3.58379	3.74848	3.85452	3.99023	4.00603	4.12703	4.16685	4.28473	4.36245	4.44045	4.50542	4.5861	4.61449	4.66531	4.56757	4.86384	4.87918	4.96354	5.01366	5.07305	4.83674	5.14295	5.23696	5.30335	5.34384	5.40513	5.41523	5.49656	5.51853	5.57911	5.59784	5.64241	5.72381	5.7242	5.76858	5.78638	5.86668	5.86146	5.92887	5.94247	5.93743	5.98802	6.01251	6.04105	6.15587	6.10898	6.10503	6.12648
3004	2.69377	3.02009	3.21154	3.37596	3.49289	3.58044	3.6445	3.73052	3.88874	3.98997	4.075	4.15556	4.28293	4.34501	4.38801	4.30584	4.53683	4.67385	4.67571	4.74646	4.79192	4.69374	4.90042	4.95488	5.01671	5.07396	5.14886	5.16348	5.17806	5.22261	5.28734	5.28579	5.36115	5.30603	5.42186	5.43359	5.4649	5.49757	5.51632	5.55922	5.59421	5.59877	5.62693	5.64742	5.6486	5.74301	5.72636	5.73139	5.73723
1234	1.19194	1.61929	1.8235	1.88712	2.03851	2.08236	2.17611	2.26072	2.36215	2.44137	2.49321	2.57583	2.67542	2.74872	2.73689	2.69485	2.87778	2.92678	3.01481	3.0837	3.13378	3.02203	3.1986	3.23762	3.31587	3.40268	3.41781	3.47923	3.54284	3.56014	3.61044	3.61599	3.65584	3.81324	3.73799	3.80438	3.82197	3.84973	3.89012	3.93771	3.94197	3.98857	4.03592	4.04799	4.06186	4.15171	4.11912	4.14532	4.17883
1659	2.34697	2.60526	2.90203	3.04496	3.15678	3.26126	3.35211	3.43531	3.52019	3.6695	3.69065	3.76715	3.86498	3.92174	3.97441	3.8251	4.14562	4.19356	4.28143	4.3549	4.37231	4.2171	4.508	4.56049	4.62697	4.64905	4.73995	4.80717	4.79596	4.84497	4.88646	4.95995	4.98109	4.97826	5.04385	5.10439	5.09189	5.10246	5.14158	5.18413	5.20822	5.229	5.28733	5.29741	5.2808	5.37961	5.34198	5.36854	5.40034
4857	1.48693	1.81271	1.99267	2.15622	2.24394	2.35616	2.42645	2.55224	2.62196	2.70638	2.78882	2.83722	2.8119	2.9035	3.04832	3.07344	3.12452	3.20508	3.26103	3.32879	3.3917	3.33031	3.51011	3.50096	3.57876	3.64837	3.69569	3.65324	3.83949	3.81379	3.87644	3.91888	3.93363	4.04281	4.00575	4.0638	4.07296	4.12542	4.15378	4.18273	4.21287	4.22996	4.25752	4.30034	4.30168	4.39695	4.36542	4.40013	4.41038
238	1.20869	1.46969	1.75363	1.85921	2.01184	2.07367	2.19661	2.31412	2.37587	2.41717	2.52083	2.60587	2.70214	2.7742	2.83785	2.68478	2.95928	3.06354	3.0806	3.15707	3.19222	2.987	3.29162	3.34093	3.41305	3.46349	3.56219	3.55815	3.583	3.62794	3.70674	3.70526	3.78306	3.65152	3.84032	3.88051	3.87882	3.93682	3.94958	3.99314	4.01934	4.03852	4.06794	4.0928	4.10646	4.22748	4.18286	4.16701	4.18301
4677	1.45835	1.70602	1.92318	2.14808	2.26723	2.36861	2.4893	2.55521	2.70633	2.84955	2.89555	2.98484	3.06707	3.09858	3.23552	3.02496	3.40344	3.49767	3.49972	3.58362	3.65399	3.52368	3.76466	3.82672	3.87594	3.93853	3.98458	4.00796	4.04689	4.07883	4.10658	4.18101	4.20921	4.22141	4.24551	4.28377	4.31781	4.33638	4.36388	4.39696	4.41215	4.42075	4.48007	4.47432	4.46205	4.54575	4.49087	4.53522	4.57632
6213	1.97968	2.35362	2.59472	2.76372	2.86522	2.96965	3.03605	3.19507	3.28746	3.36402	3.44816	3.50287	3.61177	3.65228	3.75144	3.59575	3.89346	3.87213	4.02725	4.08035	4.09948	3.92642	4.22413	4.27358	4.36743	4.39654	4.39946	4.4851	4.4978	4.54569	4.6116	4.605	4.65105	4.63292	4.72632	4.77564	4.78379	4.82231	4.83813	4.8879	4.92503	4.89247	4.93585	4.96867	4.94105	5.02057	5.0108	5.04736	5.06341
1942	1.38673	1.7891	1.9845	2.14765	2.26951	2.3354	2.43549	2.53573	2.62102	2.69008	2.79149	2.84318	2.87656	3.0022	3.01792	3.03535	3.14098	3.16584	3.23916	3.34395	3.33837	3.27264	3.46585	3.5105	3.57627	3.56179	3.71825	3.59831	3.76427	3.77721	3.84957	3.82136	3.89694	3.89461	3.98447	3.9964	4.05759	4.11771	4.12269	4.15973	4.17942	4.18754	4.21429	4.25545	4.32609	4.40583	4.34151	4.38551	4.42883
4150	3.25859	3.66194	3.86117	4.05171	4.15035	4.1964	4.37785	4.37994	4.47332	4.57091	4.64336	4.68505	4.75022	4.84409	4.87514	4.90457	4.989	5.11053	5.1208	5.21783	5.21761	4.9864	5.30063	5.38939	5.46022	5.51186	5.54123	5.61303	5.62193	5.68001	5.73499	5.75748	5.80768	5.78323	5.88118	5.86824	5.94429	5.96145	5.99716	6.09525	6.09143	6.1104	6.17228	6.18022	6.16769	6.26582	6.22019	6.28245	6.32378
2360	2.92434	3.19306	3.59551	3.69692	3.81218	3.83918	4.016	4.11979	4.19554	4.28995	4.3615	4.41738	4.45766	4.55694	4.65055	4.57248	4.73823	4.80718	4.87671	4.94053	4.98543	4.80385	5.07723	5.11134	5.20777	5.21934	5.33102	5.34746	5.36477	5.40558	5.44427	5.50795	5.54197	5.4923	5.61327	5.63937	5.66946	5.66421	5.70369	5.80366	5.79941	5.81704	5.87903	5.86881	5.88547	5.99434	5.94374	5.95755	5.98461
2357	1.55209	1.85056	2.081	2.22899	2.29913	2.40384	2.53723	2.62703	2.69495	2.78248	2.86318	2.95434	3.04978	3.12393	3.15842	3.07776	3.31455	3.37192	3.45841	3.4967	3.56525	3.25814	3.64539	3.71929	3.7651	3.78946	3.85849	3.89997	3.99128	3.99621	4.06394	4.09442	4.09781	4.19506	4.17259	4.20479	4.23874	4.30922	4.29831	4.34383	4.36787	4.36538	4.38642	4.4253	4.43776	4.52258	4.48985	4.51215	4.51637
5004	3.22834	3.53935	3.72196	3.88872	4.01617	4.10776	4.20978	4.32027	4.40002	4.46458	4.56745	4.62202	4.73112	4.79882	4.83016	4.71097	5.01038	5.06765	5.12469	5.20263	5.21705	4.93395	5.31812	5.40021	5.46261	5.52197	5.55691	5.60644	5.69727	5.69812	5.76606	5.76555	5.81716	5.80283	5.8842	5.90581	5.94217	5.98289	5.99863	6.07638	6.07956	6.06874	6.10578	6.1295	6.14219	6.24042	6.18417	6.20332	6.23777
2165	1.95298	2.37045	2.48975	2.7087	2.79708	2.94559	2.98437	3.17214	3.23392	3.394	3.39331	3.46616	3.53018	3.66606	3.70438	3.40988	3.77557	3.89572	3.98422	4.01752	4.07579	3.91741	4.15021	4.22199	4.30742	4.33847	4.40457	4.46828	4.48264	4.51172	4.56649	4.60971	4.64547	4.60906	4.70166	4.70556	4.74997	4.81672	4.80696	4.85338	4.86044	4.88182	4.94092	4.94239	4.94185	5.06145	4.98903	5.01984	5.05501
1948	1.71059	2.10622	2.33117	2.48834	2.61541	2.75057	2.8544	2.90436	3.0125	3.10025	3.17903	3.27817	3.38569	3.4109	3.46652	3.35575	3.66741	3.71794	3.78996	3.85175	3.8958	3.65819	4.01254	4.03521	4.11028	4.13853	4.21999	4.25327	4.2769	4.31688	4.41111	4.39236	4.4427	4.36269	4.51947	4.55459	4.55724	4.63342	4.6191	4.63382	4.67227	4.685	4.69093	4.72354	4.76294	4.87065	4.82572	4.80539	4.81102
4872	2.90801	3.21639	3.3069	3.5242	3.64365	3.76963	3.85418	3.95637	4.05271	4.1668	4.20985	4.28951	4.33769	4.50333	4.5548	4.41203	4.65424	4.76396	4.77621	4.84283	4.89419	4.75538	5.01652	5.0694	5.12915	5.17817	5.26938	5.27292	5.27662	5.35638	5.41059	5.41892	5.48093	5.33754	5.52866	5.58411	5.57179	5.62767	5.64184	5.68611	5.69037	5.7194	5.77047	5.77475	5.797	5.90034	5.8411	5.85319	5.91746
3455	2.17951	2.5001	2.71375	2.81867	2.9581	3.07879	3.19819	3.32038	3.39503	3.4002	3.58985	3.65754	3.81046	3.89835	3.90904	3.86233	4.10467	4.18922	4.19822	4.24793	4.32733	4.32666	4.4169	4.50469	4.54118	4.58971	4.70138	4.70319	4.72103	4.75404	4.82932	4.81334	4.88573	4.84963	4.9278	4.95764	4.98892	4.9928	5.02755	5.05481	5.06891	5.1256	5.16345	5.15455	5.17891	5.25579	5.22363	5.2212	5.26943
4534	0.506977	0.832355	1.04854	1.17458	1.22367	1.4165	1.42143	1.50578	1.62177	1.72383	1.73963	1.80672	1.88401	1.90009	1.98726	1.93424	2.18784	2.16763	2.22441	2.28922	2.34846	2.30864	2.47929	2.50226	2.54267	2.62766	2.63675	2.72359	2.75888	2.77868	2.77624	2.90722	2.9001	3.09785	2.95772	2.96286	3.06199	3.08052	3.11409	3.17824	3.19607	3.21945	3.26836	3.29245	3.28163	3.35658	3.37213	3.38589	3.40494
1757	0.967308	1.33165	1.48513	1.61616	1.74414	1.88263	1.9021	1.9924	2.07305	2.13673	2.2121	2.26906	2.33759	2.4129	2.41326	2.42368	2.57516	2.66199	2.67531	2.76461	2.77059	2.68639	2.897	2.94134	2.99692	3.0232	3.06562	3.10307	3.22872	3.23198	3.33105	3.29041	3.31998	3.55269	3.41284	3.50787	3.49125	3.52145	3.57422	3.59568	3.66728	3.6605	3.62661	3.74744	3.74413	3.77498	3.81053	3.85287	3.87642
557	1.0258	1.42948	1.66824	1.66324	1.891	1.97967	2.02272	2.11492	2.22482	2.42406	2.46474	2.48728	2.57133	2.68997	2.62728	2.84726	2.83958	2.85578	2.96768	3.01747	3.0377	3.1275	3.20243	3.16056	3.12689	3.27539	3.46804	3.49245	3.4039	3.48324	3.48269	3.45501	3.59105	3.5163	3.69085	3.75089	3.71752	3.85494	3.79797	3.92896	3.9766	3.8285	3.9552	4.02702	3.81892	3.81189	3.98301	3.94181	3.80042
2298	1.5633	1.88785	2.16063	2.25901	2.40368	2.49654	2.59167	2.66472	2.77892	2.87275	2.91137	2.97185	3.05239	3.18697	3.17089	3.12222	3.26734	3.36017	3.41602	3.51332	3.54041	3.37597	3.61031	3.68286	3.76863	3.79151	3.84081	3.84205	3.91311	3.95415	4.03342	4.05931	4.079	4.1649	4.16746	4.22915	4.2276	4.24814	4.30903	4.34124	4.36343	4.37299	4.4236	4.43059	4.47719	4.59145	4.55436	4.52352	4.53471
5585	0.472417	0.755459	1.0167	1.14457	1.28399	1.35464	1.47786	1.5686	1.61968	1.71179	1.78236	1.84475	1.92391	1.94601	2.05008	2.01934	2.20871	2.28771	2.27236	2.35568	2.36196	2.15377	2.43158	2.5237	2.57316	2.62822	2.67647	2.73321	2.82494	2.81696	2.82979	2.9757	2.94002	3.09323	3.01927	3.10262	3.07293	3.1865	3.16381	3.154	3.20362	3.21956	3.2839	3.31241	3.32298	3.4131	3.38914	3.40488	3.42877
6476	0.674434	0.956257	1.1183	1.29883	1.40144	1.5124	1.55399	1.62474	1.73448	1.86372	1.88395	1.94219	2.06731	2.10215	2.14942	2.04415	2.25013	2.31415	2.39544	2.45403	2.46281	2.40942	2.59723	2.61734	2.6991	2.70247	2.73917	2.85571	2.90354	2.90882	2.89191	3.08003	3.01614	3.27552	3.08452	3.13374	3.19543	3.24369	3.26739	3.33884	3.33656	3.3419	3.40683	3.4159	3.42875	3.51604	3.50396	3.52569	3.55408
4605	0.970383	1.15993	1.37779	1.57167	1.66405	1.77687	1.88291	1.96281	2.039	2.06357	2.20429	2.28089	2.35788	2.42051	2.49443	2.47958	2.64155	2.66178	2.73033	2.78788	2.8009	2.76191	2.94678	2.99899	3.03298	3.06888	3.05845	3.19413	3.24475	3.25724	3.27264	3.40068	3.35872	3.62596	3.45983	3.48739	3.53056	3.58361	3.59939	3.65137	3.63084	3.68114	3.76533	3.74249	3.75272	3.83009	3.80608	3.81687	3.82632
4420	1.46967	1.91045	2.0885	2.26601	2.35578	2.50457	2.54661	2.7555	2.83344	2.94804	3.02433	3.1075	3.18206	3.27347	3.30322	3.3272	3.45428	3.49185	3.57984	3.65302	3.6779	3.50089	3.8033	3.83897	3.8776	3.91288	3.98467	4.01697	4.02555	4.08169	4.15595	4.14264	4.20064	4.11734	4.23952	4.2895	4.3028	4.34382	4.37363	4.37288	4.40382	4.42928	4.46007	4.48384	4.52807	4.60987	4.60138	4.54415	4.55458
895	1.10354	1.35532	1.55318	1.70239	1.82356	1.91925	2.0131	2.10702	2.18211	2.30142	2.34222	2.41122	2.5205	2.57835	2.61405	2.57086	2.71674	2.81656	2.88218	2.97164	2.95381	2.87538	3.11646	3.10782	3.19245	3.25377	3.33702	3.40652	3.36784	3.42472	3.45028	3.49008	3.56039	3.50088	3.61391	3.61261	3.69275	3.70679	3.7175	3.79558	3.79278	3.85237	3.89156	3.89858	3.90481	4.02491	3.95737	3.99826	4.05712
2758	1.45447	1.76952	2.00586	2.14457	2.25119	2.36509	2.52175	2.55211	2.69148	2.76741	2.87462	2.93875	3.01209	3.12879	3.14499	3.03929	3.32589	3.41605	3.42437	3.5142	3.55385	3.46911	3.64081	3.7265	3.76661	3.82014	3.90576	3.94463	3.93276	3.969	4.02835	4.05642	4.11744	3.99037	4.16467	4.21114	4.21905	4.24842	4.25599	4.32141	4.35209	4.34315	4.38459	4.40163	4.41372	4.49749	4.45692	4.48371	4.50301
3891	1.04896	1.38136	1.61768	1.70386	1.88639	1.92828	2.05185	2.19912	2.25332	2.3336	2.44105	2.53219	2.67693	2.69681	2.77591	2.50599	2.93351	2.99603	3.08157	3.13179	3.16688	3.11796	3.33342	3.36127	3.4003	3.46123	3.50214	3.52947	3.58295	3.62573	3.67859	3.69378	3.7541	3.71258	3.80215	3.85077	3.8414	3.94115	3.91145	3.93739	3.99011	3.93378	3.95906	4.01581	4.01161	4.08175	4.0579	4.09027	4.0842
2255	2.66649	2.99966	3.20386	3.37297	3.47518	3.64195	3.67586	3.77766	3.85581	3.9588	4.00712	4.07008	4.14656	4.23876	4.26216	4.06424	4.39489	4.38606	4.55149	4.64968	4.60745	4.37128	4.75076	4.82503	4.88497	4.88161	4.96121	5.02246	5.09299	5.08812	5.14535	5.17431	5.21808	5.20505	5.27889	5.3506	5.34296	5.42071	5.40553	5.45456	5.50655	5.44887	5.47413	5.54454	5.5448	5.61214	5.58047	5.64681	5.66005
5898	-0.275145	0.0235614	0.35496	0.430472	0.699084	0.79205	0.909348	1.03516	1.15376	0.914323	1.33466	1.32601	1.44895	1.67476	1.45809	1.51724	1.77386	1.89411	1.76503	1.87594	1.95644	1.99551	2.07341	2.14972	2.19094	2.18526	2.23778	2.29262	2.33409	2.34776	2.43392	2.41752	2.49067	2.53896	2.47961	2.40362	2.54428	2.46152	2.63307	2.67107	2.62828	2.76372	2.74042	2.69534	2.8286	2.85126	2.83103	2.87742	2.9009
3322	3.06934	3.43712	3.60381	3.71848	3.82954	3.96234	4.02356	4.15673	4.19145	4.29553	4.32581	4.44451	4.49172	4.6095	4.64716	4.5031	4.79599	4.88353	4.91025	4.99197	5.00367	4.76155	5.15298	5.16581	5.23046	5.30676	5.35594	5.3441	5.43765	5.46433	5.52334	5.55596	5.5952	5.59513	5.65154	5.67758	5.72037	5.77947	5.77059	5.83549	5.85128	5.85776	5.88845	5.91972	5.94273	6.04548	5.98574	6.00853	6.04554
8923	-0.549878	-0.258368	-0.12009	0.120425	0.227316	0.422842	0.348666	0.575769	0.659336	0.609876	0.834494	0.914138	0.898395	1.23814	1.16552	1.42011	1.09018	1.37515	1.40943	1.44298	1.6421	1.74128	1.79513	1.69225	1.67137	1.73593	1.93588	1.97456	1.85286	1.95949	1.93903	2.02985	2.02419	2.13344	2.1509	2.25386	2.21617	2.26774	2.27295	2.23463	2.33721	2.31705	2.25372	2.34456	2.36769	2.2756	2.40116	2.5084	2.55404
1033	2.30252	2.61483	2.85055	2.98794	3.08388	3.1648	3.23659	3.37668	3.43795	3.51011	3.57951	3.63311	3.72814	3.76964	3.83735	3.74718	3.93055	4.01636	4.08805	4.14569	4.15154	3.96121	4.27637	4.3236	4.38434	4.40463	4.52505	4.60576	4.5849	4.64442	4.68083	4.75797	4.76005	4.83589	4.84148	4.87835	4.9003	4.95156	4.97159	5.01903	5.021	5.06125	5.12789	5.11752	5.14948	5.27151	5.19693	5.21397	5.26828
2247	2.2236	2.51838	2.67159	2.8035	2.91289	3.0465	3.11859	3.17253	3.2809	3.38186	3.45294	3.53798	3.60186	3.72634	3.76263	3.60738	3.88592	3.98863	4.04676	4.12947	4.20008	4.04861	4.26211	4.31724	4.41078	4.44139	4.5263	4.53791	4.60389	4.61516	4.66189	4.73007	4.75903	4.64806	4.82374	4.87091	4.85789	4.88232	4.91111	4.98211	4.997	4.99071	5.04604	5.04112	5.06674	5.1795	5.12256	5.13271	5.16209
4601	0.442243	0.718662	0.961911	1.06764	1.16544	1.28332	1.44844	1.45564	1.57549	1.63101	1.75525	1.81954	1.92551	1.95197	2.03687	1.96592	2.1764	2.16136	2.34129	2.35724	2.423	2.39087	2.53192	2.58379	2.57209	2.68923	2.69285	2.74722	2.78801	2.83542	2.77248	2.97685	2.92881	3.18219	2.98421	3.04647	3.06069	3.05936	3.13489	3.17963	3.19234	3.19393	3.25407	3.23794	3.30502	3.35247	3.36006	3.31872	3.32213
2275	0.439992	0.786332	1.00846	1.09102	1.22557	1.3479	1.41471	1.51827	1.61131	1.65365	1.75615	1.81561	1.91144	1.95898	2.06488	1.96468	2.16531	2.17739	2.24936	2.31478	2.37441	2.34113	2.44995	2.52063	2.54582	2.61063	2.64301	2.7297	2.7395	2.78641	2.75933	2.89929	2.85202	3.17112	2.94927	3.0163	3.03646	3.0853	3.11844	3.10251	3.14028	3.1925	3.20915	3.26468	3.26248	3.29789	3.3151	3.35993	3.35407
3782	3.07471	3.46845	3.64126	3.78931	3.88772	3.99732	4.05662	4.15587	4.25808	4.38654	4.44464	4.5167	4.60487	4.70585	4.71555	4.55514	4.89807	4.96575	4.98814	5.08124	5.10303	4.92574	5.20153	5.28462	5.36187	5.39249	5.47514	5.4869	5.5083	5.56604	5.61353	5.63389	5.68578	5.67791	5.75255	5.77884	5.82144	5.88729	5.88024	5.9367	5.9269	5.95567	6.02181	6.0057	6.02689	6.14246	6.07607	6.07943	6.12349
2469	1.89518	2.2359	2.42213	2.55207	2.6788	2.81727	2.87887	2.96396	3.07927	3.21458	3.22589	3.31909	3.39698	3.5064	3.55442	3.32046	3.67449	3.72337	3.7884	3.84749	3.89676	3.67939	3.98327	4.06583	4.11283	4.17537	4.24236	4.22979	4.33374	4.3366	4.42014	4.44423	4.47008	4.46324	4.5307	4.54765	4.58714	4.65048	4.65508	4.70807	4.72727	4.71463	4.74623	4.77624	4.81503	4.92586	4.86188	4.86863	4.8868
3741	1.53535	1.92282	2.06658	2.26111	2.36845	2.47078	2.54541	2.676	2.76932	2.86016	2.94012	3.00395	3.13485	3.19269	3.24155	2.96896	3.41666	3.51233	3.51884	3.61145	3.60842	3.40895	3.73898	3.80272	3.86268	3.91934	3.97808	3.9894	4.05387	4.07942	4.14172	4.14252	4.2059	4.18436	4.27233	4.31143	4.32032	4.37983	4.38127	4.38696	4.42958	4.44506	4.4707	4.50353	4.50633	4.60251	4.55725	4.57885	4.59406
2598	0.857583	1.18269	1.35229	1.53887	1.64919	1.72877	1.83594	1.89931	1.9965	2.07606	2.15997	2.21014	2.33302	2.36411	2.4281	2.29647	2.60078	2.62063	2.68301	2.73367	2.75632	2.55335	2.86634	2.9492	3.02332	3.05832	3.1153	3.12597	3.17883	3.21848	3.31272	3.28601	3.34412	3.33652	3.40965	3.46461	3.45838	3.49628	3.54209	3.567	3.6004	3.61746	3.65787	3.68889	3.68593	3.75523	3.7401	3.78794	3.82707
4268	2.44417	2.79473	2.97974	3.12942	3.19777	3.31072	3.3946	3.45324	3.5301	3.62588	3.6611	3.73959	3.78789	3.92488	3.91984	3.95402	4.11036	4.09483	4.20419	4.28219	4.26202	4.03525	4.34147	4.45334	4.51811	4.55283	4.60368	4.64851	4.70316	4.7417	4.78299	4.84957	4.88113	4.7398	4.94126	4.98045	5.00001	5.0729	5.07416	5.09959	5.12915	5.16712	5.18659	5.22075	5.25586	5.32181	5.28872	5.33448	5.37927
2702	1.84783	2.17204	2.34812	2.46778	2.58158	2.71514	2.74008	2.88528	2.95912	3.10328	3.14382	3.20852	3.30248	3.41963	3.41708	3.23371	3.567	3.70205	3.72223	3.79772	3.83128	3.65976	3.89688	3.96427	4.06278	4.09536	4.14609	4.1807	4.23725	4.27238	4.3018	4.35544	4.38957	4.33621	4.44342	4.46754	4.51441	4.52516	4.55526	4.66127	4.64372	4.63863	4.73329	4.71498	4.69132	4.82489	4.76839	4.77938	4.82511
8045	-0.516178	-0.121664	0.0473894	0.244013	0.398185	0.450802	0.559364	0.583959	0.782514	0.729117	0.893156	0.995366	1.0156	1.15882	1.167	1.29273	1.36411	1.31624	1.40156	1.4941	1.48273	1.30622	1.58028	1.67621	1.70746	1.74716	1.7377	1.76857	1.93088	1.9044	1.97585	2.08087	2.01951	2.27416	2.0719	2.04963	2.14774	2.11463	2.24859	2.20414	2.22374	2.33934	2.33998	2.35055	2.43269	2.46133	2.44769	2.49663	2.57534
3331	1.90361	2.33323	2.58323	2.7305	2.8055	2.96123	3.002	3.15307	3.21759	3.32081	3.3622	3.45688	3.56251	3.63937	3.65862	3.51259	3.82053	3.89813	3.94134	3.99367	4.01681	3.77953	4.14516	4.18033	4.24532	4.27145	4.33747	4.36761	4.40032	4.45048	4.4699	4.511	4.56238	4.54421	4.6098	4.66002	4.67842	4.73813	4.74848	4.7919	4.81412	4.82179	4.83948	4.88337	4.88585	4.96939	4.94982	4.96561	4.97706
2372	1.91087	2.29513	2.51373	2.61828	2.73068	2.83454	2.88433	3.06007	3.12787	3.1777	3.2885	3.35352	3.45213	3.53635	3.56704	3.40909	3.71688	3.78893	3.85299	3.88332	3.86022	3.65733	3.96617	4.04745	4.09614	4.17491	4.21306	4.2588	4.31716	4.32489	4.40349	4.38596	4.44727	4.40123	4.49381	4.48896	4.58365	4.64299	4.6464	4.65887	4.67784	4.72195	4.78584	4.78235	4.80142	4.88215	4.85225	4.88596	4.94981
5973	0.854139	1.24327	1.4339	1.58301	1.69263	1.77754	1.85786	1.95488	2.04914	2.11699	2.21333	2.29162	2.4428	2.46887	2.48279	2.54753	2.68395	2.72757	2.79841	2.86285	2.85189	2.68439	2.97394	3.02326	3.10053	3.16257	3.17841	3.26201	3.25634	3.31354	3.3661	3.37883	3.42727	3.47321	3.51542	3.60933	3.5716	3.61086	3.63485	3.61978	3.67777	3.68497	3.71818	3.77365	3.77245	3.85507	3.82565	3.85527	3.84727
2783	2.52307	2.81927	2.98279	3.15361	3.26104	3.41532	3.43835	3.57776	3.64534	3.76413	3.81629	3.87764	4.0276	4.09535	4.12914	3.93865	4.33258	4.38279	4.41656	4.49631	4.5255	4.39515	4.66268	4.73475	4.77885	4.80664	4.89292	4.95431	4.94589	4.97918	5.03258	5.03906	5.12255	5.06945	5.17901	5.20589	5.23816	5.2791	5.27334	5.32955	5.34464	5.35562	5.4277	5.43203	5.39293	5.4842	5.46093	5.48293	5.49052
3950	1.51399	1.7973	1.94467	2.13241	2.23455	2.35806	2.43321	2.5417	2.6022	2.71187	2.74697	2.81413	2.87925	2.97295	3.03404	2.89036	3.15777	3.26258	3.27852	3.34801	3.3166	3.16333	3.4643	3.54062	3.54592	3.63311	3.72315	3.75362	3.76754	3.81257	3.87554	3.86173	3.92072	3.97339	4.01665	4.0755	4.07599	4.09742	4.13234	4.16238	4.17601	4.2472	4.28705	4.29877	4.30857	4.40171	4.35857	4.39328	4.43239
3119	2.39032	2.72981	2.85826	3.04946	3.10609	3.24646	3.28545	3.37676	3.44903	3.503	3.57783	3.64223	3.70301	3.79604	3.83508	3.74676	3.94626	3.9688	4.08458	4.1324	4.1505	3.96247	4.23007	4.38597	4.41973	4.46932	4.51226	4.52432	4.60933	4.63116	4.69633	4.73322	4.7854	4.69087	4.84692	4.82761	4.9122	4.96786	4.98139	5.03175	5.03987	5.07936	5.10747	5.12542	5.1724	5.28145	5.23807	5.22253	5.21327
6667	-0.0232632	0.401199	0.580478	0.689001	0.87261	0.915485	1.04214	1.14409	1.20307	1.23097	1.36767	1.44627	1.51861	1.50432	1.61104	1.70972	1.84644	1.71059	1.83334	1.9443	1.98813	2.13523	2.08435	2.07751	2.18688	2.17209	2.33427	2.30701	2.29164	2.38192	2.34277	2.51903	2.48859	2.54631	2.54868	2.59628	2.65085	2.53692	2.6889	2.75248	2.74198	2.80944	2.89558	2.86964	2.82506	2.85947	2.94979	2.94826	2.87151
6369	0.51041	0.909579	1.07907	1.25013	1.32193	1.51687	1.56763	1.64831	1.76216	1.88047	1.8959	1.96782	2.02495	2.03214	2.15192	2.09631	2.27319	2.38431	2.39526	2.47104	2.46862	2.41422	2.56753	2.64692	2.66008	2.70229	2.79537	2.87963	2.88889	2.9193	2.93062	3.0374	3.00118	3.24219	3.08563	3.21681	3.13896	3.18832	3.22982	3.22934	3.28376	3.30154	3.37683	3.39756	3.3374	3.37772	3.41265	3.49282	3.53207
6099	1.7842	2.17969	2.39535	2.51488	2.67493	2.7436	2.79282	2.96731	3.03374	3.13689	3.19977	3.27853	3.38589	3.41119	3.47224	3.28532	3.665	3.70536	3.77883	3.84989	3.85735	3.72027	4.00133	4.04268	4.09212	4.15003	4.15154	4.24202	4.2439	4.29593	4.34905	4.34775	4.4209	4.28749	4.48644	4.4911	4.53496	4.59382	4.58828	4.66316	4.6871	4.66485	4.70063	4.72956	4.72943	4.82841	4.77644	4.81538	4.84126
4351	0.864919	1.21271	1.47141	1.57258	1.74115	1.81038	1.8685	1.94226	2.08356	2.10384	2.20388	2.29048	2.36311	2.37208	2.46447	2.27972	2.63226	2.6293	2.68343	2.78087	2.77598	2.50261	2.88382	2.94872	2.98978	3.063	3.04073	3.1337	3.20786	3.21352	3.25174	3.32632	3.33605	3.37135	3.4131	3.47886	3.48779	3.50996	3.55253	3.56956	3.61285	3.63955	3.66073	3.71153	3.71145	3.75607	3.7626	3.80766	3.83
1664	2.53453	2.8142	3.04829	3.16266	3.29784	3.46909	3.52019	3.68027	3.77209	3.90544	3.95585	4.02252	4.11868	4.23717	4.25945	4.05579	4.40864	4.46108	4.55305	4.65051	4.65995	4.54993	4.74716	4.82749	4.89093	4.92604	5.02795	5.02276	5.09684	5.09549	5.16749	5.17926	5.2333	5.1911	5.27104	5.27853	5.31841	5.40414	5.37506	5.42188	5.45085	5.43952	5.45593	5.48977	5.52225	5.60492	5.54987	5.55355	5.57424
1156	2.0348	2.46075	2.63067	2.75283	2.8748	2.96672	3.07156	3.1292	3.22182	3.32051	3.37745	3.43232	3.5132	3.62487	3.6616	3.47303	3.77671	3.86571	3.90439	4.01649	4.00826	3.75844	4.13611	4.2033	4.26375	4.29627	4.34193	4.42414	4.44002	4.47918	4.52717	4.58282	4.61524	4.60143	4.67247	4.71401	4.73796	4.75444	4.79024	4.84747	4.86279	4.87984	4.926	4.93851	4.93821	5.03829	4.99549	5.01859	5.04599
1153	2.30614	2.72427	2.90205	3.03283	3.22661	3.31149	3.33048	3.49477	3.60491	3.66901	3.78722	3.86103	3.92205	4.02471	4.07912	3.86954	4.2404	4.32453	4.35664	4.44106	4.48643	4.28768	4.5883	4.64067	4.71645	4.71717	4.81095	4.81537	4.90409	4.89776	4.95907	5.00552	5.0253	4.99013	5.08335	5.1259	5.13282	5.22394	5.18665	5.23913	5.263	5.23508	5.28059	5.29755	5.32174	5.42378	5.36994	5.36352	5.37086
1342	2.01416	2.36119	2.5672	2.69366	2.84371	2.97941	3.00559	3.11502	3.22945	3.36078	3.38279	3.44391	3.53525	3.63511	3.64449	3.5151	3.81236	3.83068	3.92696	3.98501	4.02862	3.87809	4.09522	4.1818	4.2388	4.25496	4.32875	4.43096	4.4259	4.45749	4.5146	4.54522	4.59207	4.55624	4.6591	4.6959	4.69509	4.81161	4.78287	4.81361	4.85746	4.8297	4.85855	4.9093	4.90499	4.98993	4.94701	5.00024	5.00324
5214	-0.836559	-0.311501	-0.145786	-0.0387331	0.19881	0.268566	0.271097	0.466788	0.549033	0.766114	0.716109	0.800037	0.972523	1.11506	1.14021	0.6762	1.32814	1.16973	1.21797	1.25989	1.38718	1.38241	1.47654	1.50616	1.63475	1.69671	1.43721	1.79897	1.84656	1.80092	1.62422	1.82402	1.83572	2.14814	1.8916	1.8482	2.01525	1.65424	1.97844	2.31654	2.25256	2.1208	2.21618	2.28217	2.01221	1.77788	2.09903	2.35067	2.39872
788	0.503134	0.799398	0.993035	1.16446	1.28823	1.41909	1.48063	1.54007	1.62834	1.70594	1.78811	1.83794	1.885	1.98582	2.03245	1.9095	2.10828	2.24292	2.23099	2.27969	2.33117	2.25641	2.44882	2.47632	2.53868	2.5687	2.68292	2.64106	2.7282	2.77229	2.8232	2.85107	2.87604	2.99675	2.96616	2.96799	3.03255	3.04728	3.09785	3.1591	3.1896	3.19941	3.19793	3.25821	3.30547	3.37336	3.3494	3.36065	3.40033
1452	1.13581	1.44352	1.68359	1.81191	1.92957	2.03963	2.12896	2.19712	2.30145	2.33714	2.43156	2.56156	2.57298	2.72012	2.74798	2.68819	2.88718	2.92571	3.00271	3.09807	3.06608	2.76868	3.07231	3.2387	3.29416	3.37349	3.38139	3.45841	3.51854	3.53965	3.54952	3.64744	3.65163	3.69435	3.71977	3.7563	3.78681	3.83534	3.85464	3.8695	3.87205	3.94134	4.00491	4.00096	3.98387	4.06281	4.0218	4.08928	4.13442
3089	1.9	2.24266	2.46341	2.56669	2.67587	2.78767	2.88284	2.98222	3.06019	3.17957	3.24133	3.28692	3.377	3.42957	3.51374	3.29586	3.65188	3.64832	3.78391	3.80168	3.8532	3.69142	3.97846	4.04134	4.09366	4.08778	4.21349	4.25863	4.26755	4.2872	4.39661	4.3496	4.44631	4.31248	4.506	4.51492	4.55736	4.61865	4.61559	4.67621	4.68991	4.69983	4.72152	4.75362	4.80628	4.94162	4.86741	4.84205	4.847
6268	1.27375	1.63317	1.80285	1.95129	2.10704	2.19181	2.29164	2.3474	2.42259	2.52168	2.5751	2.64943	2.72166	2.82567	2.88026	2.75364	3.0016	3.09598	3.12885	3.19119	3.24837	3.02948	3.40427	3.41849	3.47772	3.52143	3.59231	3.62324	3.65599	3.69492	3.77374	3.74815	3.82736	3.7586	3.90658	3.95566	3.94503	3.98705	4.00984	4.06721	4.09252	4.09329	4.11051	4.15066	4.13867	4.2414	4.20849	4.23314	4.25471
5162	2.98369	3.21551	3.46258	3.59355	3.68798	3.84895	3.93398	4.10817	4.1826	4.31388	4.36102	4.48222	4.57828	4.65186	4.73231	4.72114	4.91228	4.93931	5.03049	5.09255	5.11706	5.12034	5.22752	5.31638	5.36554	5.37681	5.47339	5.4632	5.53177	5.56865	5.61925	5.62281	5.67308	5.61803	5.71128	5.74324	5.77735	5.83383	5.83707	5.84415	5.87736	5.86602	5.9328	5.9335	5.93783	5.97987	5.988	5.98255	6.00445
1742	2.19938	2.50918	2.71605	2.87038	2.99013	3.07815	3.15855	3.2596	3.34137	3.43214	3.47152	3.55013	3.62255	3.70238	3.75452	3.65855	3.8785	3.95337	3.99787	4.06317	4.05897	3.8598	4.18854	4.23013	4.28976	4.35074	4.36472	4.52179	4.48754	4.52492	4.60464	4.61282	4.65334	4.61622	4.73676	4.75006	4.7913	4.81533	4.85563	4.92685	4.90563	4.96569	5.03153	5.00441	5.04096	5.16865	5.09271	5.10557	5.16664
6150	2.09141	2.41648	2.5947	2.73721	2.88388	3.00531	3.09026	3.17115	3.30271	3.36381	3.47155	3.53141	3.56007	3.71202	3.73526	3.64579	3.80032	3.93724	4.00675	4.08097	4.0779	3.84313	4.23325	4.25939	4.30192	4.34761	4.42803	4.45559	4.51128	4.55991	4.59947	4.61156	4.67376	4.57432	4.728	4.77917	4.77594	4.82201	4.84971	4.88582	4.8932	4.92626	4.96308	4.98464	4.99873	5.07661	5.02067	5.05329	5.10854
1839	1.63085	1.94483	2.1919	2.31049	2.41506	2.49803	2.59818	2.71352	2.75655	2.82619	2.91332	2.99231	3.03486	3.13663	3.19633	3.06874	3.33423	3.40626	3.45476	3.52778	3.53863	3.29091	3.68074	3.69511	3.77971	3.80297	3.85916	3.91083	3.98628	3.99299	4.0348	4.12198	4.10874	4.17445	4.17947	4.26564	4.23833	4.23741	4.31067	4.32652	4.34628	4.39651	4.44869	4.45511	4.48183	4.56036	4.51698	4.54365	4.5959
6852	0.279758	0.700845	0.884185	0.995532	1.14174	1.20629	1.32493	1.35471	1.43553	1.55966	1.59176	1.63741	1.67978	1.71011	1.81474	1.83754	1.95966	1.98191	2.02122	2.12848	2.15168	2.0069	2.26488	2.25018	2.35916	2.39567	2.48044	2.45999	2.51317	2.58599	2.58557	2.70849	2.70364	2.80807	2.7692	2.80131	2.83486	2.91904	2.93309	2.88298	2.95967	3.04045	3.04191	3.09213	3.12021	3.17832	3.18016	3.1843	3.23736
3650	3.00206	3.32154	3.48036	3.61498	3.69065	3.85129	3.83741	3.97189	4.03773	4.1426	4.20456	4.26738	4.33209	4.41156	4.45104	4.37934	4.6052	4.66035	4.69833	4.79666	4.79706	4.61377	4.89552	4.97538	5.03	5.05855	5.12728	5.14771	5.23645	5.25198	5.28435	5.37165	5.379	5.53024	5.4498	5.47174	5.52435	5.60856	5.60998	5.60322	5.62249	5.69612	5.73135	5.74342	5.77637	5.88579	5.83839	5.83904	5.87458
5311	1.05439	1.39498	1.56686	1.75478	1.85924	1.98163	2.0567	2.13781	2.23469	2.36396	2.40798	2.49722	2.54188	2.67295	2.71651	2.47997	2.85655	2.89521	2.99618	3.03406	3.05343	2.89521	3.17187	3.25261	3.3088	3.35481	3.42054	3.48206	3.48935	3.52547	3.58491	3.55647	3.63628	3.53985	3.70078	3.7534	3.76721	3.79801	3.81347	3.85892	3.89042	3.88694	3.92809	3.96134	3.93224	4.004	3.97944	4.02053	4.0506
3313	0.332118	0.633931	0.860227	0.984988	1.10978	1.21281	1.29285	1.40077	1.47252	1.52343	1.62006	1.68925	1.72583	1.83817	1.85702	1.8287	2.00429	2.04717	2.12213	2.16394	2.22648	2.10091	2.31736	2.36257	2.39771	2.43982	2.52972	2.54898	2.60917	2.63417	2.63151	2.74996	2.7475	2.8834	2.84419	2.87385	2.91655	2.96202	2.97435	2.98776	2.99612	3.06948	3.12872	3.12156	3.13284	3.22719	3.17486	3.22288	3.25641
4918	0.324754	0.625541	0.840253	0.966423	1.10957	1.15883	1.2984	1.34088	1.45644	1.48328	1.59012	1.6619	1.68689	1.84927	1.86679	1.9593	2.06016	2.04367	2.10832	2.17155	2.20315	1.91971	2.28778	2.36479	2.41741	2.44336	2.50235	2.58209	2.63802	2.6458	2.73359	2.72587	2.76018	2.83103	2.84481	2.88009	2.891	2.89251	2.97037	3.00449	3.0322	3.05095	3.07179	3.10773	3.13068	3.19974	3.19937	3.20737	3.23022
3676	2.80746	3.21203	3.37078	3.5078	3.60245	3.70436	3.77576	3.8425	3.9437	3.99385	4.07613	4.14535	4.18752	4.25662	4.31932	4.33993	4.44259	4.46114	4.58853	4.62563	4.64714	4.45278	4.78006	4.83515	4.89279	4.94437	5.00127	5.01835	5.04409	5.10733	5.10838	5.2565	5.23947	5.24858	5.31227	5.33705	5.37318	5.43848	5.45892	5.45074	5.4919	5.55257	5.57334	5.60456	5.63281	5.73985	5.70088	5.71051	5.71915
4501	1.58575	1.87708	2.15892	2.28136	2.44299	2.52848	2.63531	2.80867	2.8892	2.94963	3.05362	3.17031	3.27904	3.33274	3.41488	3.32823	3.59523	3.60886	3.69735	3.76135	3.80126	3.73415	3.91175	3.96561	4.01023	4.07781	4.12973	4.13126	4.19611	4.21858	4.30145	4.28216	4.3444	4.25195	4.38568	4.44292	4.4245	4.50588	4.49727	4.50287	4.55183	4.54298	4.57008	4.60093	4.60245	4.66533	4.64312	4.65942	4.69109
5583	2.58092	2.86391	3.07305	3.21107	3.33575	3.45404	3.50727	3.66886	3.76733	3.85121	3.92799	4.03106	4.12508	4.23342	4.24161	4.14676	4.42388	4.50132	4.54094	4.64094	4.6585	4.53283	4.76141	4.84761	4.88858	4.93247	4.9979	5.03662	5.07581	5.09614	5.18035	5.16773	5.22458	5.13972	5.27653	5.31844	5.33396	5.38624	5.37604	5.4273	5.45452	5.43705	5.49304	5.49753	5.51428	5.57968	5.56157	5.55613	5.59449
1048	1.14853	1.49724	1.71772	1.84848	2.02987	2.11517	2.18007	2.30735	2.42684	2.506	2.6145	2.66141	2.69491	2.90519	2.87678	2.74187	3.04662	3.07624	3.10928	3.21423	3.23037	3.10175	3.34847	3.42059	3.4645	3.48671	3.60308	3.57544	3.62024	3.65442	3.72961	3.68545	3.78596	3.69303	3.86366	3.89323	3.89939	3.95004	3.95256	3.99212	4.03677	4.04062	4.0416	4.09129	4.10482	4.18257	4.15353	4.16861	4.17262
5895	0.27869	0.665034	0.825272	0.995691	1.08548	1.24347	1.29882	1.35535	1.44082	1.51968	1.6143	1.66259	1.78349	1.77728	1.8427	1.76742	2.01748	2.10487	2.11309	2.21844	2.20293	1.97284	2.31927	2.40614	2.391	2.49736	2.51433	2.62393	2.63866	2.66614	2.75828	2.72215	2.78223	2.79082	2.84401	2.9086	2.91287	2.98836	2.99314	2.97524	3.03838	3.07749	3.11211	3.15583	3.08321	3.10662	3.13441	3.24179	3.29062
5095	0.801328	1.07984	1.26573	1.39986	1.52881	1.57198	1.75445	1.79371	1.86932	1.88118	1.988	2.0551	2.13877	2.24301	2.22638	2.27935	2.39022	2.47735	2.51145	2.5847	2.57127	2.41674	2.696	2.76022	2.79478	2.84501	2.89551	2.94563	2.93864	3.02061	3.09545	3.14594	3.12833	3.29681	3.19706	3.2252	3.28987	3.28025	3.37479	3.40764	3.43078	3.44677	3.48225	3.51394	3.54732	3.61277	3.59738	3.61466	3.6398
5349	1.66716	2.02777	2.2425	2.38975	2.51417	2.58024	2.72621	2.75765	2.85525	2.85562	3.01723	3.05784	3.12423	3.23096	3.22277	3.22322	3.37636	3.4218	3.47089	3.5554	3.55692	3.33183	3.64579	3.72771	3.75112	3.78767	3.85569	3.95135	3.97204	4.01119	4.04625	4.04997	4.1017	4.15336	4.18539	4.23255	4.25632	4.31376	4.32816	4.42225	4.43407	4.40314	4.47195	4.49689	4.49197	4.58259	4.54281	4.60454	4.63279
5324	1.55937	1.8792	2.12006	2.2653	2.37486	2.45175	2.54568	2.78197	2.81072	2.91605	2.97884	3.09555	3.2066	3.23597	3.3272	3.29677	3.49161	3.52926	3.5936	3.663	3.68727	3.70211	3.80032	3.88165	3.91092	3.96938	4.02874	4.01965	4.10834	4.13683	4.21144	4.16315	4.23186	4.19187	4.29606	4.33068	4.36504	4.42908	4.41347	4.42774	4.47742	4.47311	4.51648	4.54619	4.52097	4.54167	4.58922	4.57812	4.59091
4859	1.44127	1.83958	1.99187	2.17486	2.32496	2.43989	2.54387	2.60647	2.73094	2.82396	2.90744	2.99299	3.05321	3.16448	3.21762	3.13791	3.34405	3.42063	3.51225	3.57252	3.62874	3.50096	3.66984	3.75521	3.85323	3.86667	3.94732	3.98118	4.03574	4.05344	4.10206	4.15071	4.17585	4.1422	4.23101	4.2392	4.28836	4.33198	4.33451	4.40262	4.40276	4.40859	4.44042	4.44577	4.48117	4.57489	4.52502	4.51224	4.53007
5802	0.179016	0.557739	0.714168	0.794975	0.956961	1.06756	1.15526	1.17558	1.30547	1.3308	1.41851	1.48154	1.48304	1.60899	1.64428	1.67115	1.80405	1.79177	1.89445	1.94413	1.98785	1.84559	2.11207	2.14361	2.17309	2.28831	2.30689	2.34128	2.39302	2.445	2.47574	2.50239	2.53379	2.64076	2.6211	2.67026	2.70177	2.69896	2.76858	2.82576	2.86262	2.85163	2.88909	2.93302	2.93205	3.0163	3.00688	3.03752	3.04852
2766	2.60614	2.86916	3.05845	3.22024	3.34756	3.4427	3.50851	3.59913	3.7297	3.8624	3.90233	3.98004	4.08002	4.16168	4.19234	3.94182	4.37032	4.3755	4.50171	4.5408	4.60505	4.44137	4.66662	4.77219	4.83101	4.8717	4.93284	4.96797	4.99962	5.03839	5.10597	5.14656	5.17274	5.14033	5.2158	5.24719	5.2752	5.34514	5.33216	5.35446	5.38747	5.40879	5.44255	5.45394	5.46356	5.5676	5.50238	5.53123	5.56595
4946	1.12527	1.39587	1.58577	1.74648	1.8719	1.9198	2.03139	2.09903	2.15146	2.18864	2.31252	2.37199	2.43942	2.53205	2.52903	2.52212	2.65122	2.78011	2.80639	2.88435	2.9058	2.69742	2.99479	3.05546	3.1201	3.13816	3.21085	3.24699	3.33224	3.36171	3.37009	3.49893	3.44371	3.68747	3.54918	3.64602	3.61211	3.67407	3.69028	3.73281	3.78	3.74246	3.77214	3.83252	3.85276	3.91605	3.89341	3.92256	3.94395
1339	1.06184	1.40306	1.60619	1.75733	1.84291	1.98248	2.09095	2.12826	2.21672	2.31727	2.36983	2.44274	2.55605	2.631	2.64586	2.55832	2.77208	2.88273	2.91921	2.98469	2.93486	2.76395	3.05814	3.13019	3.18604	3.25433	3.29442	3.32592	3.3756	3.41411	3.4472	3.46675	3.51454	3.56721	3.5879	3.62272	3.67355	3.75048	3.74521	3.77135	3.75698	3.85602	3.92476	3.88448	3.92181	4.02461	3.95858	3.98097	4.04163
3425	2.9368	3.23793	3.41564	3.56492	3.63485	3.73392	3.81027	3.93843	4.01889	4.11743	4.166	4.24077	4.3151	4.39239	4.43999	4.28688	4.629	4.61764	4.69454	4.78244	4.80676	4.57002	4.93597	4.99041	5.05161	5.07143	5.16941	5.14547	5.26674	5.25182	5.33819	5.32492	5.3964	5.28481	5.43531	5.526	5.50634	5.54891	5.56124	5.64504	5.65443	5.64224	5.69698	5.70845	5.72343	5.82184	5.77779	5.79274	5.84577
5522	1.79851	2.14778	2.30495	2.47508	2.59505	2.70704	2.77665	2.86488	2.93357	3.02273	3.0598	3.13907	3.17836	3.22232	3.3016	3.20179	3.39118	3.47321	3.54708	3.59761	3.63043	3.52057	3.75157	3.78177	3.87051	3.9041	3.92687	4.0393	4.03322	4.07866	4.1173	4.16122	4.19992	4.29204	4.26025	4.26379	4.34917	4.37828	4.42583	4.45372	4.46672	4.53487	4.58402	4.59569	4.60665	4.70973	4.66329	4.69104	4.73492
5322	-0.17545	0.215919	0.464816	0.719281	0.725481	0.937962	0.994391	1.12903	1.16734	1.2965	1.34379	1.42544	1.28192	1.70259	1.51853	1.43092	1.51735	1.63664	1.743	2.02121	2.04969	1.76615	2.17031	2.04854	2.22027	2.13868	2.33453	2.25405	2.40055	2.36478	2.36653	2.52037	2.4914	2.51609	2.56425	2.71124	2.59234	2.53095	2.63305	2.83284	2.84736	2.64126	2.62092	2.6916	2.91424	3.01131	2.97837	2.80499	2.77501
4455	3.46655	3.76799	3.91893	4.07226	4.21709	4.31366	4.4125	4.53677	4.58984	4.67299	4.72731	4.82172	4.92652	4.98507	5.01532	4.94695	5.13803	5.23409	5.24845	5.30321	5.35827	5.14589	5.43705	5.52303	5.5512	5.62089	5.69454	5.70448	5.73053	5.77828	5.85349	5.8798	5.92056	5.72135	5.98936	6.01274	6.05298	6.11741	6.10739	6.15292	6.17792	6.17929	6.23333	6.25896	6.26686	6.35242	6.32627	6.33015	6.3639
1477	1.60409	1.92352	2.1064	2.30796	2.4795	2.58018	2.6759	2.72072	2.87048	3.01022	3.04593	3.14324	3.21594	3.30935	3.37471	3.15553	3.50903	3.60885	3.65591	3.68942	3.76034	3.64847	3.85734	3.93234	3.96251	3.99971	4.09556	4.08441	4.11655	4.15788	4.22739	4.23912	4.30126	4.22472	4.35952	4.35123	4.39862	4.49225	4.44286	4.46211	4.51031	4.53296	4.52351	4.56946	4.59013	4.70163	4.64289	4.63644	4.65136
3135	0.779342	1.09498	1.32135	1.46976	1.58097	1.6982	1.809	1.85826	1.96216	2.14763	2.13709	2.22087	2.32676	2.3289	2.40587	2.37011	2.55463	2.63122	2.64895	2.71933	2.78342	2.69411	2.80609	2.92188	2.97452	3.00946	3.02459	3.0743	3.12996	3.19321	3.17759	3.32339	3.30637	3.42126	3.35092	3.37964	3.43	3.52015	3.50097	3.57645	3.57462	3.58919	3.63505	3.65458	3.62298	3.69182	3.6871	3.73221	3.77459
5009	3.58673	3.84097	4.09497	4.23618	4.3203	4.45594	4.48409	4.61998	4.7291	4.86923	4.91081	4.99826	5.10039	5.08891	5.19857	5.05279	5.35014	5.45852	5.49686	5.52117	5.61624	5.40652	5.67413	5.75117	5.80004	5.88344	5.93112	5.96453	6.00606	6.01646	6.07602	6.13936	6.16681	6.1414	6.22951	6.2518	6.26866	6.31206	6.32896	6.36867	6.36987	6.41928	6.48385	6.47107	6.46607	6.57972	6.51824	6.54289	6.58931
3887	1.26711	1.58991	1.77764	1.98745	2.14041	2.15803	2.24335	2.38477	2.52728	2.60205	2.66663	2.75133	2.86235	2.96038	2.9494	2.91794	3.07586	3.13986	3.16674	3.24778	3.31235	3.24962	3.39382	3.4111	3.4964	3.52194	3.58505	3.60952	3.70314	3.69311	3.74451	3.80154	3.82372	3.85166	3.87848	3.92244	3.93029	3.98571	3.99749	4.07533	4.07956	4.0723	4.12425	4.1607	4.14413	4.23959	4.21205	4.23328	4.2622
5407	1.02273	1.33282	1.57699	1.66929	1.80344	1.85695	2.03033	2.1074	2.13889	2.13933	2.28285	2.35114	2.42707	2.50866	2.55414	2.56969	2.67668	2.66544	2.80333	2.87641	2.85975	2.62002	2.97462	2.99776	3.11116	3.16234	3.20914	3.22273	3.28998	3.3353	3.37848	3.43132	3.43608	3.50961	3.51138	3.5439	3.58334	3.61648	3.66385	3.69692	3.72268	3.74738	3.78054	3.80912	3.81074	3.86735	3.84046	3.92346	3.9484
5435	1.64074	2.04326	2.22084	2.38389	2.48772	2.57596	2.69169	2.71465	2.83645	2.90811	2.999	3.06735	3.0957	3.20774	3.20759	3.21863	3.36061	3.44292	3.46202	3.5455	3.57426	3.34812	3.65665	3.67915	3.78581	3.82363	3.89655	3.86115	3.9998	4.00448	4.0748	4.10787	4.13493	4.15651	4.20769	4.20139	4.24964	4.34383	4.34717	4.38827	4.40491	4.43049	4.47961	4.48915	4.49755	4.59235	4.5464	4.59269	4.62495
5612	2.10997	2.3936	2.58753	2.71249	2.84713	2.95452	3.01813	3.1043	3.22273	3.29171	3.3456	3.41726	3.51473	3.59617	3.63151	3.48732	3.78347	3.81696	3.91145	4.00158	4.03075	3.83169	4.14509	4.19135	4.22297	4.31247	4.34254	4.42235	4.4524	4.48111	4.4969	4.58038	4.59874	4.7401	4.6556	4.71036	4.72229	4.78077	4.79864	4.81692	4.82428	4.8784	4.93756	4.92107	4.92585	5.01259	4.96987	5.00314	5.04964
8980	-0.920164	-0.582459	-0.338174	-0.275592	-0.111273	-0.0726336	0.0990876	0.187185	0.256994	0.236354	0.419842	0.484782	0.526864	0.603001	0.658572	0.776386	0.794801	0.854257	0.894512	0.974833	1.0017	0.694086	1.09001	1.13508	1.21718	1.23206	1.27908	1.38381	1.3846	1.43528	1.4463	1.51774	1.50728	1.77267	1.56909	1.64178	1.67816	1.73262	1.75202	1.7331	1.7808	1.81624	1.82854	1.87273	1.91456	1.95575	1.95198	1.99489	1.97297
4927	2.96609	3.2433	3.42311	3.60244	3.69718	3.80121	3.85569	3.95543	4.06763	4.14705	4.25327	4.29661	4.38726	4.50731	4.5023	4.35875	4.67538	4.71797	4.78238	4.86632	4.86287	4.61247	4.96508	5.04262	5.09403	5.13412	5.20681	5.27	5.33347	5.33827	5.41027	5.40596	5.44498	5.45436	5.51849	5.5566	5.56379	5.61012	5.63856	5.68351	5.67678	5.73332	5.77568	5.77296	5.77346	5.87118	5.81576	5.85399	5.90708
4440	0.932377	1.3228	1.50227	1.65188	1.80724	1.87612	1.9874	2.10013	2.15846	2.21655	2.30015	2.36081	2.46193	2.47521	2.54642	2.523	2.69815	2.67831	2.76037	2.84742	2.84984	2.70631	2.97424	3.02583	3.05548	3.10471	3.13888	3.16677	3.23778	3.26182	3.2978	3.35338	3.37117	3.53741	3.44532	3.50109	3.53199	3.56969	3.59928	3.64564	3.64056	3.72375	3.79255	3.77311	3.77082	3.85326	3.84615	3.86938	3.92086
4621	0.375238	0.700688	0.865162	1.05372	1.23447	1.32681	1.37508	1.54436	1.59754	1.55942	1.72506	1.79137	1.8869	1.96116	1.98525	1.88348	2.15103	2.18974	2.17416	2.27151	2.26958	2.23802	2.40806	2.39413	2.50407	2.52664	2.50349	2.65403	2.69339	2.71557	2.68093	2.83125	2.83047	2.89107	2.89543	2.88062	2.9433	3.02767	3.02581	3.06211	3.09931	3.13097	3.14611	3.15658	3.22057	3.33171	3.285	3.28093	3.30166
6057	2.56087	2.90734	3.13163	3.2801	3.40288	3.49009	3.61473	3.6481	3.74812	3.83325	3.89921	3.97366	4.03783	4.09798	4.17027	4.10911	4.27795	4.38781	4.41039	4.47079	4.52253	4.2937	4.61116	4.65919	4.69691	4.7898	4.8092	4.82027	4.92215	4.94094	4.98467	5.07722	5.08892	4.87935	5.15085	5.16461	5.20603	5.28354	5.27019	5.3122	5.32242	5.35867	5.38804	5.40851	5.43211	5.51679	5.47744	5.50037	5.53797
2998	3.64548	3.99832	4.18218	4.32488	4.44335	4.5375	4.63964	4.70279	4.77855	4.86083	4.9353	4.98633	5.04384	5.11073	5.18784	5.17937	5.32448	5.3695	5.43265	5.48039	5.47779	5.322	5.55987	5.63217	5.70564	5.77206	5.79451	5.81174	5.94204	5.94881	5.99517	6.05009	6.07293	6.13065	6.13953	6.12709	6.21105	6.25482	6.26597	6.37875	6.36723	6.36406	6.42682	6.43225	6.46039	6.58275	6.51541	6.52095	6.56997
5242	1.33767	1.66205	1.92149	2.04212	2.15506	2.29222	2.35558	2.42661	2.55758	2.63796	2.70186	2.80976	2.86578	2.96417	2.98765	2.89526	3.15879	3.12013	3.25123	3.29361	3.35008	3.15618	3.43348	3.52372	3.51625	3.60485	3.70679	3.69766	3.70951	3.76493	3.82236	3.7967	3.87885	3.87793	3.94402	3.96082	4.00776	4.06577	4.07164	4.06264	4.08292	4.16217	4.23991	4.22461	4.17318	4.27021	4.26708	4.27701	4.31505
6434	-0.109348	0.624566	0.789541	0.973123	1.13442	1.18042	1.36144	1.46927	1.52881	1.63616	1.6185	1.76392	1.77319	1.6716	1.98585	2.07237	2.17728	2.12817	2.12368	2.25485	2.21316	2.10379	2.32919	2.35561	2.41786	2.46681	2.51102	2.53027	2.56876	2.57306	2.65029	2.71319	2.72756	2.93646	2.81703	2.72764	2.89957	2.93046	2.98024	2.96258	2.94219	3.05304	3.07246	3.08881	3.12642	3.14373	3.11134	3.22343	3.20032
5803	0.8197	1.12962	1.31858	1.50934	1.62757	1.74025	1.8127	1.9062	2.00811	2.0395	2.17146	2.2315	2.30452	2.35709	2.39073	2.37774	2.54022	2.52957	2.61934	2.70167	2.69985	2.47043	2.83604	2.86297	2.8899	2.98284	3.03779	3.06406	3.1058	3.14151	3.18888	3.2353	3.2562	3.35305	3.30653	3.31519	3.4109	3.43957	3.47412	3.50906	3.53469	3.55966	3.61087	3.61688	3.63682	3.70907	3.69472	3.72914	3.7392
4248	2.75699	3.05939	3.31261	3.45457	3.52018	3.63915	3.7497	3.82468	3.88944	3.93497	4.05258	4.11702	4.18916	4.26263	4.28077	4.2456	4.43123	4.47537	4.55851	4.60433	4.62376	4.34913	4.69235	4.80302	4.84308	4.91194	4.93098	5.04594	5.08464	5.09302	5.12744	5.2164	5.22359	5.26455	5.28355	5.26818	5.3559	5.42313	5.41174	5.47419	5.47716	5.48441	5.53462	5.55556	5.56315	5.6535	5.61132	5.66411	5.70149
2763	1.56447	1.81996	2.05623	2.20727	2.32698	2.40149	2.52986	2.59062	2.64973	2.75849	2.80138	2.87452	2.98902	3.03343	3.08044	2.9064	3.25321	3.26887	3.34848	3.38237	3.44851	3.21183	3.51289	3.59869	3.67361	3.72236	3.7722	3.80542	3.81646	3.87939	3.91472	3.98795	4.00024	4.09555	4.07777	4.08512	4.12809	4.22668	4.21202	4.23028	4.25863	4.28749	4.32794	4.34228	4.37057	4.47184	4.43338	4.41717	4.43399
1860	2.42289	2.74042	2.87876	3.08305	3.19295	3.33268	3.45211	3.50914	3.589	3.75647	3.7821	3.85936	3.93899	4.04516	4.05679	4.16082	4.22304	4.28032	4.33698	4.40678	4.42792	4.3141	4.50795	4.60054	4.62806	4.68217	4.732	4.85344	4.84368	4.87205	4.91049	4.95917	4.99309	4.911	5.05735	5.0706	5.10327	5.15748	5.15176	5.19578	5.1983	5.24564	5.26819	5.30093	5.30658	5.38565	5.34588	5.38299	5.4136
8398	-0.108843	0.160124	0.378257	0.514793	0.702116	0.85145	0.850083	0.933627	1.1293	1.24995	1.32706	1.40008	1.36316	1.66283	1.47451	1.31243	1.3992	1.42649	1.62537	1.97564	2.00692	1.64971	2.12136	1.95065	2.17379	2.02672	2.22838	2.13212	2.2882	2.31458	2.28818	2.35813	2.42562	2.40206	2.47545	2.51938	2.53876	2.52466	2.5957	2.62573	2.62724	2.66586	2.71158	2.72031	2.73045	2.81722	2.80621	2.79431	2.81625
8388	2.41503	2.73248	2.94199	3.0984	3.21409	3.31431	3.37521	3.50826	3.62892	3.79271	3.82792	3.90589	3.99871	4.1247	4.12885	3.89201	4.29235	4.32951	4.40614	4.4746	4.51857	4.40539	4.60346	4.68539	4.74849	4.77888	4.8608	4.87203	4.90392	4.94783	5.01028	5.01241	5.0638	4.99627	5.11168	5.16325	5.16393	5.21934	5.22339	5.24162	5.26954	5.2924	5.32954	5.33698	5.3478	5.45416	5.3935	5.40036	5.43665
2170	0.924199	1.22384	1.4151	1.56595	1.76798	1.83929	1.86524	2.00171	2.06127	2.12336	2.19521	2.29138	2.32595	2.38165	2.43091	2.33437	2.52237	2.59393	2.6781	2.71241	2.78875	2.71828	2.91957	2.85931	2.94373	2.98856	3.03994	3.08449	3.18852	3.20295	3.21715	3.32513	3.2922	3.49251	3.36129	3.43627	3.44885	3.57277	3.54101	3.53764	3.5496	3.63286	3.72071	3.70049	3.66837	3.7796	3.75416	3.77312	3.80882
5159	2.00769	2.29118	2.47481	2.65039	2.71499	2.85161	2.94115	3.0438	3.11791	3.20404	3.30971	3.36589	3.48411	3.52261	3.5764	3.48353	3.75762	3.7697	3.8474	3.90136	3.93494	3.72017	4.01503	4.13637	4.17522	4.19349	4.30317	4.29292	4.37602	4.39985	4.43163	4.4814	4.51366	4.44657	4.57605	4.586	4.63504	4.68168	4.69552	4.74978	4.76565	4.75923	4.76417	4.80775	4.85226	4.93986	4.88326	4.90619	4.92063
3538	2.79789	3.18094	3.42868	3.55231	3.6514	3.76746	3.80862	3.8984	3.96652	4.04447	4.11004	4.17614	4.30066	4.28084	4.36144	4.29046	4.53146	4.56812	4.63341	4.67158	4.69071	4.50367	4.81689	4.88443	4.91363	5.00817	5.06728	5.09188	5.12135	5.15961	5.21549	5.23773	5.30752	5.19534	5.36249	5.42666	5.41769	5.46454	5.48762	5.57992	5.56578	5.5905	5.66571	5.64435	5.66353	5.79221	5.73029	5.72081	5.77108
6616	0.00596755	0.334196	0.551117	0.661841	0.825551	0.963502	1.06139	1.12799	1.19113	1.19709	1.31877	1.37341	1.4013	1.50653	1.5284	1.58015	1.74711	1.7399	1.74888	1.82092	1.87629	1.74756	1.90825	1.99657	2.06533	2.0897	2.14485	2.2502	2.26147	2.27204	2.31476	2.41439	2.37778	2.62501	2.46185	2.45458	2.55742	2.5457	2.63542	2.66785	2.71344	2.69684	2.71954	2.77824	2.79491	2.82432	2.85976	2.88007	2.91041
85	0.184489	0.552335	0.756183	0.895684	1.03669	1.10157	1.21415	1.31792	1.36472	1.48272	1.52517	1.58168	1.66023	1.75064	1.77587	1.77801	1.89091	1.94548	2.05702	2.1199	2.10868	2.00217	2.22319	2.212	2.29359	2.34526	2.37011	2.45181	2.44664	2.52017	2.50089	2.62592	2.62521	2.68223	2.69279	2.82729	2.76271	2.77718	2.8165	2.8969	2.91947	2.92757	2.96166	2.99121	3.02826	3.09914	3.08976	3.08762	3.08091
3641	0.519538	0.98464	1.14552	1.24693	1.37718	1.49011	1.54636	1.64953	1.77601	1.8325	1.95534	2.01108	2.08437	2.18122	2.23606	2.07221	2.42197	2.47142	2.49211	2.56526	2.60444	2.49156	2.73289	2.80523	2.78757	2.90001	2.90233	2.94764	3.03785	3.0529	3.12228	3.10207	3.16775	3.03311	3.23045	3.27302	3.26632	3.31933	3.3425	3.35575	3.40954	3.38972	3.40794	3.47391	3.41489	3.47934	3.47783	3.54963	3.52794
7236	1.81442	2.1247	2.35779	2.49963	2.60207	2.7193	2.77919	2.9424	3.02198	3.12562	3.17597	3.26123	3.35539	3.46105	3.46162	3.29289	3.57041	3.71788	3.7694	3.83265	3.83846	3.67422	3.96764	3.98152	4.05619	4.10913	4.16645	4.22734	4.2594	4.27025	4.30366	4.3677	4.3809	4.4701	4.45319	4.51239	4.49749	4.54444	4.55779	4.60683	4.61863	4.63989	4.69416	4.70486	4.68963	4.77181	4.75003	4.77078	4.79098
3428	2.00737	2.38272	2.57707	2.71143	2.83285	2.94293	3.00894	3.08777	3.2152	3.31357	3.367	3.46213	3.59796	3.63604	3.62205	3.41666	3.84518	3.93953	3.95976	4.04671	4.00712	3.81754	4.11286	4.21055	4.26754	4.34145	4.38912	4.47867	4.44796	4.48067	4.53451	4.51043	4.62454	4.52723	4.67035	4.6858	4.7316	4.79895	4.7723	4.83291	4.83686	4.86799	4.92068	4.91726	4.93131	5.02884	4.96875	4.99457	5.05524
4083	1.32291	1.61456	1.80428	1.96573	2.11184	2.1568	2.22188	2.43821	2.52145	2.57554	2.69457	2.7769	2.85458	2.9267	2.99186	2.72382	3.08871	3.16915	3.24701	3.28758	3.35674	3.22471	3.43709	3.50834	3.57416	3.63568	3.64992	3.71967	3.75046	3.77748	3.84556	3.8481	3.90445	3.77037	3.95606	3.99779	4.00201	4.03038	4.06495	4.11296	4.14048	4.12626	4.17953	4.20076	4.16711	4.2452	4.2172	4.26978	4.29552
3764	3.33662	3.67479	3.82824	3.98643	4.04652	4.13224	4.21712	4.26919	4.35945	4.44064	4.52975	4.57554	4.70479	4.71886	4.76539	4.76679	4.94162	4.96734	5.00125	5.09431	5.12804	4.98098	5.27265	5.29147	5.34744	5.39225	5.42754	5.53366	5.54599	5.57748	5.56262	5.67729	5.68099	5.79277	5.74411	5.81257	5.81281	5.85874	5.89226	5.91153	5.95939	5.97354	5.97612	6.03195	6.04598	6.08237	6.08376	6.15357	6.19054
4858	1.41632	1.72165	1.93278	2.00983	2.16384	2.28926	2.36838	2.45826	2.52369	2.65194	2.6746	2.76161	2.83968	2.86525	2.94	2.86757	3.05913	3.1376	3.17253	3.23895	3.31858	3.13982	3.38445	3.45215	3.49295	3.5528	3.55764	3.64155	3.71481	3.70871	3.79192	3.80532	3.83767	3.92864	3.90279	3.9129	3.99635	4.03921	4.046	4.07341	4.09767	4.13902	4.18718	4.19558	4.20749	4.31424	4.27804	4.28635	4.29357
2273	3.09669	3.41738	3.54253	3.76231	3.82573	3.90132	4.04789	4.079	4.16911	4.31887	4.3059	4.38585	4.42835	4.48132	4.57166	4.6035	4.72965	4.71129	4.76323	4.87278	4.88583	4.7992	4.9988	5.10578	5.1451	5.17988	5.23205	5.23887	5.31418	5.34745	5.41975	5.38995	5.48486	5.37763	5.55831	5.56217	5.61022	5.67105	5.66034	5.76704	5.76141	5.76739	5.82168	5.85008	5.8449	5.96302	5.9054	5.92828	5.95455
2274	3.96207	4.22886	4.42393	4.64517	4.73161	4.83983	4.9124	5.02822	5.14161	5.24094	5.32253	5.40174	5.44434	5.57486	5.59712	5.52896	5.76073	5.86266	5.89356	5.97824	6.019	5.91842	6.11533	6.16017	6.24646	6.26044	6.34542	6.38976	6.40749	6.41952	6.46687	6.50932	6.5544	6.52152	6.61881	6.65962	6.66422	6.71179	6.71561	6.78453	6.79295	6.7863	6.83342	6.82955	6.87145	6.96217	6.91276	6.91042	6.94507
2969	0.438002	0.950455	1.23211	1.10192	1.89092	2.03664	1.73608	1.67929	2.19899	2.37457	2.47283	2.50926	2.67074	2.69452	2.78849	2.89208	2.96381	3.01471	2.99671	3.02569	3.18165	3.20334	3.26878	3.15685	3.30242	3.23099	3.4391	3.46534	3.45599	3.51298	3.54341	3.33309	3.42978	3.40085	3.63764	3.67106	3.68946	3.70136	3.54635	3.76022	3.78148	3.592	3.81464	3.83754	3.77084	3.86151	3.87789	3.81971	3.56917
8049	1.02089	1.34049	1.53996	1.7288	1.78057	1.90015	1.97998	2.05264	2.11069	2.19824	2.26522	2.32851	2.41042	2.49376	2.49962	2.43238	2.6157	2.74541	2.75795	2.81183	2.84028	2.5905	2.90365	2.98986	3.01845	3.08808	3.11778	3.1438	3.23911	3.27459	3.29098	3.40488	3.35515	3.59919	3.43946	3.49357	3.52637	3.57859	3.60242	3.65865	3.66884	3.69838	3.76587	3.77017	3.76784	3.85073	3.83589	3.86881	3.88256
4846	1.83585	2.14454	2.36678	2.49416	2.60459	2.71731	2.84601	2.96954	3.02078	3.10473	3.1843	3.23207	3.3647	3.41718	3.43022	3.33016	3.61722	3.65127	3.70002	3.78794	3.79196	3.59074	3.8669	3.97804	4.02716	4.10442	4.16604	4.17887	4.22779	4.26978	4.29816	4.33878	4.37576	4.44006	4.45784	4.49	4.51821	4.56384	4.57116	4.62548	4.62	4.65175	4.72679	4.71542	4.7084	4.81429	4.75292	4.78783	4.84741
5897	-0.382234	0.0830872	0.232472	0.402031	0.543837	0.642992	0.747943	0.802327	0.914412	0.951212	1.05878	1.13428	1.21855	1.30281	1.29236	1.2523	1.39937	1.49607	1.5495	1.57042	1.66103	1.58619	1.73099	1.74738	1.80077	1.88145	1.91753	1.95496	1.97478	2.06672	2.03764	2.1021	2.10995	2.35806	2.20607	2.26457	2.26953	2.36921	2.37631	2.35137	2.4319	2.43693	2.43145	2.5142	2.50939	2.56388	2.57245	2.61475	2.62385
1857	1.93894	2.35361	2.57221	2.71819	2.85018	2.89382	3.02265	3.08989	3.1865	3.20456	3.32828	3.39865	3.47426	3.52769	3.5611	3.41662	3.70357	3.75767	3.82878	3.87192	3.89288	3.60869	3.98262	4.06973	4.12525	4.19092	4.20441	4.29175	4.28494	4.33824	4.38822	4.43966	4.476	4.42461	4.54504	4.60174	4.58771	4.65374	4.67372	4.71296	4.72732	4.75554	4.81249	4.81705	4.82106	4.92407	4.86471	4.91705	4.9615
3976	2.36149	2.62538	2.81319	2.98199	3.04362	3.13478	3.27119	3.31557	3.40644	3.50845	3.54742	3.62061	3.67889	3.79375	3.84879	3.79369	3.94573	3.96561	4.10165	4.16458	4.16541	4.04088	4.28996	4.31856	4.39557	4.42758	4.4924	4.55999	4.61621	4.62022	4.71083	4.70643	4.76591	4.66571	4.82364	4.8549	4.86616	4.89305	4.92268	5.00561	5.00004	5.03745	5.07905	5.08738	5.11377	5.2321	5.17446	5.17291	5.21998
4683	3.07801	3.3669	3.57321	3.70787	3.77635	3.81709	3.95985	3.98843	4.06207	4.13618	4.21012	4.26765	4.28679	4.383	4.44673	4.47503	4.59686	4.57865	4.68372	4.74092	4.76512	4.61659	4.83321	4.9336	4.98944	5.04274	5.08902	5.15448	5.21873	5.23441	5.28847	5.32532	5.3618	5.39497	5.43528	5.41636	5.50197	5.55666	5.57227	5.64118	5.6618	5.66343	5.71183	5.75165	5.72199	5.79882	5.77906	5.8439	5.8699
2665	3.49645	3.71489	3.97873	4.10504	4.19517	4.35172	4.42612	4.4574	4.56925	4.6062	4.72647	4.79821	4.86005	4.92703	4.9507	4.97965	5.12276	5.20741	5.23745	5.24366	5.2564	5.08982	5.35861	5.43557	5.44646	5.56633	5.6067	5.64575	5.67897	5.7165	5.79971	5.79508	5.84536	5.86021	5.90519	5.95134	5.98309	6.01686	6.04372	6.06681	6.07577	6.15536	6.19068	6.2107	6.21823	6.32792	6.28779	6.30678	6.33034
6411	2.01294	2.29752	2.54087	2.67098	2.80482	2.89018	2.94485	3.12426	3.15389	3.2595	3.29238	3.37457	3.45123	3.48706	3.57176	3.43414	3.70257	3.79649	3.83841	3.8943	3.9094	3.75241	4.03043	4.04975	4.11874	4.16028	4.22989	4.25453	4.30545	4.32257	4.35921	4.4417	4.45838	4.40011	4.52374	4.57921	4.58345	4.62583	4.63826	4.73155	4.7594	4.72115	4.74524	4.79724	4.80727	4.89681	4.87905	4.88206	4.89902
8377	1.20805	1.42115	1.70634	1.87362	1.97317	2.13059	2.30994	2.36713	2.46344	2.58507	2.66406	2.73992	2.78007	2.92851	3.00888	2.93562	3.14723	3.21019	3.23986	3.32266	3.31744	3.09396	3.41895	3.48588	3.51749	3.59569	3.62386	3.68352	3.68395	3.72413	3.80397	3.79184	3.85549	3.66835	3.90635	3.93636	3.96605	3.98313	3.9941	4.02776	4.0464	4.08646	4.12144	4.14205	4.13514	4.19083	4.18979	4.20597	4.21984
3116	2.71256	3.13335	3.32227	3.48786	3.6207	3.76618	3.87249	3.96033	4.07734	4.25797	4.27955	4.35829	4.45554	4.52838	4.57292	4.64133	4.66224	4.8055	4.87199	4.92945	4.94104	4.96134	5.04886	5.0793	5.17308	5.1986	5.26272	5.32975	5.33338	5.36937	5.4129	5.41787	5.4854	5.44115	5.53471	5.55637	5.59936	5.61489	5.62661	5.687	5.70956	5.6989	5.71771	5.75505	5.79225	5.83964	5.835	5.82646	5.85502
2893	2.98434	3.21522	3.44494	3.56766	3.71954	3.77753	3.84607	3.98883	4.06975	4.13551	4.23446	4.30152	4.33589	4.48988	4.53474	4.33436	4.58222	4.63445	4.7736	4.81424	4.91349	4.82304	5.00586	5.04713	5.14225	5.12632	5.23738	5.27266	5.29546	5.34995	5.36773	5.42891	5.45248	5.49636	5.50944	5.5368	5.57575	5.61259	5.64698	5.68369	5.71209	5.70178	5.75571	5.75735	5.77015	5.85719	5.82434	5.8314	5.85494
5496	1.47323	1.80951	2.03586	2.17435	2.30147	2.455	2.50128	2.59379	2.68224	2.73737	2.82848	2.8875	2.9747	3.00834	3.10198	2.94222	3.19013	3.2745	3.32558	3.40268	3.40932	3.25887	3.55527	3.60658	3.63364	3.71017	3.74485	3.78241	3.85728	3.86632	3.94259	3.97068	4.00452	3.83902	4.05265	4.09352	4.10782	4.12908	4.17269	4.23096	4.23319	4.25475	4.32042	4.33576	4.31262	4.42457	4.37301	4.3948	4.42773
1686	0.205266	0.63318	0.837837	0.987827	1.11606	1.29082	1.37528	1.50455	1.59219	1.705	1.75703	1.84758	1.94185	1.91058	2.02063	1.93062	2.09999	2.17921	2.23894	2.30545	2.30664	2.17175	2.36117	2.40149	2.4586	2.52313	2.62525	2.69047	2.69238	2.70033	2.77236	2.81937	2.81418	2.92415	2.88599	2.88998	2.945	2.94921	3.01839	3.04052	3.07795	3.10236	3.15797	3.17417	3.16546	3.24602	3.24447	3.2547	3.2777
2679	1.49734	1.8438	2.03888	2.18436	2.27643	2.46955	2.49025	2.62022	2.67126	2.75965	2.81768	2.91278	2.94724	3.11466	3.11682	3.10538	3.19565	3.33334	3.3734	3.41747	3.5158	3.40304	3.5976	3.62718	3.69328	3.73138	3.7868	3.80987	3.87723	3.90189	3.91354	4.03198	4.00661	4.18958	4.07876	4.10097	4.14234	4.17755	4.22197	4.26247	4.27277	4.28696	4.3403	4.37008	4.33097	4.42177	4.42258	4.43174	4.40281
5523	2.40517	2.8236	3.01981	3.12654	3.21794	3.32096	3.38043	3.47457	3.54847	3.64274	3.69004	3.75198	3.84027	3.88771	3.94885	3.79649	4.11059	4.11138	4.19198	4.22172	4.31237	4.0755	4.37309	4.45214	4.51093	4.52111	4.6196	4.66193	4.68612	4.73138	4.79133	4.85416	4.86099	4.81026	4.93666	5.01925	4.99086	5.04325	5.05929	5.12267	5.14446	5.13422	5.16975	5.20847	5.21618	5.31727	5.28308	5.30816	5.28913
7925	1.4755	1.77886	1.95727	2.06614	2.20291	2.33352	2.37903	2.51262	2.591	2.71618	2.75486	2.82371	2.95285	2.98766	3.03367	2.87911	3.19874	3.30327	3.31803	3.37419	3.3888	3.26798	3.5235	3.58508	3.62857	3.70071	3.75213	3.77167	3.80364	3.8407	3.93223	3.86995	3.98624	3.89944	4.03225	4.07888	4.09588	4.144	4.14276	4.18727	4.20556	4.21097	4.28188	4.31109	4.26289	4.37728	4.34372	4.36598	4.38755
6350	-0.402333	0.0962301	0.252276	0.372401	0.486006	0.610081	0.633083	0.756142	0.852668	0.907647	0.998627	1.04654	1.09359	1.14312	1.20949	1.30286	1.40565	1.37409	1.41102	1.5701	1.56537	1.44941	1.61651	1.66111	1.73227	1.73738	1.84262	1.83958	1.94382	1.97537	2.0264	2.00411	2.05103	2.30402	2.17937	2.22313	2.23383	2.28754	2.28974	2.35474	2.37888	2.37962	2.44782	2.47004	2.45101	2.48081	2.49971	2.54994	2.55544
4773	3.17402	3.53886	3.66624	3.86701	3.9514	4.11107	4.1811	4.21645	4.29233	4.37744	4.45614	4.52063	4.58217	4.66453	4.71392	4.70467	4.83836	4.92519	4.95549	5.00334	5.01502	4.85495	5.09778	5.2326	5.23192	5.35018	5.37776	5.41712	5.42943	5.48796	5.5318	5.55816	5.58799	5.68475	5.67955	5.68147	5.75677	5.83164	5.80968	5.85045	5.86276	5.90765	5.96011	5.97278	5.95916	6.05294	6.01608	6.06235	6.08622
6191	-0.0878954	0.307058	0.558232	0.680482	0.763476	0.915658	0.982853	1.12719	1.16147	1.2653	1.31268	1.36523	1.38197	1.49903	1.57117	1.59447	1.68575	1.69883	1.76684	1.79902	1.88427	1.78358	1.98384	2.01267	2.0365	2.10725	2.14406	2.13322	2.33909	2.28849	2.34408	2.38688	2.38004	2.50462	2.46289	2.52849	2.53995	2.54111	2.59889	2.63905	2.68918	2.66239	2.68475	2.76306	2.80483	2.88591	2.86113	2.88468	2.83808
4163	2.58855	2.86684	3.03484	3.15015	3.29101	3.40448	3.4701	3.51526	3.6306	3.79061	3.79604	3.84968	3.91313	3.99241	4.03849	3.98798	4.1665	4.24819	4.26202	4.35605	4.40555	4.27455	4.5053	4.56319	4.60188	4.6551	4.68176	4.7574	4.77742	4.82348	4.88472	4.88876	4.96202	4.81896	5.02727	5.0795	5.07606	5.09568	5.1555	5.21767	5.22494	5.23404	5.28799	5.30826	5.30435	5.3994	5.35271	5.38674	5.43624
4175	0.871467	1.18833	1.35172	1.48299	1.60245	1.75106	1.78228	1.91167	2.01247	2.16866	2.1839	2.24439	2.33904	2.48209	2.46887	2.28956	2.58319	2.72107	2.75432	2.8245	2.82933	2.77093	2.97045	2.9906	3.06663	3.11572	3.19452	3.21769	3.24416	3.27343	3.34169	3.33621	3.41126	3.35428	3.47131	3.5111	3.50405	3.52737	3.55451	3.63578	3.63939	3.64766	3.70435	3.71593	3.7005	3.80025	3.76081	3.77304	3.83367
1549	3.27052	3.57568	3.77067	3.8847	3.98422	4.03389	4.18213	4.24747	4.32374	4.36131	4.46514	4.52182	4.59321	4.67513	4.71922	4.57816	4.77934	4.94575	4.97264	5.05147	5.05111	4.82908	5.13352	5.21695	5.28834	5.35834	5.42571	5.42419	5.50208	5.51756	5.59128	5.57498	5.66351	5.54653	5.73135	5.74318	5.77306	5.83632	5.83459	5.94293	5.93015	5.92697	5.98318	5.99736	6.00319	6.11568	6.05425	6.08947	6.12933
5086	2.72469	3.19903	3.37707	3.47548	3.58935	3.7872	3.85527	3.9468	4.03797	4.02071	4.21538	4.28158	4.3515	4.45334	4.52816	4.6072	4.68755	4.74033	4.80132	4.84269	4.88771	4.96704	4.96571	5.05653	5.11176	5.1521	5.21216	5.25583	5.28356	5.29742	5.35239	5.37001	5.41212	5.4182	5.48667	5.49358	5.53544	5.5907	5.58607	5.64156	5.66221	5.66881	5.70436	5.71066	5.73755	5.75464	5.79566	5.78693	5.80787
2157	2.72409	3.05318	3.2474	3.40136	3.55564	3.66719	3.69913	3.79851	3.89809	4.03829	4.04229	4.11951	4.1685	4.26946	4.31757	4.19921	4.45918	4.51749	4.5836	4.6324	4.65985	4.48868	4.80007	4.84762	4.86693	4.91239	4.97964	5.0119	5.10069	5.09706	5.16235	5.18279	5.21657	5.24782	5.29695	5.36364	5.34794	5.4012	5.41126	5.45514	5.47998	5.48719	5.54258	5.54978	5.57678	5.68414	5.60801	5.64878	5.69237
4930	2.80663	3.10983	3.30004	3.42942	3.5446	3.63179	3.69489	3.781	3.8575	3.93063	3.99026	4.06213	4.15116	4.21903	4.24829	4.19944	4.38718	4.46025	4.49452	4.54534	4.56587	4.32399	4.69969	4.73138	4.79842	4.84598	4.85628	4.96749	5.02748	5.03492	5.05668	5.13514	5.15399	5.17715	5.23143	5.2807	5.28697	5.34825	5.36176	5.4063	5.44265	5.4302	5.45052	5.50711	5.53066	5.6186	5.57951	5.606	5.63524
3673	2.37259	2.67319	2.85159	3.03355	3.12919	3.23594	3.32593	3.4677	3.50986	3.63384	3.68162	3.76366	3.82231	3.94526	4.00626	3.84398	4.14822	4.23539	4.32342	4.37083	4.40282	4.31736	4.53999	4.58215	4.64985	4.69789	4.71893	4.80438	4.82287	4.86035	4.91314	4.91093	4.98069	4.95423	5.04756	5.07392	5.07667	5.13895	5.14577	5.17207	5.20194	5.20298	5.23522	5.26396	5.24391	5.31945	5.28645	5.33075	5.34769
4994	1.369	1.59429	1.83024	2.03172	2.10118	2.24762	2.34372	2.46095	2.53662	2.61998	2.73081	2.78862	2.89648	2.96107	3.01889	2.88024	3.17483	3.21723	3.26215	3.32433	3.35184	3.32255	3.47999	3.56005	3.60659	3.62213	3.70806	3.73439	3.77411	3.78288	3.87204	3.85307	3.91258	3.78349	3.9689	4.02332	4.0124	4.08876	4.06646	4.13344	4.15268	4.13501	4.17492	4.19551	4.22748	4.31541	4.27764	4.27703	4.31394
4061	3.43681	3.81852	4.00877	4.14331	4.25457	4.34938	4.41402	4.46786	4.59025	4.65505	4.71058	4.76996	4.80312	4.92714	4.95498	5.01179	5.11633	5.13285	5.19672	5.28015	5.28956	5.17765	5.4099	5.44708	5.50736	5.56076	5.54498	5.67023	5.65913	5.72705	5.76194	5.82564	5.8504	5.76676	5.94176	6.03829	5.97558	6.03763	6.05702	6.07881	6.1219	6.12506	6.1596	6.2037	6.22303	6.32235	6.28558	6.30609	6.32661
4537	1.80683	2.2236	2.427	2.57292	2.69471	2.83405	2.92105	2.99805	3.12127	3.1454	3.29949	3.37683	3.4668	3.51816	3.59798	3.44017	3.78404	3.82172	3.89124	3.97073	3.99207	3.76771	4.0831	4.16571	4.22488	4.24009	4.29723	4.321	4.39325	4.41358	4.46118	4.46576	4.52506	4.50381	4.56674	4.6068	4.63233	4.66466	4.69792	4.70981	4.75297	4.74372	4.77626	4.81264	4.77496	4.84424	4.84327	4.86157	4.85828
5514	2.28824	2.57782	2.70728	2.90844	2.99758	3.14611	3.23306	3.28504	3.37144	3.43498	3.53395	3.56349	3.62833	3.75086	3.82756	3.72453	3.90944	4.06536	4.07315	4.14203	4.19539	4.15979	4.31255	4.33714	4.42059	4.46712	4.54033	4.5321	4.62255	4.62533	4.69251	4.70612	4.75359	4.79619	4.8117	4.8128	4.86789	4.89607	4.91422	5.02064	5.04431	4.99574	4.99604	5.06454	5.0854	5.12973	5.1092	5.15049	5.20842
5350	1.26966	1.56058	1.75727	1.83902	1.94575	2.01805	2.14076	2.20825	2.27696	2.36729	2.43107	2.49533	2.58022	2.60011	2.67733	2.59349	2.83166	2.8562	2.90694	2.99721	2.989	2.81132	3.08788	3.16287	3.22015	3.26933	3.29582	3.30486	3.44719	3.44417	3.49552	3.55733	3.55267	3.65185	3.64777	3.68434	3.72355	3.77757	3.78517	3.83797	3.84799	3.87714	3.93697	3.94706	3.9687	4.06532	3.99399	4.04442	4.09005
5149	2.24518	2.54366	2.69605	2.88419	3.04961	3.13558	3.17784	3.32576	3.44988	3.5393	3.63568	3.69458	3.8437	3.89425	3.95988	3.70887	4.11369	4.19508	4.21531	4.28888	4.32062	4.21673	4.45263	4.49681	4.54738	4.60987	4.66421	4.69883	4.72285	4.76716	4.81656	4.79389	4.88083	4.83984	4.95006	4.95284	4.98688	5.03233	5.02973	5.0914	5.09924	5.1062	5.14518	5.16052	5.14383	5.23214	5.18829	5.23359	5.25559
4800	2.15475	2.47293	2.68027	2.86317	2.95537	3.05346	3.12442	3.25929	3.33169	3.42516	3.47943	3.57433	3.67511	3.73656	3.76883	3.55033	3.94131	4.03932	4.04732	4.11458	4.11951	3.90614	4.2343	4.30998	4.35024	4.42977	4.46523	4.50544	4.58064	4.573	4.62579	4.65358	4.70506	4.65405	4.75701	4.80729	4.81594	4.83173	4.87356	4.9252	4.93695	4.95009	5.00174	5.00697	5.02815	5.12591	5.0849	5.08818	5.10732
1446	1.39977	1.66691	1.83651	1.99818	2.12636	2.19914	2.34493	2.43498	2.51857	2.51427	2.6594	2.73892	2.86846	2.89177	2.95165	2.89708	3.05018	3.06598	3.17343	3.2503	3.2398	2.99759	3.36969	3.3815	3.45906	3.48209	3.56876	3.57906	3.63454	3.66888	3.72136	3.75508	3.75744	3.94519	3.83352	3.88364	3.9122	4.00043	3.98968	3.98337	4.01508	4.05935	4.09049	4.11511	4.15937	4.22688	4.20071	4.21923	4.25317
780	-0.0335728	0.328644	0.454913	0.565382	0.722907	0.80594	0.90152	0.953815	1.04128	1.11627	1.19128	1.24314	1.26239	1.36477	1.44675	1.4279	1.58597	1.68169	1.69424	1.74223	1.79484	1.72706	1.89089	1.94273	2.00409	2.02928	2.07128	2.17961	2.18413	2.21885	2.24977	2.26923	2.29842	2.56596	2.39498	2.39209	2.48363	2.49089	2.55215	2.56892	2.59208	2.61486	2.62041	2.6543	2.69502	2.72018	2.70025	2.80427	2.7823
5672	1.19218	1.54071	1.76614	1.87503	2.01246	2.13458	2.23492	2.28221	2.3783	2.50943	2.54444	2.61718	2.67625	2.77699	2.81785	2.68275	2.96364	3.02613	3.10391	3.16515	3.18966	3.02934	3.27811	3.34822	3.39939	3.45204	3.5672	3.58915	3.58444	3.60597	3.69116	3.69471	3.76715	3.69809	3.81634	3.84878	3.86793	3.90267	3.91424	3.99384	3.97844	4.0142	4.08858	4.05649	4.08499	4.23155	4.15246	4.13897	4.18535
2994	3.50739	3.7817	4.03656	4.17678	4.31415	4.4271	4.47559	4.56279	4.68156	4.81429	4.83098	4.90559	4.97476	5.07613	5.12417	4.9663	5.25225	5.2534	5.3839	5.43334	5.45444	5.30626	5.56027	5.59959	5.68388	5.72124	5.76859	5.84997	5.88403	5.90805	5.99986	5.96009	6.01987	6.01274	6.07628	6.10505	6.13485	6.18522	6.18882	6.26545	6.26831	6.2713	6.31045	6.34103	6.33099	6.42958	6.384	6.39906	6.43649
5356	1.01474	1.35497	1.52155	1.67172	1.7489	1.8431	1.9222	2.0223	2.08573	2.19726	2.25183	2.3227	2.41182	2.45997	2.54055	2.45657	2.68156	2.72835	2.75519	2.83909	2.87223	2.74204	3.02619	3.02575	3.10564	3.14302	3.24433	3.20778	3.30156	3.30765	3.37664	3.36999	3.45049	3.36573	3.51019	3.56165	3.5664	3.61338	3.63248	3.66474	3.70959	3.67357	3.67952	3.75701	3.77778	3.85602	3.81886	3.85819	3.86918
396	-0.632962	-0.229769	0.0245777	0.209268	0.336056	0.42053	0.492204	0.618529	0.685312	0.690114	0.824443	0.902178	0.970401	1.08961	1.08786	1.09537	1.07306	1.26682	1.25087	1.32098	1.33879	1.19008	1.44897	1.5538	1.57591	1.56946	1.61579	1.78702	1.71648	1.79054	1.64794	1.91029	1.85759	2.13828	1.95191	2.02992	2.01233	2.00993	2.11996	2.12181	2.11767	2.19864	2.2383	2.25427	2.29627	2.34737	2.3535	2.33608	2.35727
2198	2.20878	2.5924	2.78129	2.88885	3.04769	3.17954	3.24305	3.33802	3.43984	3.57147	3.62769	3.6871	3.81069	3.90418	3.93447	3.73123	4.09441	4.15133	4.23241	4.28751	4.2854	4.22301	4.40883	4.48953	4.52166	4.5845	4.61476	4.72108	4.7361	4.73828	4.83367	4.79975	4.87072	4.80203	4.91989	4.95309	4.96857	5.00237	5.0078	5.06997	5.09055	5.09172	5.12934	5.14405	5.15673	5.24289	5.18226	5.21009	5.2606
4954	0.799609	1.12186	1.36284	1.48964	1.5871	1.73421	1.82441	1.925	1.98059	2.09915	2.12016	2.18551	2.29336	2.34407	2.35349	2.21531	2.56009	2.5775	2.62774	2.69953	2.69784	2.58454	2.79105	2.86378	2.91303	2.96492	3.01273	3.00565	3.10701	3.13052	3.17821	3.19053	3.22881	3.2856	3.32018	3.37404	3.38082	3.4256	3.45885	3.46617	3.51309	3.53393	3.5492	3.59339	3.60254	3.70521	3.68591	3.67367	3.6934
2071	2.35812	2.76873	2.92426	3.09	3.18181	3.30401	3.38869	3.4414	3.54229	3.63074	3.70251	3.76271	3.73494	3.92743	3.95418	3.91103	4.04034	4.17739	4.22314	4.32057	4.33167	4.17131	4.44206	4.46964	4.55268	4.61177	4.68107	4.69727	4.73502	4.76815	4.83736	4.84573	4.89743	4.83983	4.95588	5.03682	4.99835	5.02686	5.08244	5.13397	5.15251	5.13887	5.16098	5.20234	5.21152	5.33056	5.28587	5.28607	5.26805
3454	0.946034	1.31692	1.43738	1.67804	1.74398	1.87006	2.01203	2.07758	2.15625	2.27111	2.30858	2.37016	2.46044	2.50757	2.56319	2.44073	2.67633	2.73004	2.79485	2.84832	2.88364	2.70022	2.95966	3.03735	3.09552	3.13427	3.15059	3.22894	3.28558	3.29437	3.34773	3.38839	3.41999	3.39266	3.50229	3.49978	3.5633	3.63223	3.6241	3.65848	3.67414	3.70868	3.77796	3.78864	3.76393	3.86612	3.83684	3.8645	3.89528
1151	0.599044	0.941619	1.12497	1.31248	1.39841	1.49973	1.61262	1.70698	1.79106	1.8929	1.94412	1.99842	2.05557	2.15972	2.1853	2.04549	2.28024	2.40279	2.45258	2.52483	2.47808	2.38499	2.6319	2.68685	2.69759	2.76077	2.81172	2.90151	2.94805	2.95086	3.01982	3.03845	3.06324	3.08489	3.13892	3.16118	3.21637	3.24507	3.2613	3.34542	3.35283	3.35371	3.40586	3.42313	3.4205	3.51511	3.48596	3.50285	3.52545
4252	2.92233	3.2824	3.48615	3.67107	3.80211	3.87241	3.92753	4.0909	4.11948	4.17512	4.23133	4.3402	4.42735	4.46565	4.5038	4.5539	4.65149	4.7228	4.75381	4.84541	4.85145	4.75543	4.94806	4.9932	5.06876	5.06925	5.17063	5.20894	5.21979	5.27446	5.30063	5.35145	5.40775	5.30817	5.4754	5.47439	5.54384	5.59613	5.57839	5.6268	5.64861	5.67494	5.70906	5.7455	5.76051	5.85383	5.79313	5.85655	5.88233
3347	-0.135473	0.277123	0.43298	0.527116	0.761123	0.84745	0.900757	0.95307	1.09566	1.11352	1.2247	1.30605	1.31935	1.42529	1.48134	1.56446	1.56424	1.64551	1.72279	1.75914	1.81499	1.8374	1.85001	1.92923	1.99332	2.06077	2.04351	2.11372	2.19399	2.2091	2.24487	2.25041	2.29651	2.52447	2.39207	2.45654	2.43035	2.41311	2.52569	2.51683	2.53426	2.63105	2.66666	2.67803	2.69975	2.74728	2.76033	2.75999	2.79608
3102	3.4459	3.77084	3.95098	4.06497	4.19897	4.26787	4.35829	4.46696	4.503	4.62012	4.65287	4.73282	4.81239	4.83715	4.92019	4.9394	5.01667	5.08336	5.13196	5.17265	5.23761	5.06029	5.32908	5.40942	5.43356	5.50464	5.54308	5.56762	5.61535	5.66175	5.69784	5.75943	5.79541	5.78292	5.87348	5.949	5.93348	5.94318	5.98052	6.0616	6.04097	6.10217	6.14835	6.14944	6.20381	6.33352	6.25877	6.2618	6.31544
4612	2.72143	2.93788	3.17365	3.35166	3.50224	3.56302	3.7049	3.75597	3.88929	3.95849	4.06574	4.14032	4.2214	4.31429	4.34952	4.29332	4.5044	4.57618	4.59279	4.64954	4.71846	4.67259	4.81089	4.88	4.94758	4.96784	5.05954	5.03104	5.12254	5.14514	5.19948	5.20506	5.25879	5.17846	5.30488	5.36409	5.3746	5.40711	5.42349	5.47441	5.50483	5.47356	5.51881	5.54732	5.56267	5.62103	5.60573	5.61742	5.6404
5223	1.77097	2.1267	2.31588	2.44544	2.60685	2.68308	2.72482	2.80079	2.95844	3.062	3.11372	3.17533	3.289	3.33763	3.37596	3.19745	3.51154	3.62187	3.66167	3.74056	3.75197	3.55596	3.81481	3.89757	3.98695	4.01462	4.07136	4.1053	4.17178	4.18256	4.22845	4.23299	4.30579	4.25137	4.37964	4.36841	4.42761	4.50192	4.47269	4.55155	4.55124	4.55468	4.62621	4.63235	4.6015	4.70223	4.65803	4.71232	4.74123
5882	1.64913	1.9637	2.07141	2.24941	2.3927	2.49119	2.55104	2.63015	2.7358	2.78636	2.88837	2.99576	3.09742	3.17752	3.17917	2.99276	3.37568	3.37411	3.47729	3.52733	3.54274	3.33559	3.64758	3.72744	3.76096	3.79787	3.87031	3.96597	3.97372	3.99087	4.07661	4.03536	4.12727	4.00885	4.17728	4.21582	4.2279	4.28076	4.28755	4.33094	4.35903	4.35162	4.38719	4.42321	4.43689	4.54034	4.47799	4.50465	4.54057
1038	1.85658	2.24492	2.39826	2.56764	2.70219	2.79995	2.85028	3.00868	3.10514	3.17431	3.27525	3.35789	3.47482	3.52177	3.55055	3.34755	3.73004	3.82568	3.85573	3.90723	3.93558	3.73241	4.01656	4.09844	4.14293	4.21005	4.24189	4.32595	4.31807	4.35589	4.38138	4.442	4.4783	4.34357	4.53156	4.58003	4.57708	4.62342	4.64768	4.68006	4.67729	4.73082	4.80496	4.79521	4.73741	4.82628	4.79214	4.8582	4.90507
4271	1.391	1.84195	2.04727	2.17506	2.29667	2.36729	2.45541	2.58078	2.65354	2.75132	2.79054	2.87207	2.97081	2.94657	3.0766	2.95841	3.257	3.27427	3.31026	3.41808	3.45862	3.22691	3.53075	3.62447	3.66976	3.71576	3.72664	3.77356	3.8496	3.87424	3.92475	3.98436	3.99003	4.0125	4.05651	4.09399	4.12297	4.17697	4.1917	4.21578	4.24856	4.25397	4.26771	4.32131	4.29763	4.38398	4.34895	4.40491	4.40703
3889	1.32438	1.59133	1.78314	1.93567	2.06091	2.19839	2.33881	2.42449	2.52316	2.64455	2.70115	2.8095	2.86407	2.95607	3.04716	2.85912	3.17718	3.26185	3.35093	3.37188	3.42287	3.39804	3.50026	3.58008	3.63752	3.67339	3.71473	3.75676	3.79681	3.81394	3.86973	3.88496	3.94494	3.95493	3.99013	4.00958	4.04671	4.13752	4.08893	4.15708	4.18939	4.14413	4.18078	4.21408	4.20225	4.30077	4.26558	4.28164	4.29131
4921	1.62758	1.90284	2.08112	2.291	2.4263	2.59202	2.67049	2.78691	2.8807	3.02476	3.05884	3.14733	3.26295	3.3447	3.36576	3.23782	3.55502	3.62628	3.65626	3.75807	3.77755	3.6797	3.90887	3.95044	4.03426	4.04102	4.08688	4.13702	4.17759	4.21356	4.24337	4.28467	4.33176	4.37599	4.37298	4.40571	4.43282	4.44861	4.4842	4.53383	4.55168	4.53943	4.54397	4.58949	4.59902	4.63202	4.63256	4.65256	4.67283
5088	3.0129	3.35109	3.42418	3.61271	3.78591	3.89258	3.94196	4.04214	4.14213	4.14592	4.30411	4.39093	4.46359	4.49672	4.62581	4.63056	4.79254	4.91299	4.90654	4.9622	5.03381	5.07183	5.08406	5.15749	5.21991	5.28982	5.30395	5.34041	5.41047	5.41656	5.44904	5.50228	5.54952	5.57053	5.58609	5.62309	5.65264	5.71329	5.69911	5.74905	5.77719	5.78291	5.79594	5.83184	5.85194	5.86925	5.89286	5.90729	5.94387
5073	1.92145	2.31888	2.58041	2.70042	2.82925	3.003	3.02959	3.15357	3.22534	3.30564	3.3774	3.46185	3.54499	3.5644	3.69643	3.53556	3.80628	3.90851	3.91804	3.99458	4.01446	3.92884	4.15165	4.18983	4.25592	4.30101	4.38767	4.39555	4.41638	4.45875	4.53592	4.50158	4.57799	4.55755	4.64825	4.69253	4.69778	4.75015	4.7534	4.79283	4.81579	4.83996	4.87635	4.8972	4.8776	4.98791	4.93921	4.96298	4.99583
3002	1.87775	2.25473	2.46444	2.67305	2.70781	2.88278	2.94783	3.08756	3.16083	3.30883	3.36244	3.42025	3.49778	3.60363	3.6508	3.50694	3.7959	3.89562	3.94633	4.01109	4.02168	3.94273	4.15725	4.2103	4.26845	4.31072	4.32761	4.4076	4.41503	4.45499	4.52799	4.52295	4.58639	4.57507	4.62802	4.72382	4.66869	4.72264	4.74134	4.75262	4.79317	4.80383	4.85164	4.85206	4.85075	4.93399	4.88208	4.92235	4.96501
2879	3.20777	3.62738	3.83532	3.93533	4.06622	4.18184	4.22022	4.34352	4.3829	4.45659	4.51545	4.56254	4.61228	4.71796	4.72855	4.6676	4.87371	4.97657	5.00825	5.07073	5.06983	4.84979	5.1933	5.24519	5.31511	5.36834	5.44495	5.44908	5.49949	5.5413	5.6185	5.63838	5.66946	5.66771	5.73836	5.74024	5.80992	5.8568	5.86793	5.92789	5.92593	5.97386	6.02619	6.01999	6.04789	6.16247	6.09916	6.12914	6.17945
8390	1.96826	2.37817	2.55918	2.6008	2.831	2.92004	3.02717	3.08227	3.20236	3.31115	3.37666	3.44298	3.53438	3.60649	3.66821	3.51297	3.84563	3.84419	3.94674	4.01846	4.05135	3.97482	4.15139	4.21248	4.27175	4.2992	4.3635	4.35879	4.43474	4.444	4.52422	4.50658	4.57939	4.46576	4.6369	4.65151	4.68619	4.72204	4.73504	4.77766	4.80836	4.80063	4.82682	4.86525	4.87541	4.95931	4.91664	4.9518	4.97754
5958	1.6455	1.94801	2.11031	2.27449	2.40698	2.47771	2.62228	2.65425	2.75883	2.86033	2.90244	2.95381	3.04004	3.11395	3.15114	3.0324	3.29938	3.2759	3.40804	3.47345	3.46521	3.32834	3.56153	3.66541	3.69665	3.70873	3.82808	3.86822	3.84279	3.90196	3.98942	3.98715	4.0568	3.87581	4.11501	4.12908	4.18844	4.25557	4.22296	4.27675	4.29519	4.3065	4.32413	4.36649	4.43131	4.52017	4.45266	4.4798	4.52573
3531	2.25938	2.52254	2.76032	2.95312	3.07886	3.18375	3.26007	3.41357	3.5211	3.66795	3.67996	3.78924	3.8613	3.93759	4.00467	3.80328	4.1432	4.25706	4.31708	4.34867	4.37476	4.27574	4.48474	4.5512	4.60609	4.66112	4.70662	4.76131	4.77064	4.81145	4.86814	4.854	4.93048	4.8772	4.96575	5.00356	5.0051	5.07669	5.0803	5.10424	5.12853	5.1351	5.17106	5.1895	5.19068	5.28061	5.22624	5.25445	5.27992
2873	2.18011	2.51761	2.7681	2.84968	2.98739	3.13272	3.22152	3.33462	3.39255	3.50467	3.53365	3.62609	3.8014	3.75136	3.82254	3.70462	3.99426	4.04803	4.10587	4.16719	4.18732	4.04938	4.28556	4.38847	4.41971	4.46859	4.5091	4.53027	4.59416	4.62036	4.68598	4.75241	4.75695	4.80398	4.81803	4.85924	4.87981	4.9461	4.93652	4.95215	4.99703	4.99837	5.02538	5.05553	5.0767	5.17492	5.14648	5.11373	5.11319
5586	0.317881	0.584918	0.770603	0.902745	1.06008	1.14014	1.26906	1.37175	1.43737	1.57914	1.60736	1.61673	1.76807	1.83519	1.87972	1.84275	2.02262	2.03394	2.11305	2.15758	2.17847	2.15912	2.27082	2.30346	2.32433	2.44888	2.50406	2.56091	2.47969	2.5679	2.50831	2.66998	2.6782	2.85747	2.75433	2.83444	2.78618	2.85784	2.90345	2.86273	2.94513	2.97265	2.98335	3.02097	3.05603	2.99758	3.06256	3.09283	3.13461
2047	1.75333	2.18428	2.33378	2.53185	2.61519	2.75246	2.85548	2.94588	3.00664	3.05207	3.16486	3.2234	3.27734	3.38777	3.43722	3.27815	3.56445	3.66728	3.69003	3.7476	3.79751	3.49824	3.87993	3.96633	4.00462	4.07546	4.11987	4.16716	4.20874	4.23221	4.28258	4.34989	4.3627	4.32347	4.42889	4.47711	4.46863	4.5119	4.5479	4.55551	4.56803	4.62684	4.6795	4.66973	4.67829	4.78945	4.73512	4.73691	4.78098
8101	2.27105	2.51194	2.75321	2.87575	2.98002	3.0616	3.13577	3.32044	3.3991	3.55555	3.57826	3.65449	3.78934	3.797	3.87181	3.55815	4.03256	4.08597	4.1431	4.19079	4.19464	4.08317	4.28263	4.36776	4.44954	4.4604	4.46503	4.58163	4.61402	4.62273	4.71184	4.64789	4.74786	4.67159	4.79274	4.8075	4.85313	4.94216	4.92444	4.9558	4.98494	4.97325	5.03465	5.06659	5.04036	5.10677	5.07149	5.13748	5.15568
237	1.52468	1.78034	1.99362	2.1813	2.26712	2.26558	2.44903	2.56504	2.65208	2.80969	2.82086	2.9039	2.96925	3.05452	3.1552	2.89913	3.29496	3.31258	3.41657	3.44786	3.51988	3.49256	3.64885	3.65112	3.71238	3.76237	3.81341	3.8688	3.90331	3.9197	3.97399	4.02675	4.0467	4.04431	4.10018	4.14557	4.13513	4.14674	4.18416	4.25531	4.26161	4.25477	4.34485	4.32668	4.32664	4.4294	4.35602	4.39985	4.45033
5021	1.07877	1.39446	1.60556	1.81098	1.91954	2.03022	2.13104	2.18751	2.33563	2.41513	2.51758	2.58745	2.66415	2.71245	2.73982	2.63918	2.87711	2.98875	2.9995	3.04935	3.06225	2.84341	3.17569	3.17203	3.24337	3.30035	3.3733	3.44909	3.42589	3.47064	3.51476	3.5273	3.57662	3.56348	3.65724	3.67988	3.71004	3.79125	3.77991	3.7876	3.81931	3.86289	3.89386	3.92749	3.92136	4.02136	3.97505	4.00471	4.04264
3974	2.77103	3.13493	3.27151	3.42682	3.46786	3.62855	3.68012	3.834	3.93567	3.99347	4.10386	4.19595	4.29024	4.36179	4.43838	4.38226	4.5781	4.61695	4.69336	4.73426	4.817	4.74272	4.90908	4.98208	5.00415	5.08148	5.08807	5.12778	5.18313	5.19854	5.25079	5.26376	5.32842	5.20701	5.38037	5.38517	5.44307	5.49695	5.45624	5.54231	5.55609	5.55324	5.58769	5.61329	5.60039	5.67727	5.66118	5.68334	5.71878
5709	1.29668	1.60304	1.87672	1.97081	2.10231	2.23555	2.32149	2.38826	2.56325	2.65892	2.76851	2.84556	2.96577	3.01857	3.06944	2.886	3.25757	3.25891	3.37827	3.43749	3.47606	3.43052	3.58971	3.61037	3.69587	3.70655	3.80218	3.8387	3.82668	3.86447	3.91327	3.95932	4.00435	3.98198	4.04579	4.09459	4.08899	4.08376	4.12399	4.18619	4.21194	4.199	4.22573	4.24751	4.26189	4.35823	4.30796	4.31527	4.32312
2163	2.10578	2.4111	2.63229	2.72403	2.87186	2.96723	3.0125	3.09731	3.18312	3.21842	3.32949	3.38368	3.50256	3.55359	3.57873	3.48683	3.7646	3.79665	3.8314	3.91454	3.95273	3.67188	4.06621	4.10951	4.16692	4.20432	4.32955	4.30255	4.34936	4.38162	4.46278	4.45171	4.52309	4.4236	4.59414	4.63257	4.65142	4.71404	4.7013	4.70705	4.73864	4.80443	4.83433	4.85939	4.87157	4.96659	4.93323	4.94243	4.96141
4755	1.61497	1.93885	2.10345	2.265	2.38569	2.47542	2.61647	2.6948	2.7577	2.86335	2.92171	2.97661	3.06448	3.15924	3.18449	3.02504	3.32646	3.41501	3.46232	3.49655	3.53927	3.39622	3.62245	3.70226	3.74324	3.79315	3.90046	3.94068	3.94895	3.97069	4.0404	4.04007	4.11455	4.0436	4.17655	4.19635	4.21579	4.28982	4.27394	4.35368	4.33274	4.37718	4.48108	4.42574	4.43327	4.57585	4.49501	4.49795	4.55471
1383	1.68246	1.98722	2.20236	2.33062	2.40513	2.56246	2.60035	2.69335	2.83405	3.02025	2.97894	3.06122	3.12141	3.17283	3.25274	3.06151	3.32415	3.46648	3.51421	3.58775	3.6118	3.55372	3.74545	3.74418	3.8049	3.86052	3.91038	3.96891	4.00854	4.02143	4.08044	4.08408	4.14967	4.19933	4.20351	4.23919	4.26134	4.31615	4.33146	4.37712	4.38753	4.41896	4.46548	4.48576	4.47219	4.57792	4.52203	4.5529	4.6028
2782	2.95524	3.23491	3.40813	3.56265	3.66498	3.76116	3.84589	3.96634	4.06344	4.13351	4.22814	4.32305	4.42249	4.42942	4.55188	4.35955	4.69118	4.77007	4.83992	4.9001	4.96517	4.7292	5.05946	5.10097	5.14722	5.1934	5.26642	5.29857	5.3598	5.37815	5.41592	5.47974	5.48284	5.4578	5.55762	5.61408	5.59515	5.64186	5.65406	5.68637	5.70609	5.70545	5.76956	5.76212	5.76145	5.86507	5.80362	5.83583	5.86919
8488	0.718832	1.12249	1.29186	1.44338	1.60739	1.68724	1.8918	1.96764	2.06122	2.23319	2.25837	2.357	2.46256	2.52154	2.59381	2.61989	2.76578	2.81231	2.86288	2.93462	2.98725	2.80371	3.08595	3.12897	3.15725	3.20053	3.23668	3.2767	3.31165	3.35018	3.38861	3.41291	3.45629	3.22415	3.51633	3.51168	3.57247	3.63677	3.61021	3.64478	3.66198	3.68899	3.68827	3.72038	3.71963	3.7461	3.78125	3.78462	3.78828
3649	3.10284	3.42647	3.62985	3.74938	3.8302	3.94241	3.99605	4.07106	4.17668	4.26882	4.2894	4.35778	4.45319	4.50939	4.5286	4.49284	4.66659	4.70895	4.81734	4.84971	4.89037	4.71811	4.98989	5.00921	5.08262	5.17398	5.18522	5.24513	5.29351	5.32593	5.32849	5.43154	5.44613	5.39002	5.50666	5.57413	5.57336	5.61452	5.63657	5.69804	5.69727	5.74484	5.79148	5.80135	5.83271	5.93127	5.86018	5.9042	5.97745
4591	2.17009	2.51423	2.70493	2.90536	3.00602	3.1209	3.21146	3.27272	3.38232	3.51219	3.55778	3.65412	3.79174	3.84582	3.87245	3.71686	4.05073	4.10342	4.1871	4.25447	4.2656	4.07808	4.37121	4.43319	4.48905	4.54535	4.58623	4.68713	4.70136	4.69713	4.79465	4.75922	4.81965	4.85369	4.89336	4.89585	4.93258	4.99363	4.98148	5.04816	5.04108	5.06587	5.11242	5.10353	5.11683	5.20507	5.16005	5.17396	5.20166
1538	0.119109	0.492477	0.705713	0.802553	0.92538	1.02413	1.10964	1.21911	1.26788	1.27058	1.4047	1.46223	1.59703	1.58536	1.63758	1.60675	1.73456	1.85711	1.8767	1.91714	1.96456	1.78118	2.0217	2.11739	2.15375	2.20067	2.27292	2.37102	2.37142	2.40076	2.43198	2.51512	2.5082	2.69026	2.58921	2.62429	2.66215	2.72871	2.73201	2.77378	2.79439	2.80517	2.9046	2.89563	2.87261	2.93012	2.92367	2.98189	3.01231
3460	2.30597	2.67925	2.78752	3.02158	3.10079	3.25995	3.34569	3.46731	3.53109	3.63019	3.6911	3.75974	3.83983	3.95343	3.93379	3.76936	4.08343	4.15076	4.24585	4.303	4.32555	4.12417	4.37488	4.47428	4.51845	4.57588	4.63887	4.64745	4.71486	4.75316	4.7874	4.83039	4.87182	4.82373	4.93919	4.95874	4.98385	5.05962	5.03837	5.08044	5.1026	5.10793	5.14458	5.17091	5.17908	5.2969	5.23285	5.24537	5.27634
3125	1.42913	1.81187	2.02811	2.24686	2.30969	2.51376	2.57265	2.69703	2.77251	2.93867	2.95407	3.0541	3.14415	3.2156	3.24901	3.06991	3.40501	3.47974	3.51651	3.5521	3.60196	3.4291	3.67796	3.7459	3.79903	3.87847	3.85169	3.93675	3.96961	4.00137	4.05413	4.06564	4.10435	4.13232	4.15279	4.21247	4.21971	4.27314	4.29228	4.30797	4.34926	4.35649	4.38983	4.42668	4.37693	4.45726	4.43441	4.49469	4.53343
1255	2.48241	2.85288	3.07561	3.15083	3.32623	3.4448	3.51195	3.58228	3.67987	3.73008	3.8398	3.89657	3.97091	4.09031	4.1064	3.9348	4.24406	4.3047	4.33319	4.41545	4.44604	4.21835	4.54502	4.60215	4.66004	4.71071	4.78427	4.79101	4.84175	4.87011	4.93357	4.9443	5.00589	4.92363	5.05956	5.09603	5.12123	5.15899	5.17273	5.22013	5.24874	5.25859	5.2708	5.31002	5.32901	5.43974	5.38805	5.39312	5.41756
1632	1.76693	2.11334	2.36085	2.47237	2.60004	2.7442	2.76802	2.91252	2.99331	3.10692	3.16257	3.21455	3.31409	3.37801	3.48108	3.25917	3.60221	3.64506	3.73307	3.79637	3.81613	3.69337	3.90229	3.97834	4.04372	4.0983	4.12382	4.18236	4.21796	4.24758	4.31192	4.32622	4.37411	4.2855	4.42969	4.44212	4.4856	4.52447	4.53021	4.57442	4.60016	4.61519	4.67911	4.6797	4.63729	4.75783	4.71477	4.73537	4.76559
4586	2.20387	2.57709	2.78475	2.94097	3.03867	3.11529	3.23262	3.31914	3.40874	3.54434	3.58004	3.64153	3.72812	3.77239	3.83373	3.69257	4.01458	4.06814	4.13894	4.22874	4.23815	4.08007	4.32355	4.40103	4.4763	4.50249	4.54508	4.57276	4.67227	4.66879	4.74279	4.73648	4.7912	4.71499	4.84137	4.88759	4.90327	4.96589	4.96515	5.02631	5.04324	5.01934	5.06229	5.07937	5.09566	5.19914	5.14499	5.14719	5.17541
6278	1.72583	2.04777	2.28122	2.34584	2.49192	2.59597	2.62332	2.73264	2.81945	2.88627	2.96273	3.0417	3.13352	3.19685	3.23491	3.11325	3.35222	3.46608	3.51559	3.59392	3.6235	3.37217	3.69595	3.74772	3.82122	3.85821	3.94693	3.95964	3.99821	4.02925	4.07467	4.1424	4.17002	4.10791	4.20856	4.27265	4.27546	4.36703	4.34819	4.37861	4.41491	4.4085	4.46086	4.48176	4.49475	4.60282	4.54522	4.56207	4.60942
3107	3.29396	3.58155	3.74348	3.92126	4.03547	4.14792	4.22214	4.27955	4.3427	4.46314	4.48416	4.56505	4.63573	4.73009	4.72701	4.68616	4.87548	4.96825	4.9893	5.03669	5.05784	4.94014	5.13244	5.23241	5.26799	5.34141	5.3821	5.44459	5.50529	5.52791	5.56702	5.63792	5.64293	5.66302	5.7164	5.7656	5.76925	5.81743	5.84599	5.87996	5.88185	5.95202	6.00903	6.01395	5.99487	6.09794	6.0382	6.09739	6.17526
4149	3.23629	3.48214	3.65826	3.77709	3.8914	4.01963	4.08602	4.14187	4.2278	4.32123	4.35736	4.43439	4.47129	4.54517	4.62203	4.58119	4.74895	4.83525	4.86651	4.92859	4.93108	4.77111	5.06974	5.11721	5.19388	5.25228	5.25653	5.26562	5.37721	5.40947	5.45272	5.46831	5.52658	5.39472	5.6064	5.64016	5.66685	5.73315	5.73621	5.79034	5.8017	5.81733	5.86198	5.89655	5.87016	5.97039	5.9417	5.97638	5.98483
2245	2.50582	2.864	3.06389	3.20738	3.27866	3.41642	3.4537	3.52684	3.62071	3.71716	3.74352	3.81005	3.86722	3.91601	3.98282	3.96847	4.1	4.18489	4.22129	4.27458	4.33086	4.19727	4.47044	4.5014	4.5375	4.59543	4.6122	4.66029	4.6966	4.7562	4.77563	4.83686	4.87615	4.79965	4.96622	5.04632	5.0001	5.07754	5.07614	5.18013	5.17473	5.17803	5.25314	5.2623	5.24188	5.35831	5.3299	5.33441	5.34855
2662	2.60271	3.03546	3.23663	3.39333	3.43925	3.60046	3.62246	3.76217	3.82571	3.94929	3.97241	4.04723	4.10661	4.21398	4.22533	4.03326	4.34653	4.50235	4.55724	4.60992	4.62506	4.4458	4.73998	4.78751	4.85656	4.91152	4.97266	5.04373	5.03976	5.07518	5.113	5.15203	5.2096	5.15406	5.26154	5.32004	5.31128	5.35275	5.37697	5.41804	5.42884	5.45099	5.50707	5.50252	5.5108	5.6261	5.55494	5.58243	5.61706
3877	2.64605	2.96637	3.17302	3.33157	3.41285	3.51325	3.60265	3.71438	3.77341	3.81984	3.89498	3.99703	4.11493	4.15338	4.21137	4.17518	4.34035	4.38311	4.44822	4.48428	4.55845	4.40406	4.62063	4.70459	4.74929	4.78352	4.84893	4.86359	4.96613	4.96625	5.04844	5.07126	5.09974	4.969	5.16647	5.20507	5.20513	5.28391	5.28178	5.32652	5.35873	5.34061	5.37568	5.4102	5.41098	5.48577	5.46314	5.51203	5.52235
3528	2.80932	3.21534	3.46164	3.55837	3.65194	3.81054	3.89408	3.98626	4.02551	4.12951	4.15815	4.21331	4.25209	4.36231	4.38415	4.30906	4.50398	4.59739	4.62651	4.65541	4.67095	4.53265	4.80768	4.85842	4.89024	4.91731	5.00687	5.03133	5.11067	5.12513	5.14657	5.20841	5.25317	5.21533	5.32494	5.3837	5.384	5.41804	5.44399	5.54374	5.52773	5.54932	5.60464	5.6223	5.62624	5.72514	5.67729	5.72678	5.78164
4506	2.03315	2.36661	2.62033	2.73154	2.81724	2.99177	3.04959	3.1895	3.26912	3.43107	3.46493	3.5259	3.627	3.70888	3.7374	3.57563	3.87828	3.98132	4.06345	4.12826	4.12104	3.96232	4.22083	4.28395	4.36349	4.41125	4.44144	4.50436	4.57219	4.5735	4.63739	4.6354	4.68572	4.70292	4.73504	4.7609	4.79765	4.84001	4.85563	4.87294	4.89247	4.8994	4.94046	4.96024	4.9639	5.03641	4.98913	5.02463	5.06109
4688	1.63306	1.94696	2.13106	2.23898	2.37792	2.48456	2.58216	2.68105	2.7366	2.86039	2.89168	2.95678	3.08693	3.11168	3.14498	3.07947	3.34238	3.40206	3.40731	3.4958	3.51696	3.33212	3.63077	3.67847	3.71186	3.7851	3.86421	3.91932	3.95228	3.9574	4.00008	4.04308	4.07236	4.10689	4.14801	4.17641	4.21724	4.26148	4.26393	4.30271	4.28858	4.37052	4.4402	4.41259	4.42141	4.5565	4.49087	4.48334	4.52308
2347	1.509	1.74129	2.04547	2.13997	2.24208	2.32986	2.43737	2.58236	2.66578	2.76527	2.79201	2.87673	2.98062	3.03215	3.07063	2.86179	3.24356	3.25429	3.33343	3.37729	3.39077	3.26762	3.51697	3.59823	3.6476	3.65472	3.70263	3.73472	3.82219	3.84841	3.90025	3.92219	3.9587	3.94104	4.02427	4.06535	4.07498	4.16375	4.14879	4.17076	4.21662	4.20961	4.25626	4.28616	4.26143	4.34971	4.31902	4.35079	4.38438
3247	1.20895	1.55305	1.65833	1.85771	1.95331	2.04466	2.10382	2.1961	2.25461	2.36072	2.4169	2.47837	2.55489	2.56291	2.68002	2.67195	2.73116	2.80313	2.86498	2.93145	2.9643	2.84836	3.04897	3.09912	3.15499	3.23903	3.2514	3.27653	3.3302	3.38013	3.40013	3.45672	3.48955	3.58364	3.5631	3.63873	3.6408	3.67976	3.72514	3.75141	3.79008	3.80897	3.84498	3.86959	3.90991	3.98005	3.95466	4.00286	4.04189
1331	-0.290434	-0.00199791	0.191119	0.366884	0.484904	0.58153	0.700403	0.785564	0.861511	0.937278	1.01069	1.05084	1.17364	1.21871	1.23558	1.21362	1.36691	1.40666	1.47791	1.58345	1.54012	1.4482	1.65597	1.70692	1.74449	1.77051	1.76053	1.8798	1.97802	1.96497	1.97286	2.11625	2.05832	2.36004	2.14569	2.24205	2.21933	2.28378	2.30609	2.31573	2.34679	2.38398	2.45696	2.44255	2.42244	2.48869	2.5235	2.52528	2.53358
1253	-0.0301126	0.305292	0.50064	0.613863	0.715851	0.808783	0.894484	1.01345	1.08548	1.17246	1.22288	1.26033	1.365	1.42131	1.45939	1.38138	1.57844	1.63012	1.6721	1.72535	1.75423	1.86339	1.89476	1.94025	2.01225	1.95156	2.02951	2.08232	2.20947	2.20089	2.17424	2.34102	2.28661	2.56747	2.36664	2.4341	2.44988	2.54486	2.518	2.54192	2.57996	2.59646	2.7002	2.68704	2.663	2.73693	2.76112	2.76344	2.77518
3352	1.73061	2.09679	2.37152	2.51296	2.57191	2.76038	2.79717	3.00906	3.05636	3.14721	3.20987	3.29427	3.32247	3.52794	3.52344	3.41662	3.72946	3.7686	3.77328	3.86213	3.899	3.78323	3.99242	4.10825	4.14343	4.17814	4.22325	4.23943	4.27557	4.3337	4.36091	4.40239	4.43937	4.45664	4.50162	4.52436	4.55377	4.60916	4.591	4.63195	4.64896	4.68052	4.73941	4.72513	4.72415	4.8052	4.78741	4.76297	4.77939
7813	0.903555	1.24169	1.43129	1.57858	1.67335	1.77982	1.89626	1.95837	2.0436	2.15916	2.16062	2.24061	2.31039	2.38335	2.43498	2.34072	2.61229	2.61711	2.68911	2.7453	2.78565	2.6369	2.89385	2.93333	3.00173	3.01612	3.13367	3.10331	3.16437	3.20661	3.26981	3.29553	3.32525	3.37419	3.40317	3.40427	3.47112	3.51397	3.54786	3.54775	3.60506	3.59423	3.62866	3.67107	3.66634	3.75267	3.72338	3.76857	3.80347
4782	2.45619	2.82888	2.99117	3.15583	3.31706	3.41965	3.48133	3.58121	3.68579	3.74205	3.83364	3.89608	3.98992	4.09939	4.07807	3.91398	4.22726	4.23483	4.33166	4.39254	4.4468	4.22038	4.52017	4.57757	4.68105	4.67511	4.75211	4.76933	4.83641	4.86327	4.92157	4.925	4.97944	4.89302	5.03913	5.06716	5.09043	5.15351	5.16301	5.25025	5.25595	5.23334	5.29511	5.29945	5.29128	5.37553	5.33429	5.38093	5.41128
3207	2.9057	3.23263	3.42513	3.56789	3.68283	3.76437	3.82894	3.93873	4.01114	4.11563	4.14209	4.23245	4.31173	4.3935	4.4622	4.34907	4.59533	4.62143	4.65205	4.71049	4.82774	4.57001	4.85854	4.96277	4.99563	5.0739	5.11626	5.12035	5.18917	5.21335	5.30917	5.32151	5.35632	5.33451	5.41317	5.4488	5.46519	5.51813	5.53848	5.5853	5.59305	5.62399	5.67352	5.67508	5.68851	5.80725	5.7594	5.74305	5.7591
8103	1.54576	1.86057	2.02305	2.10933	2.22912	2.33755	2.36893	2.54558	2.63419	2.73074	2.78344	2.86146	2.95676	3.02959	3.09124	2.79886	3.26134	3.28247	3.36809	3.40188	3.45315	3.31124	3.52361	3.59461	3.66177	3.7137	3.72586	3.81681	3.8209	3.86258	3.93896	3.91948	3.97622	3.97969	4.04056	4.07808	4.08433	4.1297	4.1494	4.18398	4.21123	4.22642	4.28142	4.29465	4.28403	4.36102	4.32888	4.38295	4.41043
4996	1.57957	1.83826	2.05306	2.1927	2.32902	2.40135	2.47871	2.59715	2.67201	2.81537	2.8666	2.93496	3.05873	3.12209	3.15556	3.0436	3.28407	3.39445	3.44655	3.50051	3.55494	3.5115	3.64196	3.71568	3.7563	3.8225	3.91735	3.92302	3.94274	3.98639	4.0377	4.06134	4.09991	4.09823	4.16036	4.19056	4.22171	4.29267	4.26697	4.29185	4.33049	4.34018	4.39915	4.39206	4.39688	4.51692	4.45091	4.45248	4.48286
3248	0.592114	0.980583	1.2014	1.29626	1.46801	1.53264	1.67109	1.77967	1.85213	1.87123	1.97008	2.08461	2.10776	2.31982	2.26427	2.46032	2.43661	2.37667	2.57995	2.64019	2.6329	2.65588	2.73711	2.7669	2.84377	2.86294	2.92299	3.0064	2.84252	3.00626	3.02309	3.04734	3.08888	3.20706	3.19189	3.28366	3.23003	3.26013	3.30088	3.36514	3.40975	3.3249	3.30327	3.41609	3.45963	3.50695	3.54891	3.52644	3.47473
3533	2.76127	3.1414	3.27566	3.44069	3.55103	3.63187	3.69759	3.76925	3.89131	3.93282	4.02976	4.10346	4.18992	4.31161	4.29963	4.20081	4.44349	4.47533	4.55014	4.61701	4.67393	4.38999	4.71858	4.83325	4.87685	4.93314	4.97072	5.00162	5.07033	5.11209	5.16907	5.18283	5.21257	5.23843	5.28871	5.31771	5.32684	5.39759	5.41972	5.44324	5.45246	5.49635	5.55629	5.55973	5.54426	5.65001	5.60978	5.63689	5.66747
5799	1.60053	1.88235	2.1187	2.27284	2.41157	2.50626	2.58263	2.7292	2.8269	2.94657	3.02896	3.10996	3.20185	3.29509	3.3468	3.21867	3.50347	3.56625	3.65037	3.69862	3.74369	3.65764	3.83248	3.91247	3.94386	3.99553	4.04424	4.09799	4.10692	4.15107	4.21325	4.2134	4.24934	4.21563	4.31923	4.31731	4.36837	4.37639	4.40738	4.447	4.46744	4.4588	4.51648	4.51869	4.51001	4.60675	4.5672	4.58125	4.60348
409	1.41582	1.77576	2.02245	2.10944	2.22643	2.35359	2.39593	2.51397	2.57539	2.66357	2.73085	2.79563	2.87163	2.95588	2.98439	2.83215	3.14907	3.19817	3.24259	3.31977	3.32382	3.10296	3.427	3.52572	3.56006	3.6108	3.66239	3.68683	3.76625	3.77467	3.81454	3.86411	3.89975	3.99927	3.97516	3.99207	4.03056	4.0858	4.08519	4.12484	4.11579	4.19425	4.29045	4.2647	4.22536	4.32113	4.29141	4.31173	4.36324
4875	0.741481	1.15272	1.4413	1.58811	1.72396	1.87995	1.98677	2.07316	2.14114	2.23264	2.27969	2.35868	2.29376	2.4969	2.5224	2.46503	2.65142	2.68061	2.70716	2.81193	2.80624	2.77025	2.94961	2.97196	3.02351	3.01893	3.13021	3.17903	3.20113	3.25028	3.27471	3.32287	3.31313	3.4302	3.43987	3.54738	3.47695	3.54464	3.52272	3.56618	3.63095	3.59107	3.64666	3.70925	3.68171	3.75501	3.77433	3.77813	3.74126
442	-0.465508	-0.213314	0.100702	0.187836	0.294405	0.390362	0.478584	0.516909	0.654526	0.689661	0.818037	0.871079	0.910628	1.01826	1.074	1.14875	1.18999	1.21579	1.29069	1.36011	1.36763	1.28883	1.44824	1.53437	1.59815	1.63511	1.67833	1.65369	1.77036	1.7681	1.86154	1.89633	1.90094	2.00848	1.98698	2.04228	2.02316	2.0291	2.1264	2.1018	2.16471	2.15682	2.15799	2.25009	2.29683	2.33484	2.32225	2.35871	2.39208
2770	2.92766	3.26873	3.41842	3.58837	3.66533	3.79682	3.87852	3.99484	4.05918	4.21555	4.22798	4.32559	4.45374	4.46237	4.52979	4.32559	4.72134	4.74338	4.80546	4.84924	4.91313	4.72556	5.02043	5.09672	5.13432	5.1913	5.2228	5.27258	5.30199	5.34937	5.40718	5.41135	5.45846	5.46262	5.51422	5.56649	5.58376	5.64123	5.63203	5.65232	5.67785	5.69542	5.75127	5.7695	5.73627	5.84186	5.80509	5.82785	5.8485
5352	0.167943	0.451646	0.540256	0.772402	0.849771	0.976624	1.00594	1.10434	1.17532	1.21983	1.3088	1.37885	1.45039	1.49222	1.52704	1.58993	1.596	1.66475	1.80582	1.79825	1.86953	1.73918	1.99105	2.04827	2.04851	2.11123	2.10677	2.11982	2.26609	2.27539	2.28612	2.39949	2.36847	2.58152	2.45794	2.53487	2.55644	2.59305	2.62209	2.68921	2.72595	2.7072	2.76322	2.77762	2.77684	2.79244	2.83988	2.8795	2.93231
5876	0.350854	0.719242	0.932771	1.03854	1.19007	1.3399	1.38903	1.46134	1.55156	1.69235	1.71543	1.78685	1.81095	1.94897	1.96483	1.93995	2.09776	2.1168	2.19381	2.26674	2.32612	2.26131	2.4172	2.43702	2.53817	2.56996	2.60123	2.67544	2.68964	2.72782	2.71293	2.8411	2.82495	2.9927	2.87228	2.93176	2.98174	2.95435	3.01438	3.0557	3.07191	3.11579	3.12791	3.17527	3.16373	3.23627	3.21158	3.26761	3.23559
4619	1.99744	2.29626	2.41447	2.61248	2.7165	2.91079	2.94282	3.05401	3.21944	3.19817	3.37941	3.43764	3.58603	3.59781	3.69991	3.76835	3.86159	3.87023	3.95749	4.01545	4.0707	4.16131	4.1437	4.24192	4.26674	4.34484	4.36913	4.41725	4.47614	4.48277	4.51868	4.55984	4.59294	4.59862	4.63581	4.63953	4.66231	4.74593	4.74947	4.74781	4.79047	4.8188	4.87166	4.8561	4.85285	4.88912	4.9005	4.94012	4.93786
1716	-1.56371	-1.18334	-1.00064	-0.848994	-0.785786	-0.577992	-0.687464	-0.584254	-0.372057	-0.135362	-0.224272	-0.160606	-0.0717588	-0.0631667	-0.0675183	0.00388146	-0.0991602	0.0173565	0.137039	0.0316561	0.383586	0.345878	0.422092	0.502368	0.518156	0.61322	0.768361	0.881134	0.775498	0.7776	0.833399	0.956705	0.929663	0.988619	0.960952	0.819131	1.05357	1.11514	1.10416	1.19581	1.13625	1.18144	1.22583	1.18504	1.26445	1.30852	1.16428	1.35536	1.42562
6510	1.1933	1.55658	1.74762	1.84875	1.94778	2.07246	2.12048	2.26196	2.32514	2.46287	2.48472	2.55042	2.63527	2.70853	2.77706	2.53069	2.92687	2.93673	3.03561	3.07982	3.11688	3.06244	3.24276	3.2757	3.33763	3.40822	3.473	3.51164	3.52304	3.54994	3.59516	3.61017	3.66232	3.68123	3.74114	3.76467	3.79664	3.86052	3.83694	3.89833	3.93285	3.93386	3.96799	3.99563	4.00154	4.08523	4.04637	4.08274	4.09847
5510	0.561068	0.902784	1.1803	1.29068	1.43136	1.50793	1.65264	1.77537	1.77476	1.87083	1.92568	1.96477	2.03472	2.12993	2.1906	2.22133	2.27708	2.3588	2.41367	2.4771	2.50826	2.33005	2.56716	2.65338	2.7083	2.77369	2.7873	2.84533	2.96604	2.90329	2.95733	3.02717	3.06611	3.00259	3.12245	3.1992	3.1522	3.18129	3.24436	3.25326	3.29476	3.30828	3.32699	3.36486	3.44193	3.48417	3.49439	3.46606	3.44319
5604	2.56476	2.98439	3.13315	3.3132	3.43873	3.56431	3.65399	3.75812	3.81954	3.93651	4.0116	4.08949	4.17925	4.21465	4.30154	4.21403	4.44847	4.44622	4.58678	4.61867	4.67293	4.56146	4.76099	4.84027	4.88913	4.92809	4.9744	5.04823	5.06371	5.08873	5.16012	5.17921	5.20578	5.19769	5.28352	5.29616	5.32393	5.37552	5.38487	5.43045	5.45438	5.45267	5.49126	5.51224	5.50633	5.60138	5.54453	5.57622	5.59439
8038	-0.415387	-0.0794547	0.104115	0.276313	0.394593	0.455319	0.602089	0.658689	0.727115	0.754693	0.872063	0.922319	0.975538	0.965729	1.12917	1.21055	1.26263	1.27142	1.33116	1.44879	1.36834	1.25352	1.47195	1.52637	1.61936	1.64619	1.69347	1.76424	1.84703	1.84073	1.95656	2.01285	1.97783	2.13602	1.98782	1.99706	2.0554	2.04542	2.1741	2.06575	2.17209	2.25322	2.21546	2.30661	2.38505	2.42915	2.41703	2.45215	2.44953
2991	2.55337	2.8857	3.07902	3.1787	3.32219	3.42718	3.49886	3.6222	3.69348	3.82278	3.8542	3.93578	3.97803	4.03811	4.1365	4.03611	4.25788	4.33915	4.39757	4.47553	4.51267	4.34777	4.58281	4.68462	4.70466	4.75243	4.8147	4.80324	4.9336	4.93179	4.97577	5.03701	5.04114	5.08549	5.09788	5.18233	5.16013	5.20778	5.23121	5.24752	5.27405	5.28767	5.34806	5.37131	5.30735	5.39355	5.37884	5.42644	5.44731
2572	2.6115	3.01395	3.19527	3.39364	3.47742	3.60111	3.70625	3.69685	3.80955	3.91741	3.9949	4.04124	4.12905	4.20989	4.2185	4.09283	4.3864	4.38565	4.48695	4.55331	4.60761	4.39031	4.71843	4.73167	4.7976	4.81867	4.92341	4.97243	4.97668	5.00173	5.01712	5.11787	5.14108	5.0288	5.1884	5.26659	5.26615	5.28586	5.32562	5.36835	5.40083	5.38373	5.40385	5.44203	5.47386	5.56506	5.51616	5.54334	5.56839
2064	1.08651	1.41618	1.62175	1.76048	1.8974	1.95537	2.08375	2.13837	2.19558	2.20866	2.33357	2.38856	2.47149	2.49955	2.53072	2.53698	2.63118	2.71152	2.72629	2.82011	2.8715	2.61053	2.91574	2.99872	3.05107	3.08101	3.19114	3.20101	3.24178	3.29176	3.35371	3.37801	3.41096	3.49073	3.48548	3.51829	3.55976	3.61662	3.62748	3.67205	3.67726	3.73678	3.76747	3.78947	3.82077	3.89981	3.86024	3.90222	3.95587
3795	1.62656	1.97984	2.17098	2.31103	2.39122	2.45213	2.55613	2.65753	2.74266	2.86796	2.9059	3.00275	3.0948	3.09258	3.19361	3.08276	3.39171	3.3942	3.51608	3.58671	3.62607	3.56597	3.70009	3.75078	3.81787	3.83074	3.93701	4.01663	4.05582	4.03039	4.06873	4.13772	4.14498	4.13725	4.20246	4.27604	4.26901	4.37049	4.3192	4.40267	4.4266	4.36627	4.44313	4.43062	4.45071	4.53628	4.4561	4.52823	4.59761
5353	0.475123	0.867508	1.0857	1.22133	1.34076	1.38389	1.49834	1.65035	1.68563	1.73805	1.78273	1.87226	1.85776	2.00907	2.02619	2.03114	2.17434	2.29875	2.27624	2.33356	2.40347	2.32066	2.50919	2.54195	2.62554	2.64559	2.67535	2.70638	2.74273	2.80573	2.85084	2.82403	2.89606	2.93467	2.99406	2.99526	3.05154	3.10105	3.09735	3.21388	3.20184	3.2208	3.29503	3.2833	3.28081	3.339	3.33094	3.34728	3.42344
8263	-0.183	0.0715232	0.286001	0.505392	0.652796	0.669992	0.879034	0.890527	1.00979	1.07263	1.12698	1.20087	1.27495	1.32402	1.39001	1.47645	1.60391	1.42546	1.57859	1.64043	1.66268	1.67747	1.77388	1.79865	1.86151	1.92113	1.99775	1.99261	2.04623	2.07413	2.08511	2.06166	2.15995	2.38518	2.23414	2.38616	2.30954	2.25877	2.39057	2.44928	2.47767	2.43883	2.50183	2.53593	2.55198	2.54348	2.61051	2.65462	2.6344
3785	0.418881	0.775863	0.974349	1.1308	1.22272	1.35534	1.41795	1.51106	1.59442	1.60708	1.74096	1.82778	1.91989	1.96359	2.02405	2.10762	2.09104	2.17884	2.23831	2.30389	2.33084	2.28398	2.43166	2.4989	2.50337	2.58172	2.59766	2.63606	2.67354	2.74301	2.69279	2.85356	2.80076	3.08877	2.89685	2.96573	2.98598	3.07129	3.04818	3.10947	3.1413	3.10369	3.12384	3.19026	3.20323	3.21295	3.23417	3.2842	3.29904
5869	1.35703	1.65928	1.87867	2.02064	2.12938	2.23343	2.32953	2.39047	2.50523	2.56274	2.65881	2.69855	2.75564	2.85629	2.86408	2.86455	3.02951	3.06294	3.12174	3.2107	3.25045	3.01923	3.34197	3.39129	3.46501	3.47687	3.55247	3.59417	3.68583	3.68076	3.7394	3.79505	3.80906	3.8272	3.86542	3.92387	3.89878	3.94152	3.97923	4.05445	4.07651	4.05052	4.09166	4.12591	4.14151	4.21526	4.18349	4.20324	4.24988
5332	1.976	2.37613	2.54686	2.69901	2.81138	2.91016	2.95985	3.06873	3.13506	3.25198	3.30149	3.36819	3.49033	3.53167	3.58678	3.44795	3.74149	3.75508	3.83721	3.87987	3.92025	3.70225	4.00946	4.09869	4.1437	4.17854	4.21872	4.26193	4.35784	4.35042	4.41346	4.46524	4.48546	4.49018	4.52838	4.60261	4.59615	4.66588	4.67753	4.70096	4.73505	4.7288	4.73119	4.78397	4.81343	4.90539	4.86711	4.85741	4.86505
2043	1.68087	2.02688	2.21987	2.33472	2.45962	2.55674	2.60363	2.76118	2.82926	2.92824	2.96905	3.04336	3.06597	3.21507	3.24454	3.09775	3.39738	3.3709	3.50743	3.58293	3.60315	3.41629	3.68581	3.744	3.81674	3.8244	3.94253	3.95173	4.027	4.03654	4.08224	4.12358	4.15073	4.17613	4.21931	4.2708	4.28373	4.31049	4.32334	4.4415	4.4225	4.39092	4.4597	4.46333	4.4883	4.60561	4.53401	4.545	4.58652
3558	2.70329	3.09311	3.25859	3.41255	3.51097	3.63473	3.75598	3.84892	3.89804	4.00508	4.0842	4.15164	4.25393	4.3424	4.38129	4.2874	4.53183	4.5553	4.63332	4.70595	4.71007	4.47736	4.81165	4.87261	4.93791	4.97323	4.99704	5.05552	5.13473	5.1497	5.22711	5.23115	5.26831	5.27758	5.32237	5.34798	5.39954	5.48776	5.45548	5.47704	5.50451	5.50605	5.51257	5.56579	5.57368	5.66253	5.61946	5.64168	5.66712
7070	0.29163	0.641077	0.849362	1.04602	1.11266	1.21986	1.38995	1.43834	1.5222	1.64127	1.69617	1.77924	1.8738	1.94689	1.9512	1.83234	2.10509	2.17809	2.17248	2.22176	2.2656	2.11037	2.34147	2.39191	2.46347	2.52334	2.54569	2.53607	2.64671	2.68021	2.69128	2.77555	2.77091	2.86203	2.82529	2.85629	2.8991	2.95626	2.96394	3.01568	3.07315	3.01524	3.02335	3.10344	3.11022	3.19099	3.19027	3.2177	3.19101
5255	0.811792	1.20329	1.39174	1.46056	1.66609	1.73169	1.89116	1.92688	2.01406	2.05766	2.17849	2.23528	2.3155	2.41566	2.42955	2.47133	2.5871	2.6283	2.70584	2.74624	2.79239	2.63951	2.90227	2.93646	3.00477	3.08195	3.04643	3.13169	3.14995	3.20842	3.23127	3.32903	3.29431	3.49973	3.36528	3.44367	3.44055	3.4353	3.51612	3.53048	3.57032	3.57017	3.55189	3.62889	3.64013	3.66415	3.66557	3.7277	3.75791
4077	1.85257	2.13636	2.27694	2.48788	2.5864	2.66117	2.74182	2.8461	2.90119	2.99498	3.04149	3.13967	3.25772	3.27781	3.29596	3.24354	3.44929	3.49053	3.56295	3.6288	3.67564	3.53419	3.76175	3.83321	3.88236	3.9316	3.96783	4.03313	4.09329	4.11167	4.07861	4.24582	4.20661	4.37663	4.29787	4.33813	4.35633	4.39389	4.418	4.47568	4.46823	4.51109	4.58325	4.57109	4.57444	4.67027	4.62942	4.63569	4.69925
5077	1.80231	2.15168	2.37362	2.46602	2.56909	2.71262	2.79732	2.88037	2.96957	3.01934	3.10673	3.14946	3.26439	3.32867	3.32085	3.30032	3.47799	3.57304	3.57696	3.65497	3.68618	3.53577	3.74125	3.85505	3.90607	3.9554	3.98756	4.06534	4.0494	4.12067	4.18704	4.20335	4.2429	4.20643	4.30805	4.28903	4.38721	4.39858	4.43334	4.4864	4.48909	4.54163	4.58661	4.59984	4.57295	4.67087	4.6392	4.67818	4.73634
2269	2.27641	2.60014	2.81152	2.91378	3.09398	3.18803	3.20965	3.3986	3.51287	3.68641	3.70798	3.79716	3.86985	3.96609	3.99685	3.80833	4.16351	4.30051	4.30681	4.36931	4.39926	4.25218	4.47142	4.56634	4.60102	4.67719	4.72807	4.73112	4.76832	4.80676	4.85561	4.86691	4.90974	4.91078	4.97319	5.02298	5.02214	5.05147	5.08302	5.09912	5.12127	5.14604	5.18864	5.19829	5.18272	5.26885	5.22833	5.24906	5.29242
3582	0.865336	1.33127	1.53143	1.72135	1.82913	1.93124	1.98983	2.1336	2.22247	2.31884	2.36903	2.44365	2.49565	2.61576	2.67612	2.53699	2.73896	2.88017	2.93882	2.99053	3.03848	2.95105	3.16026	3.20387	3.22871	3.29311	3.33259	3.39307	3.46302	3.44971	3.53893	3.52485	3.57934	3.53816	3.63363	3.676	3.69971	3.73592	3.73888	3.79868	3.82247	3.80426	3.84877	3.86334	3.87469	3.94715	3.90748	3.92571	3.97229
3121	2.40217	2.80563	3.02352	3.15124	3.25047	3.36836	3.4271	3.48706	3.62574	3.6857	3.77825	3.8685	3.98282	4.00744	4.06973	3.87413	4.24511	4.3217	4.34505	4.4609	4.43368	4.18463	4.54129	4.5943	4.64333	4.70134	4.78274	4.84279	4.86037	4.86108	4.91331	4.93391	5.00118	4.88246	5.0562	5.09555	5.10142	5.11716	5.14542	5.1844	5.19037	5.23825	5.28841	5.28232	5.29541	5.39632	5.35097	5.35943	5.3956
5182	0.319769	0.66224	0.887321	1.0786	1.18842	1.29401	1.31878	1.48136	1.51464	1.59582	1.67791	1.73362	1.81132	1.83207	1.93483	1.94838	2.06008	2.14424	2.15527	2.24704	2.22362	2.11994	2.33582	2.38517	2.43811	2.45465	2.53157	2.59876	2.60486	2.65052	2.64853	2.78994	2.74162	2.95749	2.84243	2.91855	2.89409	2.97251	2.98522	2.96757	3.02409	3.05209	3.11055	3.1279	3.13537	3.20924	3.20568	3.20158	3.21779
8389	2.30418	2.70879	2.82144	3.04907	3.22195	3.36917	3.4002	3.50767	3.58684	3.7234	3.7475	3.82662	3.91277	4.01359	4.03473	3.81904	4.18159	4.26708	4.28709	4.35898	4.39419	4.26964	4.51086	4.55547	4.6137	4.67083	4.71761	4.72734	4.76248	4.80808	4.86505	4.88239	4.93761	4.82642	4.99125	5.02744	5.03712	5.09018	5.09554	5.1024	5.13618	5.16612	5.21449	5.23289	5.20191	5.3036	5.26026	5.29486	5.31966
7987	1.03577	1.37374	1.57547	1.70419	1.86777	1.95917	2.018	2.16445	2.23657	2.28483	2.42568	2.48993	2.57323	2.68813	2.70347	2.59151	2.83156	2.99007	2.95822	3.05647	3.09555	3.09379	3.21576	3.22398	3.31109	3.37031	3.35601	3.45728	3.46627	3.49275	3.51514	3.5925	3.62445	3.59137	3.66255	3.67773	3.7301	3.71841	3.75285	3.82075	3.84719	3.82229	3.8881	3.90323	3.88268	3.95923	3.9227	3.98206	4.02145
2875	2.92454	3.33507	3.49469	3.67277	3.77941	3.90069	3.94986	4.07405	4.15999	4.24323	4.32962	4.39861	4.50578	4.56956	4.62993	4.4637	4.74238	4.83674	4.89658	4.93654	4.98192	4.82689	5.05435	5.14755	5.20021	5.2262	5.32995	5.31951	5.38709	5.3997	5.45716	5.50811	5.5378	5.46659	5.57911	5.63044	5.64112	5.70421	5.70175	5.73111	5.75213	5.76706	5.77781	5.81946	5.8364	5.94432	5.90211	5.86852	5.91898
4761	2.14561	2.51317	2.67476	2.84483	2.96501	3.07186	3.16828	3.28314	3.36527	3.42114	3.53182	3.6194	3.71627	3.76319	3.81555	3.73797	3.94105	4.01772	4.097	4.17165	4.10879	3.89399	4.21419	4.31909	4.35454	4.44051	4.47405	4.5324	4.55158	4.58753	4.62502	4.62131	4.67933	4.75737	4.77623	4.82158	4.80259	4.85083	4.86988	4.91812	4.94759	4.92977	4.94881	5.0075	4.98949	5.05554	5.04153	5.08631	5.09345
652	1.22776	1.51511	1.73346	1.90326	2.03435	2.13456	2.2304	2.37135	2.46011	2.50092	2.67929	2.72487	2.86473	2.97955	2.97125	2.88661	3.09919	3.15518	3.24918	3.29261	3.38213	3.40458	3.49004	3.52483	3.58073	3.61796	3.682	3.71586	3.72801	3.76613	3.79614	3.82442	3.86364	3.82589	3.92566	3.9686	3.97756	3.98971	4.01685	4.0479	4.07798	4.06875	4.12599	4.13103	4.14076	4.21585	4.18769	4.19454	4.20971
5176	2.32564	2.74378	2.89936	3.0856	3.18751	3.27824	3.34195	3.60401	3.70321	3.87587	3.87921	3.99226	4.04748	4.18282	4.19726	4.45138	4.31903	4.37179	4.43391	4.46673	4.53921	4.67815	4.67396	4.66154	4.74311	4.74982	4.78356	4.84007	4.85121	4.91196	4.91859	4.92982	4.97418	5.02726	5.05643	5.12684	5.10411	5.15732	5.15488	5.20349	5.22824	5.2236	5.2354	5.27898	5.26488	5.31503	5.32095	5.35221	5.36841
1559	2.07408	2.35255	2.60462	2.69522	2.86323	2.94756	3.00919	3.21049	3.27257	3.35282	3.44142	3.53747	3.63837	3.70093	3.73764	3.51573	3.89701	3.9552	3.98568	4.02827	4.01846	3.86624	4.13907	4.21659	4.25907	4.29928	4.36088	4.37292	4.41713	4.4452	4.51872	4.5154	4.58004	4.47283	4.62717	4.64975	4.70272	4.76321	4.76356	4.76194	4.7866	4.81672	4.85388	4.86705	4.9114	4.99936	4.94697	4.9525	4.97239
2672	1.68576	2.02094	2.17247	2.36087	2.49532	2.58556	2.67972	2.73434	2.82579	2.94825	3.01699	3.1045	3.20261	3.24351	3.29821	3.22539	3.5149	3.53374	3.60441	3.67619	3.659	3.50169	3.77699	3.83702	3.89057	3.97371	4.00069	4.09622	4.06799	4.10824	4.15918	4.16288	4.22799	4.2153	4.28463	4.31946	4.31848	4.36567	4.38712	4.39589	4.41839	4.46161	4.51993	4.51977	4.49678	4.59085	4.55533	4.59424	4.63029
5024	2.1125	2.48832	2.67863	2.81177	2.92972	3.05611	3.1211	3.28273	3.31417	3.39651	3.44633	3.51888	3.56998	3.61881	3.70679	3.73057	3.84221	3.85683	3.93712	3.97982	4.06046	4.03801	4.15257	4.16053	4.21418	4.1944	4.2181	4.26426	4.37966	4.37704	4.40753	4.50587	4.51566	4.46713	4.58184	4.66048	4.63492	4.64838	4.68157	4.76519	4.77469	4.79523	4.83282	4.86539	4.902	4.99415	4.94193	4.98738	5.00816
8037	-0.283089	0.0788438	0.162182	0.356572	0.40234	0.5852	0.554882	0.663223	0.779897	0.770621	0.900659	1.05416	0.964308	1.24263	1.19034	1.34124	1.43536	1.28846	1.50826	1.55479	1.47324	1.41269	1.56658	1.69099	1.7573	1.82753	1.71237	1.72975	1.97706	1.9229	2.08461	2.15462	2.1105	2.18523	2.04314	2.01559	2.17675	1.95595	2.26581	2.18079	2.15866	2.41563	2.3924	2.36929	2.4793	2.602	2.55428	2.55121	2.60024
1059	1.52615	1.82846	2.00683	2.1733	2.28367	2.40069	2.44608	2.60704	2.72369	2.7583	2.91522	2.98587	3.12366	3.1817	3.20095	3.24181	3.37983	3.43426	3.48103	3.55277	3.59965	3.66601	3.72344	3.75589	3.80505	3.82582	3.929	3.95124	3.96557	4.00485	4.02967	4.09178	4.1217	4.153	4.18928	4.21867	4.22095	4.25633	4.27777	4.29936	4.35125	4.33217	4.35116	4.37552	4.39412	4.47452	4.46817	4.44359	4.44158
5989	1.2971	1.49933	1.67825	1.87487	1.98585	2.14181	2.23945	2.35077	2.44571	2.42843	2.62955	2.69549	2.74612	2.87534	2.94519	2.82358	3.07504	3.15214	3.21789	3.26315	3.32443	3.29449	3.40888	3.46833	3.50969	3.57685	3.62656	3.60549	3.6903	3.70579	3.77401	3.80582	3.8337	3.81703	3.86773	3.88714	3.92495	3.96605	3.9626	4.01368	4.05341	4.00714	4.05154	4.09106	4.06685	4.13197	4.11287	4.15182	4.16386
4049	1.32486	1.61319	1.86728	1.97227	2.13074	2.22697	2.34001	2.43684	2.4933	2.5891	2.66751	2.72379	2.81565	2.87633	2.91561	2.82884	3.07609	3.11674	3.17365	3.26407	3.27102	2.98124	3.3788	3.41741	3.50243	3.51418	3.61689	3.61258	3.64835	3.69942	3.7244	3.77362	3.79312	3.9184	3.86137	3.91572	3.92447	3.98928	3.99027	4.02572	4.04124	4.06311	4.10213	4.11563	4.13251	4.23512	4.1985	4.18725	4.21244
4600	2.2951	2.65632	2.88924	3.04915	3.14718	3.28236	3.38748	3.48308	3.54864	3.68161	3.72702	3.78267	3.88345	3.99042	3.99569	3.92921	4.14372	4.22167	4.25595	4.33177	4.33959	4.12066	4.42305	4.47782	4.55974	4.61091	4.67311	4.72544	4.76017	4.7841	4.83001	4.81892	4.87872	4.9484	4.93515	4.94481	5.0134	5.02104	5.04961	5.14536	5.12801	5.13091	5.18446	5.18749	5.19331	5.28507	5.24144	5.25715	5.28592
11201	-0.0686276	0.245908	0.379385	0.567481	0.670988	0.844761	0.938897	0.932715	1.04155	1.07259	1.17334	1.16343	1.24069	1.2988	1.38352	1.53555	1.44549	1.52303	1.6008	1.72251	1.65074	1.72559	1.76415	1.7924	1.8906	1.90465	1.93094	2.08632	2.08087	2.10231	2.16238	2.13289	2.18977	2.15715	2.3083	2.36012	2.34659	2.3862	2.43401	2.47496	2.47368	2.54257	2.57978	2.56018	2.65494	2.74955	2.69748	2.69616	2.72197
[truncated: 5,271 more rows]
[truncated: 23 more columns]

## Sheet: Shanghai
s	3	4	5	6	7	8	9	10	11	12	13	14	15	16	17	18	19	20	21	22	23	24	25	26	27	28	29	30	31	32	33	34	35	36	37	38	39	40	41	42	43	44	45	46	47	48	49	50	51
[truncated: 4,736 more rows]
[truncated: 23 more columns]

## Sheet: Guangzhou
s	3	4	5	6	7	8	9	10	11	12	13	14	15	16	17	18	19	20	21	22	23	24	25	26	27	28	29	30	31	32	33	34	35	36	37	38	39	40	41	42	43	44	45	46	47	48	49	50	51
[truncated: 4,072 more rows]
[truncated: 23 more columns]

[truncated: 3 more sheets: Shenzhen, Milan, Greater Boston]
