# Supplementary material for: The spatiotemporal scaling laws of urban population dynamics
Source: Nat Commun. 2025 Mar 24;16:2881. doi: 10.1038/s41467-025-58286-4 (PMC11933343; doi:10.1038/s41467-025-58286-4)
Supplement: Supplementary file 4 — Source Data [file 41467_2025_58286_MOESM4_ESM.zip › Source data/Source data Figure 5.xlsx]

## Sheet: Sheet1
Beijing	Ln r	Avg_a	Shanghai	Ln r	Avg_a	Guangzhou	Ln r	Avg_a	Shenzhen	Ln r	Avg_a	Milan	Ln r	Avg_a	Greater Boston	Ln r	Avg_a
	2.0149	1.18889		2.0149	1.13468		2.0149	1.09112		0.40547	1.21537		-1.38629	1.10321		0.40547	1.54245
	2.35138	1.16518		2.35138	1.11952		2.35138	1.08658		1.50408	1.12395		-0.28768	1.05781		1.50408	1.38141
	2.60269	1.09919		2.60269	1.07136		2.60269	1.04875		2.0149	1.04654		0.22314	0.98038		2.0149	1.2754
	2.80336	1.05178		2.80336	1.07137		2.80336	1.02447		2.35138	1.02061		0.55962	0.96648		2.35138	1.24608
	2.97041	1.03344		2.97041	1.04724		2.97041	0.99661		2.60269	1.03121		0.81093	0.89533		2.60269	1.23071
	3.11352	0.99717		3.11352	1.01368		3.11352	0.97126		2.80336	1.02093		1.0116	0.88668		2.80336	1.30428
	3.23868	0.96417		3.23868	0.98922		3.23868	0.93641		2.97041	0.98685		1.17865	0.88264		2.97041	1.25229
	3.3499	0.93036		3.3499	0.9947		3.3499	0.927		3.11352	1.02263		1.32176	0.8595		3.11352	1.21576
	3.44999	0.89167		3.44999	0.97226		3.44999	0.9079		3.23868	1.00202		1.44692	0.85649		3.23868	1.19083
	3.54096	0.88093		3.54096	0.93236		3.54096	0.91041		3.3499	1.02438		1.55814	0.84206		3.3499	1.1629
	3.62434	0.84392		3.62434	0.88884		3.62434	0.89068		3.44999	1.00093		1.65823	0.84728		3.44999	1.15167
	3.7013	0.82909		3.7013	0.84652		3.7013	0.87656		3.54096	0.96627		1.7492	0.84487		3.54096	1.1625
	3.77276	0.83235		3.77276	0.83656		3.77276	0.85208		3.62434	0.95021		1.83258	0.84458		3.62434	1.16785
	3.83945	0.81757		3.83945	0.83633		3.83945	0.81496		3.7013	0.94834		1.90954	0.85355		3.7013	1.14278
	3.90197	0.79673		3.90197	0.82415		3.90197	0.84638		3.77276	0.9459		1.981	0.84407		3.77276	1.17622
	3.96081	0.81714		3.96081	0.83678		3.96081	0.81257		3.83945	0.91665		2.04769	0.81016		3.83945	1.12416
	4.01638	0.80439		4.01638	0.85506		4.01638	0.84425		3.90197	0.862		2.11021	0.79		3.90197	1.11074
	4.06903	0.80951		4.06903	0.83309		4.06903	0.83817		3.96081	0.91372		2.16905	0.79914		3.96081	1.1296
	4.11904	0.81953		4.11904	0.76383		4.11904	0.79681					2.22462	0.78401		4.01638	1.1212
	4.16667	0.816		4.16667	0.7157		4.16667	0.78076					2.27727	0.7906		4.06903	1.11027
	4.21213	0.79972		4.21213	0.75144		4.21213	0.80665					2.32728	0.77732		4.11904	1.11383
	4.25561	0.7642		4.25561	0.79884		4.25561	0.78213								4.16667	1.07694
	4.29729	0.77026		4.29729	0.78826		4.29729	0.76751								4.21213	1.08901
	4.33729	0.77357					4.33729	0.7476								4.25561	1.10586
	4.37576	0.74887					4.37576	0.79403								4.29729	1.09548
	4.4128	0.7311					4.4128	0.76678								4.33729	1.09963
	4.44852	0.70415					4.44852	0.74153								4.37576	1.10082
	4.483	0.74052					4.483	0.75797								4.4128	1.07553
	4.51634	0.71736					4.51634	0.70644								4.44852	1.05646
	4.5486	0.71747					4.5486	0.69864								4.483	1.04883
	4.57985	0.70483					4.57985	0.69202								4.51634	1.04316
	4.61016	0.70347					4.61016	0.73457								4.5486	1.05771
	4.63957	0.72757					4.63957	0.74849								4.57985	1.04577
	4.66814	0.78819					4.66814	0.82106								4.61016	1.05468
	4.69592	0.72233					4.69592	0.67568								4.63957	1.02789
	4.72295	0.74158					4.72295	0.70957								4.66814	1.01836
	4.74927	0.74357					4.74927	0.73001								4.69592	1.01179
	4.77491	0.72866					4.77491	0.7062								4.72295	0.97339
	4.79991	0.61263														4.74927	0.96851
	4.82431	0.61078														4.77491	0.976
																4.79991	0.99422
																4.82431	0.97887
																4.84812	1.01466
																4.87137	1.00461
																4.8941	1.02079
																4.91632	1.04812
																4.93806	1.05512
																4.95934	1.00015
																4.98018	0.97914
