# Supplementary material for: The spatiotemporal scaling laws of urban population dynamics
Source: Nat Commun. 2025 Mar 24;16:2881. doi: 10.1038/s41467-025-58286-4 (PMC11933343; doi:10.1038/s41467-025-58286-4)
Supplement: Supplementary file 4 — Source Data [file 41467_2025_58286_MOESM4_ESM.zip › Source data/Source data Figure 6.xlsx]

## Sheet: Beijing
Observed	Predicted
3.31672	2.96333
3.64239	3.33961
3.83756	3.63148
3.98019	3.86995
4.09016	4.07157
4.18847	4.24623
4.29015	4.40029
4.38513	4.5381
4.47108	4.66276
4.53234	4.77657
4.6408	4.88126
4.71914	4.97819
4.80266	5.06843
4.88585	5.15285
4.94633	5.23214
4.96352	5.30691
5.10581	5.37762
5.17033	5.44471
5.22853	5.50853
5.31161	5.56938
5.32544	5.62752
5.09355	5.68319
5.44324	5.73658
5.5202	5.78788
5.57943	5.83724
5.63104	5.88481
5.68904	5.93071
5.73267	5.97505
5.80271	6.01794
5.83562	6.05947
5.87828	6.09972
5.93715	6.13876
5.962	6.17668
6.00946	6.21352
6.04546	6.24936
6.08716	6.28424
6.119	6.31822
6.16602	6.35133
6.19201	6.38363
6.24341	6.41515
6.26086	6.44593
6.29081	6.476
6.33763	6.50539
6.36143	6.53414
6.37629	6.56227
6.46771	6.58981
6.43503	6.61678
6.46411	6.6432
6.49715	6.6691
6.52477	6.6945
6.5375	6.71941
6.55692	6.74386
6.59232	6.76786
6.61542	6.79143
6.63354	6.81458
6.64178	6.83733
6.66499	6.85969
6.69399	6.88167
6.71435	6.90329
6.73302	6.92456
6.74266	6.94549
6.75195	6.96609
6.78195	6.98637
6.7928	7.00634
6.82211	7.026
6.83454	7.04538
6.84559	7.06448
6.83822	7.0833
6.87232	7.10185
6.92361	7.12014
2.84034	2.44516
3.17464	2.80179
3.37433	3.07841
3.52254	3.30443
3.64066	3.49553
3.75379	3.66106
3.84591	3.80707
3.95911	3.93769
4.04703	4.05584
4.1225	4.16371
4.22702	4.26293
4.31233	4.3548
4.39783	4.44033
4.4857	4.52034
4.54894	4.59549
4.57758	4.66635
4.7153	4.73337
4.78271	4.79696
4.84193	4.85744
4.92441	4.91511
4.94476	4.97022
4.72742	5.02298
5.06824	5.07359
5.13546	5.12221
5.19756	5.16899
5.25611	5.21408
5.31434	5.25758
5.36482	5.2996
5.41644	5.34025
5.45413	5.37961
5.50497	5.41776
5.54971	5.45477
5.58518	5.4907
5.61154	5.52562
5.66499	5.55959
5.70687	5.59265
5.73769	5.62485
5.78329	5.65624
5.81053	5.68685
5.8518	5.71672
5.87787	5.74589
5.90679	5.77439
5.94843	5.80225
5.97713	5.82949
5.98867	5.85615
6.07299	5.88225
6.04809	5.90781
6.07905	5.93286
6.10524	5.95741
6.13726	5.98148
6.15057	6.00509
6.17168	6.02827
6.19714	6.05101
6.22455	6.07335
6.24208	6.09529
6.25785	6.11685
6.28317	6.13804
6.30902	6.15888
6.33248	6.17937
6.34551	6.19953
6.35394	6.21936
6.36583	6.23888
6.39276	6.2581
6.41236	6.27703
6.43948	6.29567
6.44687	6.31404
6.45451	6.33214
6.44613	6.34997
6.47808	6.36756
6.52615	6.3849
2.40206	2.05813
2.7263	2.40008
2.92982	2.66532
3.07813	2.88204
3.19621	3.06527
3.30071	3.22399
3.3947	3.364
3.4945	3.48923
3.58585	3.60253
3.66362	3.70595
3.75618	3.80109
3.83646	3.88918
3.9213	3.97119
3.99985	4.04791
4.06154	4.11997
4.02858	4.18791
4.2118	4.25218
4.27851	4.31315
4.34259	4.37114
4.41334	4.42644
4.44217	4.47928
4.25614	4.52986
4.55314	4.57839
4.62059	4.62501
4.68025	4.66987
4.73364	4.7131
4.78784	4.75481
4.83993	4.7951
4.88575	4.83408
4.91826	4.87182
4.96956	4.9084
5.00832	4.94388
5.04514	4.97834
5.0648	5.01182
5.11645	5.04439
5.15259	5.07609
5.18321	5.10696
5.2256	5.13706
5.24904	5.16641
5.2955	5.19505
5.31761	5.22302
5.33707	5.25035
5.3765	5.27706
5.40313	5.30319
5.41238	5.32875
5.49823	5.35378
5.47041	5.37829
5.49424	5.4023
5.52079	5.42584
5.55465	5.44892
5.56063	5.47156
5.58522	5.49378
5.60327	5.51559
5.63713	5.53701
5.64743	5.55805
5.65468	5.57872
5.67643	5.59904
5.70393	5.61902
5.73257	5.63866
5.74006	5.65799
5.74256	5.67701
5.74897	5.69573
5.77823	5.71416
5.8086	5.73231
5.8335	5.75018
5.83422	5.76779
5.83097	5.78515
5.80549	5.80225
5.82461	5.81911
5.87527	5.83573
2.13761	1.74909
2.46099	2.07933
2.65214	2.33548
2.8045	2.54477
2.91956	2.72172
3.03021	2.875
3.11753	3.01021
3.22481	3.13115
3.31494	3.24056
3.39348	3.34044
3.48369	3.43233
3.56461	3.5174
3.65097	3.59659
3.7267	3.67068
3.78513	3.74027
3.73483	3.80588
3.93655	3.86795
4.00419	3.92683
4.06688	3.98284
4.1381	4.03624
4.16417	4.08726
3.98183	4.13612
4.27609	4.18298
4.33983	4.228
4.40015	4.27132
4.4488	4.31307
4.50701	4.35335
4.55248	4.39227
4.6005	4.42991
4.6333	4.46635
4.681	4.50168
4.72499	4.53595
4.75708	4.56922
4.77926	4.60156
4.82721	4.63301
4.86505	4.66362
4.89181	4.69344
4.94208	4.7225
4.95839	4.75085
5.00165	4.77851
5.02357	4.80552
5.0421	4.83191
5.08351	4.85771
5.10671	4.88294
5.11425	4.90763
5.20231	4.9318
5.16898	4.95546
5.19478	4.97866
5.22307	5.00139
5.25412	5.02368
5.25846	5.04554
5.2839	5.067
5.3012	5.08806
5.33345	5.10875
5.34211	5.12907
5.34865	5.14903
5.3705	5.16865
5.40102	5.18795
5.42614	5.20692
5.43266	5.22559
5.43293	5.24395
5.43837	5.26203
5.47041	5.27983
5.50068	5.29735
5.52407	5.31462
5.52346	5.33162
5.51735	5.34838
5.48821	5.3649
5.50465	5.38118
5.56112	5.39724
1.87355	1.49182
2.20319	1.8123
2.39416	2.06089
2.54376	2.26399
2.65892	2.43572
2.76309	2.58447
2.85484	2.71569
2.95994	2.83306
3.04324	2.93923
3.12578	3.03616
3.20564	3.12533
3.28371	3.20789
3.36628	3.28475
3.44082	3.35664
3.49935	3.42418
3.4349	3.48786
3.64931	3.54809
3.71139	3.60523
3.77343	3.65958
3.83754	3.7114
3.8657	3.76092
3.71287	3.80833
3.96725	3.85381
4.03815	3.8975
4.09395	3.93955
4.14419	3.98006
4.19597	4.01915
4.24885	4.05692
4.29459	4.09345
4.32137	4.12881
4.37243	4.16309
4.40967	4.19635
4.44346	4.22864
4.46483	4.26003
4.50972	4.29055
4.54637	4.32026
4.57149	4.34919
4.61808	4.3774
4.63581	4.40491
4.67623	4.43175
4.69673	4.45796
4.71728	4.48357
4.76176	4.50861
4.78026	4.53309
4.7848	4.55705
4.86838	4.5805
4.83803	4.60347
4.86298	4.62598
4.89067	4.64804
4.92142	4.66967
4.92225	4.69089
4.95229	4.71172
4.96744	4.73216
5.00052	4.75223
5.00644	4.77195
5.00984	4.79132
5.0298	4.81036
5.06117	4.82909
5.08731	4.8475
5.09268	4.86562
5.09079	4.88344
5.09274	4.90098
5.12245	4.91826
5.15476	4.93526
5.17999	4.95202
5.17924	4.96852
5.17161	4.98478
5.13959	5.00081
5.14825	5.01661
5.20213	5.0322
1.62847	1.27145
1.96398	1.58357
2.15218	1.82567
2.30484	2.02348
2.41657	2.19073
2.52384	2.3356
2.60879	2.46339
2.70861	2.5777
2.79246	2.68111
2.88337	2.77552
2.95283	2.86236
3.02622	2.94276
3.10629	3.01762
3.18306	3.08764
3.23129	3.15341
3.17181	3.21543
3.37415	3.27409
3.43791	3.32974
3.49622	3.38267
3.56023	3.43315
3.59249	3.48137
3.47008	3.52755
3.69644	3.57184
3.75405	3.61439
3.81164	3.65534
3.85673	3.6948
3.91624	3.73287
3.95994	3.76965
3.99697	3.80523
4.02682	3.83967
4.07825	3.87306
4.10809	3.90545
4.14894	3.9369
4.14681	3.96746
4.21205	3.99719
4.24602	4.02612
4.26977	4.0543
4.31728	4.08177
4.3305	4.10856
4.37362	4.13471
4.39261	4.16024
4.41054	4.18518
4.45195	4.20956
4.47097	4.23341
4.47706	4.25674
4.5632	4.27958
4.52907	4.30196
4.55209	4.32387
4.58124	4.34536
4.61498	4.36643
4.61021	4.38709
4.63744	4.40737
4.64905	4.42728
4.68598	4.44683
4.69068	4.46603
4.69247	4.4849
4.71021	4.50345
4.7413	4.52169
4.76939	4.53962
4.77321	4.55726
4.77052	4.57462
4.77287	4.59171
4.80406	4.60853
4.83955	4.62509
4.86372	4.64141
4.85995	4.65748
4.84676	4.67332
4.80826	4.68893
4.81623	4.70432
4.87479	4.7195
1.29113	1.07869
1.62419	1.38351
1.81953	1.61994
1.96537	1.81312
2.0824	1.97645
2.18823	2.11793
2.2703	2.24273
2.37603	2.35436
2.45357	2.45535
2.53784	2.54754
2.60918	2.63235
2.6786	2.71087
2.75101	2.78397
2.82915	2.85235
2.87945	2.91659
2.81038	2.97715
3.01553	3.03444
3.07484	3.08878
3.1329	3.14048
3.19167	3.18977
3.22276	3.23687
3.10311	3.28196
3.32202	3.32521
3.38118	3.36677
3.43323	3.40676
3.4789	3.44529
3.53435	3.48247
3.57373	3.51839
3.61518	3.55314
3.64373	3.58677
3.69368	3.61938
3.72389	3.65101
3.76216	3.68172
3.75819	3.71157
3.82378	3.7406
3.86002	3.76886
3.87928	3.79638
3.92345	3.82321
3.93946	3.84937
3.97987	3.8749
4.00081	3.89983
4.01679	3.92419
4.05554	3.948
4.07612	3.97129
4.08394	3.99408
4.16718	4.01638
4.13587	4.03823
4.15354	4.05964
4.18048	4.08062
4.21387	4.10119
4.21213	4.12138
4.24321	4.14118
4.2501	4.16062
4.28731	4.17971
4.29125	4.19847
4.29384	4.2169
4.31175	4.23501
4.33981	4.25282
4.37007	4.27033
4.3738	4.28756
4.37121	4.30451
4.37273	4.3212
4.40179	4.33763
4.43732	4.3538
4.4605	4.36974
4.45768	4.38543
4.44537	4.4009
4.4088	4.41615
4.41646	4.43118
4.47504	4.44599
0.98493	0.9074
1.31889	1.20572
1.51564	1.43711
1.66317	1.62618
1.77933	1.78603
1.87785	1.92449
1.96554	2.04663
2.06248	2.15589
2.14366	2.25472
2.22345	2.34495
2.29437	2.42795
2.36621	2.5048
2.44285	2.57634
2.51169	2.64327
2.56349	2.70613
2.49826	2.7654
2.69664	2.82147
2.76122	2.87466
2.81133	2.92525
2.8748	2.97349
2.90516	3.01959
2.78004	3.06372
3.00141	3.10605
3.0573	3.14672
3.11237	3.18586
3.15392	3.22357
3.21241	3.25996
3.24737	3.29511
3.29255	3.32912
3.31838	3.36204
3.37052	3.39395
3.3988	3.4249
3.43811	3.45496
3.43314	3.48418
3.49948	3.51259
3.53623	3.54024
3.5555	3.56718
3.60223	3.59343
3.61374	3.61904
3.65521	3.64403
3.67845	3.66843
3.6905	3.69227
3.73075	3.71557
3.7515	3.73836
3.75751	3.76066
3.84118	3.78249
3.81046	3.80388
3.83126	3.82482
3.85607	3.84536
3.88915	3.8655
3.88811	3.88525
3.91998	3.90463
3.927	3.92366
3.96195	3.94234
3.96839	3.9607
3.97286	3.97873
3.99263	3.99646
4.02122	4.01389
4.04754	4.03103
4.05208	4.04789
4.05048	4.06448
4.05299	4.08081
4.08476	4.09689
4.11732	4.11272
4.14087	4.12831
4.13812	4.14368
4.12697	4.15882
4.0936	4.17374
4.10463	4.18845
4.16601	4.20295
0.79852	0.75327
1.12696	1.04575
1.32632	1.27261
1.46765	1.45796
1.58386	1.61468
1.68309	1.75044
1.76474	1.87018
1.85976	1.9773
1.94439	2.07419
2.02695	2.16265
2.09267	2.24403
2.15965	2.31937
2.24131	2.38951
2.30678	2.45513
2.35054	2.51676
2.28854	2.57487
2.48769	2.62984
2.54404	2.68199
2.59515	2.73159
2.6557	2.77888
2.68641	2.82407
2.58055	2.86734
2.78458	2.90884
2.83807	2.94872
2.88893	2.98709
2.93351	3.02406
2.98669	3.05974
3.02012	3.0942
3.06551	3.12754
3.09151	3.15982
3.13969	3.1911
3.16827	3.22145
3.20672	3.25092
3.20445	3.27956
3.26645	3.30742
3.30327	3.33453
3.32362	3.36094
3.36964	3.38668
3.379	3.41178
3.42335	3.43628
3.44746	3.4602
3.45334	3.48357
3.49401	3.50642
3.51546	3.52876
3.51979	3.55063
3.60171	3.57203
3.5723	3.593
3.59333	3.61353
3.61779	3.63367
3.65091	3.65341
3.64888	3.67277
3.68277	3.69178
3.68618	3.71043
3.72294	3.72875
3.72852	3.74674
3.73393	3.76443
3.75004	3.78181
3.77502	3.79889
3.8034	3.8157
3.81014	3.83223
3.81089	3.84849
3.81339	3.86451
3.84335	3.88027
3.87825	3.89579
3.89976	3.91108
3.89535	3.92614
3.88449	3.94098
3.8505	3.95561
3.85804	3.97003
3.91607	3.98425
0.7187	0.61318
1.04962	0.90034
1.24489	1.12307
1.38928	1.30506
1.50534	1.45894
1.60591	1.59222
1.68558	1.70979
1.78912	1.81496
1.86358	1.9101
1.94346	1.99695
2.01227	2.07685
2.08072	2.15082
2.15708	2.21969
2.22933	2.28411
2.27174	2.34463
2.21209	2.40168
2.40219	2.45565
2.46575	2.50685
2.5144	2.55555
2.57798	2.60199
2.60361	2.64636
2.49835	2.68884
2.70309	2.72959
2.75426	2.76874
2.80894	2.80641
2.84982	2.84271
2.90922	2.87774
2.94451	2.91158
2.98226	2.94431
3.00936	2.976
3.05948	3.00672
3.0847	3.03652
3.12795	3.06545
3.11018	3.09357
3.18698	3.12092
3.22028	3.14754
3.24257	3.17347
3.28362	3.19874
3.29776	3.22339
3.34274	3.24744
3.36368	3.27093
3.37496	3.29388
3.41386	3.31631
3.43356	3.33825
3.44211	3.35972
3.52586	3.38073
3.49494	3.40131
3.5136	3.42148
3.53633	3.44125
3.57009	3.46063
3.56967	3.47964
3.60447	3.4983
3.60944	3.51662
3.64666	3.5346
3.64992	3.55227
3.65363	3.56963
3.67129	3.58669
3.69989	3.60347
3.72774	3.61997
3.73096	3.6362
3.72854	3.65217
3.73238	3.66789
3.76323	3.68337
3.79726	3.69861
3.82134	3.71362
3.81796	3.72841
3.806	3.74298
3.77159	3.75734
3.78099	3.7715
3.84196	3.78546
0.324	0.48477
0.6684	0.76706
0.85571	0.98602
1.00165	1.16492
1.11681	1.31618
1.21551	1.44721
1.29299	1.56279
1.38284	1.66617
1.46017	1.7597
1.53981	1.84508
1.59857	1.92362
1.661	1.99634
1.73298	2.06404
1.79322	2.12737
1.83687	2.18686
1.77069	2.24295
1.95603	2.296
2.01124	2.34633
2.05994	2.39421
2.11198	2.43986
2.13993	2.48347
2.06816	2.52524
2.22591	2.56529
2.27513	2.60378
2.32398	2.64081
2.36524	2.6765
2.41513	2.71093
2.45548	2.7442
2.48273	2.77637
2.50831	2.80753
2.55584	2.83772
2.57326	2.86702
2.61534	2.89546
2.60365	2.9231
2.66818	2.94999
2.69989	2.97616
2.71949	3.00165
2.75969	3.02649
2.77127	3.05072
2.81054	3.07436
2.82925	3.09745
2.8402	3.12001
2.88409	3.14206
2.89511	3.16363
2.89903	3.18473
2.97787	3.20539
2.94464	3.22563
2.96731	3.24545
2.9955	3.26488
3.02383	3.28394
3.01705	3.30263
3.05203	3.32097
3.05566	3.33897
3.09089	3.35665
3.09374	3.37402
3.09345	3.39109
3.10692	3.40786
3.13629	3.42435
3.16268	3.44057
3.16631	3.45653
3.16093	3.47223
3.16132	3.48768
3.1914	3.5029
3.22313	3.51788
3.24799	3.53263
3.24561	3.54717
3.23291	3.5615
3.19719	3.57562
3.19887	3.58954
3.26178	3.60326
0.19212	0.36624
0.53225	0.64404
0.72424	0.85952
0.86782	1.03557
0.98582	1.18443
1.08412	1.31337
1.16076	1.4271
1.25871	1.52884
1.33251	1.62088
1.41052	1.7049
1.47295	1.78219
1.53362	1.85375
1.60393	1.92038
1.66619	1.9827
1.71259	2.04124
1.65972	2.09643
1.82481	2.14864
1.88376	2.19817
1.93118	2.24528
1.98303	2.29021
2.00953	2.33313
1.94264	2.37423
2.09738	2.41365
2.14818	2.45152
2.19332	2.48796
2.23295	2.52308
2.2831	2.55697
2.31768	2.5897
2.34945	2.62137
2.37875	2.65202
2.42294	2.68174
2.44585	2.71056
2.48287	2.73856
2.48098	2.76576
2.54002	2.79222
2.56231	2.81797
2.59129	2.84305
2.63387	2.8675
2.64195	2.89134
2.68793	2.91461
2.70524	2.93733
2.71446	2.95953
2.75637	2.98123
2.77195	3.00246
2.77385	3.02323
2.84955	3.04356
2.82344	3.06347
2.84516	3.08297
2.87199	3.1021
2.89944	3.12085
2.89686	3.13924
2.93332	3.15729
2.93893	3.17501
2.97208	3.19241
2.97616	3.2095
2.97601	3.22629
2.99064	3.2428
3.0174	3.25903
3.04382	3.27499
3.04989	3.29069
3.04974	3.30614
3.05323	3.32135
3.0828	3.33632
3.10933	3.35107
3.13243	3.36559
3.13386	3.37989
3.12701	3.39399
3.09764	3.40788
3.10316	3.42158
3.16059	3.43509
0.13746	0.2562
0.48107	0.52982
0.68202	0.74206
0.82191	0.91547
0.94533	1.06209
1.03891	1.18909
1.12406	1.30112
1.22346	1.40133
1.29698	1.49198
1.37116	1.57474
1.4415	1.65087
1.50548	1.72136
1.57715	1.78698
1.63621	1.84836
1.68083	1.90603
1.6292	1.96039
1.7999	2.01182
1.85344	2.0606
1.9007	2.10701
1.95223	2.15126
1.98257	2.19353
1.91326	2.23401
2.07074	2.27284
2.11789	2.31015
2.15899	2.34604
2.20376	2.38063
2.25128	2.41401
2.28362	2.44625
2.31622	2.47744
2.34308	2.50764
2.38818	2.53691
2.41261	2.5653
2.44812	2.59287
2.44061	2.61966
2.50215	2.64572
2.52875	2.67109
2.55501	2.6958
2.59436	2.71988
2.60339	2.74336
2.64183	2.76628
2.66288	2.78866
2.67306	2.81053
2.71356	2.8319
2.72937	2.85281
2.72929	2.87326
2.8006	2.89329
2.77803	2.9129
2.79773	2.93211
2.81891	2.95095
2.84749	2.96942
2.8487	2.98754
2.8812	3.00531
2.88286	3.02277
2.91495	3.0399
2.92218	3.05674
2.92691	3.07328
2.93979	3.08954
2.9638	3.10553
2.9875	3.12125
2.99616	3.13671
2.99763	3.15193
2.99983	3.16691
3.02605	3.18166
3.05617	3.19618
3.07606	3.21048
3.07378	3.22457
3.06664	3.23846
3.03859	3.25214
3.04229	3.26563
3.09935	3.27894
0.14116	0.15349
0.47615	0.42322
0.67542	0.63244
0.81399	0.80338
0.92956	0.94791
1.03248	1.07311
1.11056	1.18354
1.20304	1.28232
1.2808	1.37169
1.37146	1.45327
1.42482	1.52832
1.48985	1.5978
1.56236	1.66249
1.63128	1.723
1.6734	1.77984
1.60316	1.83343
1.7977	1.88412
1.85493	1.93221
1.90391	1.97796
1.95709	2.02158
1.99283	2.06325
1.93013	2.10316
2.08581	2.14143
2.13123	2.1782
2.17619	2.21359
2.22089	2.24769
2.27034	2.28059
2.30213	2.31237
2.33405	2.34312
2.36405	2.37288
2.41489	2.40174
2.43623	2.42973
2.47697	2.4569
2.46467	2.48332
2.53168	2.50901
2.56343	2.53401
2.5821	2.55836
2.61645	2.5821
2.63475	2.60525
2.67133	2.62785
2.6948	2.64991
2.7092	2.67146
2.74685	2.69253
2.7661	2.71314
2.7651	2.73331
2.83925	2.75305
2.81551	2.77238
2.83735	2.79132
2.85943	2.80989
2.89065	2.82809
2.88989	2.84595
2.92625	2.86348
2.92232	2.88068
2.95771	2.89758
2.96549	2.91417
2.97382	2.93048
2.98928	2.9465
3.01005	2.96226
3.03809	2.97776
3.04333	2.99301
3.0458	3.00801
3.05074	3.02277
3.08054	3.03731
3.11293	3.05162
3.1322	3.06572
3.12868	3.07961
3.11672	3.0933
3.08612	3.10679
3.08873	3.12009
3.14732	3.13321
-0.06102	0.05721
0.27654	0.32329
0.4822	0.52967
0.62028	0.6983
0.73518	0.84087
0.82982	0.96438
0.90563	1.07331
0.9984	1.17076
1.07045	1.25891
1.1531	1.33939
1.19834	1.41342
1.25572	1.48196
1.32173	1.54578
1.38169	1.60547
1.42347	1.66154
1.37173	1.71441
1.52881	1.76441
1.57776	1.81185
1.62596	1.85698
1.66856	1.90001
1.70515	1.94112
1.65598	1.98048
1.78829	2.01824
1.8336	2.05451
1.87752	2.08942
1.90853	2.12306
1.95915	2.15551
1.98339	2.18687
2.01458	2.2172
2.04237	2.24656
2.0838	2.27502
2.11021	2.30263
2.14192	2.32944
2.14004	2.3555
2.19408	2.38084
2.22967	2.4055
2.24092	2.42953
2.27871	2.45294
2.29186	2.47578
2.32228	2.49807
2.34471	2.51983
2.35627	2.5411
2.39298	2.56188
2.40556	2.58221
2.41162	2.6021
2.48345	2.62157
2.45955	2.64064
2.47518	2.65933
2.49445	2.67765
2.52502	2.69561
2.52403	2.71322
2.55972	2.73051
2.5547	2.74748
2.58984	2.76415
2.59357	2.78052
2.59944	2.7966
2.61485	2.81241
2.63984	2.82796
2.66383	2.84325
2.6678	2.85829
2.67095	2.87309
2.67126	2.88765
2.70111	2.90199
2.73526	2.91611
2.75189	2.93002
2.74573	2.94372
2.73125	2.95723
2.7003	2.97053
2.70246	2.98365
2.75927	2.99659
-0.23363	-0.03341
0.10498	0.22923
0.29655	0.43295
0.43559	0.5994
0.54948	0.74014
0.64643	0.86205
0.72923	0.96958
0.81245	1.06577
0.88377	1.15278
0.95765	1.23222
1.01866	1.30529
1.0765	1.37295
1.13711	1.43594
1.20605	1.49486
1.24433	1.55021
1.21869	1.60239
1.35382	1.65175
1.40494	1.69858
1.44437	1.74312
1.49985	1.78559
1.53024	1.82617
1.49023	1.86503
1.61347	1.9023
1.65768	1.9381
1.69969	1.97256
1.73918	2.00576
1.79089	2.0378
1.80808	2.06875
1.8467	2.09868
1.87712	2.12767
1.91666	2.15576
1.94153	2.18302
1.97416	2.20948
2.00254	2.2352
2.02519	2.26021
2.05634	2.28456
2.07859	2.30828
2.11485	2.33139
2.12939	2.35393
2.15829	2.37593
2.18749	2.39742
2.19345	2.4184
2.22806	2.43892
2.24846	2.45899
2.2537	2.47862
2.31684	2.49784
2.30583	2.51667
2.32315	2.53511
2.34099	2.55319
2.36998	2.57092
2.3757	2.58831
2.40801	2.60537
2.40103	2.62212
2.43703	2.63857
2.44374	2.65473
2.45516	2.67061
2.46886	2.68622
2.48826	2.70156
2.51485	2.71665
2.52125	2.7315
2.52523	2.7461
2.52779	2.76048
2.54895	2.77464
2.57913	2.78857
2.59926	2.8023
2.60012	2.81583
2.59945	2.82916
2.58136	2.84229
2.58036	2.85524
2.62097	2.86801
-0.35276	-0.11899
-0.02083	0.14041
0.17678	0.34161
0.31751	0.50601
0.43549	0.645
0.52952	0.7654
0.61857	0.8716
0.69598	0.96661
0.77417	1.05254
0.84502	1.131
0.9056	1.20317
0.96605	1.26999
1.0215	1.3322
1.084	1.3904
1.12885	1.44506
1.10762	1.4966
1.24313	1.54535
1.28298	1.5916
1.33006	1.63559
1.38127	1.67754
1.41465	1.71762
1.35833	1.75599
1.50002	1.7928
1.53775	1.82817
1.57757	1.86219
1.61259	1.89499
1.66151	1.92663
1.69124	1.9572
1.72949	1.98676
1.75577	2.01539
1.78864	2.04313
1.82662	2.07005
1.84834	2.09619
1.90772	2.12159
1.90347	2.1463
1.93669	2.17034
1.95841	2.19376
1.9892	2.21659
2.01325	2.23886
2.04103	2.26058
2.06763	2.2818
2.07964	2.30253
2.11284	2.32279
2.13589	2.34261
2.14063	2.362
2.20042	2.38099
2.18872	2.39958
2.20999	2.41779
2.22543	2.43565
2.24767	2.45316
2.26367	2.47033
2.29779	2.48719
2.29527	2.50373
2.32148	2.51998
2.33353	2.53594
2.34859	2.55162
2.35917	2.56703
2.37792	2.58219
2.39546	2.59709
2.41049	2.61175
2.42541	2.62618
2.43408	2.64038
2.45293	2.65436
2.47388	2.66813
2.48827	2.68169
2.49277	2.69504
2.50399	2.70821
2.49521	2.72118
2.49673	2.73397
2.53619	2.74658
-0.09875	-0.20006
0.2288	0.05626
0.41816	0.25508
0.56501	0.41753
0.68106	0.55487
0.77687	0.67385
0.87089	0.77879
0.95104	0.87267
1.02094	0.95759
1.09944	1.03511
1.162	1.10643
1.22267	1.17246
1.29382	1.23393
1.35727	1.29143
1.40073	1.34545
1.3731	1.39638
1.51832	1.44455
1.56501	1.49025
1.61545	1.53372
1.67068	1.57517
1.69325	1.61478
1.6198	1.6527
1.78072	1.68907
1.8335	1.72402
1.87743	1.75764
1.91532	1.79004
1.96616	1.82131
2.00399	1.85152
2.03529	1.88073
2.06056	1.90902
2.10024	1.93644
2.13044	1.96304
2.16316	1.98886
2.18317	2.01396
2.22151	2.03837
2.24922	2.06214
2.27194	2.08528
2.31134	2.10784
2.32351	2.12984
2.36301	2.15131
2.38329	2.17227
2.39817	2.19276
2.43502	2.21278
2.45065	2.23236
2.45988	2.25153
2.52383	2.27028
2.50647	2.28866
2.52467	2.30666
2.55094	2.3243
2.57806	2.3416
2.58124	2.35857
2.60816	2.37523
2.61208	2.39158
2.64346	2.40763
2.65297	2.4234
2.65933	2.4389
2.67685	2.45413
2.70446	2.4691
2.72474	2.48383
2.72869	2.49832
2.73281	2.51257
2.73307	2.5266
2.75613	2.54042
2.78422	2.55402
2.80629	2.56742
2.80913	2.58062
2.81032	2.59363
2.79143	2.60645
2.79316	2.61909
2.83859	2.63155
0.27444	-0.27708
0.61355	-0.02367
0.8044	0.17288
0.95167	0.33347
1.07034	0.46925
1.16962	0.58687
1.24698	0.69062
1.34938	0.78343
1.43045	0.86738
1.5252	0.94402
1.57732	1.01453
1.63973	1.0798
1.72523	1.14057
1.78867	1.19742
1.83287	1.25082
1.73074	1.30117
1.96199	1.34879
2.01286	1.39398
2.0652	1.43695
2.12398	1.47793
2.15685	1.51708
2.06171	1.55457
2.24988	1.59053
2.30306	1.62507
2.35539	1.65832
2.39621	1.69035
2.44827	1.72126
2.48108	1.75112
2.51494	1.78001
2.54585	1.80797
2.59855	1.83508
2.61501	1.86137
2.6573	1.8869
2.64457	1.91172
2.71387	1.93585
2.74933	1.95934
2.76759	1.98222
2.80665	2.00452
2.82062	2.02627
2.86152	2.0475
2.88732	2.06823
2.89103	2.08848
2.92412	2.10827
2.9477	2.12763
2.95562	2.14657
3.03448	2.16512
3.00421	2.18328
3.02687	2.20108
3.04963	2.21852
3.08173	2.23562
3.07808	2.2524
3.11865	2.26887
3.11102	2.28503
3.1473	2.3009
3.15401	2.31649
3.16339	2.33181
3.18455	2.34687
3.20853	2.36167
3.23359	2.37623
3.23309	2.39055
3.23421	2.40465
3.24127	2.41852
3.27126	2.43218
3.30748	2.44562
3.32563	2.45887
3.31891	2.47192
3.30549	2.48478
3.27191	2.49745
3.27807	2.50995
3.3412	2.52227
0.13022	-0.35042
0.46323	-0.0998
0.65585	0.09459
0.79785	0.25342
0.91518	0.38771
1.01393	0.50404
1.09703	0.60665
1.19145	0.69844
1.26527	0.78147
1.34537	0.85727
1.41069	0.927
1.47344	0.99156
1.55183	1.05167
1.60914	1.10789
1.65783	1.1607
1.58148	1.2105
1.78294	1.2576
1.82833	1.30228
1.8834	1.34479
1.93771	1.38532
1.97053	1.42404
1.89977	1.46112
2.06216	1.49668
2.10633	1.53085
2.15852	1.56373
2.19668	1.59541
2.2504	1.62598
2.28017	1.65551
2.3079	1.68408
2.33676	1.71174
2.38854	1.73854
2.40258	1.76455
2.45138	1.7898
2.40415	1.81435
2.5007	1.83821
2.53464	1.86145
2.55087	1.88408
2.58463	1.90613
2.5993	1.92764
2.64556	1.94864
2.66907	1.96914
2.67129	1.98916
2.70641	2.00874
2.72706	2.02789
2.73363	2.04662
2.80775	2.06496
2.77894	2.08293
2.8018	2.10053
2.82982	2.11778
2.86053	2.13469
2.85228	2.15129
2.89339	2.16757
2.89268	2.18356
2.93147	2.19926
2.93157	2.21467
2.93235	2.22983
2.94742	2.24472
2.97407	2.25936
3.00218	2.27376
3.00363	2.28793
3.00236	2.30186
3.00794	2.31558
3.03881	2.32909
3.0747	2.34239
3.09413	2.35549
3.08876	2.3684
3.07372	2.38112
3.03817	2.39365
3.04297	2.40601
3.10803	2.41819
-0.00692	-0.42044
0.31841	-0.17247
0.51355	0.01986
0.65001	0.17701
0.76371	0.30988
0.85722	0.42498
0.94024	0.5265
1.03769	0.61731
1.10735	0.69947
1.19522	0.77446
1.24719	0.84346
1.30914	0.90733
1.37974	0.9668
1.43851	1.02243
1.48713	1.07468
1.40597	1.12395
1.60342	1.17055
1.65021	1.21476
1.70634	1.25682
1.75255	1.29692
1.7835	1.33523
1.73778	1.37191
1.8818	1.4071
1.92046	1.44091
1.96899	1.47344
2.00448	1.50478
2.0545	1.53503
2.09516	1.56425
2.11673	1.59251
2.14957	1.61988
2.19004	1.6464
2.21556	1.67213
2.25565	1.69712
2.25603	1.7214
2.30528	1.74502
2.34357	1.768
2.35905	1.79039
2.39861	1.81221
2.41034	1.8335
2.44665	1.85427
2.4714	1.87455
2.47879	1.89437
2.51902	1.91374
2.53762	1.93268
2.53641	1.95122
2.61176	1.96936
2.58526	1.98714
2.60872	2.00455
2.63171	2.02162
2.66507	2.03836
2.66265	2.05477
2.69519	2.07089
2.68364	2.0867
2.72289	2.10223
2.73109	2.11749
2.74246	2.13248
2.75839	2.14721
2.7832	2.1617
2.80987	2.17595
2.81442	2.18996
2.81186	2.20375
2.81611	2.21733
2.84685	2.23069
2.88237	2.24385
2.9004	2.25681
2.89616	2.26958
2.8849	2.28217
2.8522	2.29457
2.85106	2.30679
2.91156	2.31885
-0.59387	-0.4874
-0.25063	-0.24198
-0.05371	-0.05161
0.08043	0.10393
0.1953	0.23543
0.28756	0.34935
0.36784	0.44983
0.44613	0.53972
0.51216	0.62103
0.57902	0.69526
0.63835	0.76354
0.69006	0.82677
0.7482	0.88562
0.80405	0.94068
0.8421	0.9924
0.8319	1.04116
0.9377	1.08729
0.97631	1.13105
1.01777	1.17267
1.06442	1.21236
1.09897	1.25028
1.09102	1.28659
1.16978	1.32142
1.20398	1.35487
1.24573	1.38707
1.2685	1.4181
1.31359	1.44803
1.33926	1.47696
1.36699	1.50493
1.39122	1.53201
1.42104	1.55827
1.45093	1.58373
1.47819	1.60846
1.50352	1.6325
1.52505	1.65587
1.5563	1.67862
1.56724	1.70078
1.58497	1.72238
1.60723	1.74345
1.636	1.764
1.65733	1.78408
1.66974	1.80369
1.70445	1.82286
1.71752	1.84161
1.71819	1.85996
1.77435	1.87792
1.7623	1.89551
1.77474	1.91275
1.78815	1.92964
1.8155	1.94621
1.82046	1.96246
1.85803	1.9784
1.84748	1.99406
1.87773	2.00943
1.8835	2.02453
1.8924	2.03937
1.90223	2.05395
1.91847	2.06829
1.94103	2.08239
1.94685	2.09626
1.95381	2.10991
1.95996	2.12335
1.98736	2.13657
2.01246	2.1496
2.02528	2.16243
2.02134	2.17506
2.01678	2.18752
2.00016	2.19979
1.99841	2.2119
2.04373	2.22383
-0.70447	-0.55158
-0.36223	-0.30859
-0.16626	-0.12011
-0.03063	0.03389
0.08616	0.16409
0.18309	0.27688
0.26737	0.37636
0.33975	0.46536
0.40903	0.54586
0.46409	0.61935
0.52882	0.68696
0.58411	0.74956
0.6399	0.80783
0.68729	0.86235
0.73554	0.91355
0.73563	0.96183
0.82184	1.0075
0.86958	1.05082
0.91006	1.09203
0.95739	1.13133
0.98391	1.16887
0.98174	1.20482
1.0567	1.2393
1.09265	1.27243
1.12668	1.30431
1.16277	1.33503
1.20607	1.36467
1.21827	1.3933
1.25813	1.421
1.27886	1.44781
1.31525	1.4738
1.3392	1.49902
1.36916	1.5235
1.39325	1.5473
1.41207	1.57044
1.43552	1.59297
1.4595	1.61491
1.48433	1.63629
1.50523	1.65715
1.53618	1.6775
1.55817	1.69738
1.56759	1.71679
1.59104	1.73578
1.6085	1.75434
1.62538	1.77251
1.67731	1.79029
1.66565	1.80771
1.67767	1.82477
1.69391	1.8415
1.71994	1.8579
1.72992	1.87399
1.76106	1.88977
1.75782	1.90527
1.78903	1.92049
1.79402	1.93544
1.79976	1.95013
1.81662	1.96457
1.83628	1.97877
1.85682	1.99273
1.86519	2.00646
1.87059	2.01998
1.8759	2.03328
1.89857	2.04638
1.92277	2.05927
1.93962	2.07197
1.94368	2.08449
1.9455	2.09682
1.93486	2.10897
1.9308	2.12095
1.97254	2.13277
-0.77975	-0.61319
-0.45365	-0.37254
-0.25423	-0.18587
-0.1136	-0.03335
0.00707	0.0956
0.1042	0.2073
0.18941	0.30583
0.25904	0.39397
0.33199	0.4737
0.40036	0.54649
0.45762	0.61345
0.51234	0.67544
0.56465	0.73315
0.61908	0.78714
0.65814	0.83786
0.67286	0.88567
0.74928	0.9309
0.79113	0.97381
0.8368	1.01462
0.87776	1.05354
0.90832	1.09072
0.90767	1.12633
0.97141	1.16047
1.02413	1.19328
1.04037	1.22485
1.07724	1.25528
1.12322	1.28463
1.12801	1.31299
1.16954	1.34042
1.19389	1.36698
1.22848	1.39272
1.2473	1.41769
1.27557	1.44194
1.28649	1.46551
1.3208	1.48843
1.35582	1.51074
1.36308	1.53247
1.39164	1.55365
1.41097	1.5743
1.43313	1.59446
1.45721	1.61414
1.47425	1.63338
1.50198	1.65218
1.51694	1.67056
1.5186	1.68855
1.56749	1.70616
1.5625	1.72341
1.57766	1.74031
1.59862	1.75688
1.62172	1.77312
1.62598	1.78906
1.65912	1.80469
1.66704	1.82004
1.69668	1.83512
1.70163	1.84992
1.69936	1.86447
1.70024	1.87877
1.71934	1.89283
1.74108	1.90666
1.76206	1.92026
1.77722	1.93364
1.78344	1.94682
1.8033	1.95979
1.82761	1.97256
1.8358	1.98514
1.83972	1.99753
1.84775	2.00975
1.84139	2.02178
1.84299	2.03365
1.88131	2.04535
-0.97752	-0.67243
-0.6441	-0.43402
-0.45474	-0.2491
-0.32427	-0.098
-0.20288	0.02975
-0.12078	0.14041
-0.03829	0.23801
0.03318	0.32533
0.10388	0.40431
0.16181	0.47642
0.21844	0.54276
0.27048	0.60417
0.32136	0.66135
0.36601	0.71483
0.41249	0.76507
0.44066	0.81244
0.49503	0.85725
0.53058	0.89976
0.57757	0.94019
0.6235	0.97874
0.64083	1.01558
0.62964	1.05085
0.71053	1.08468
0.75588	1.11718
0.78859	1.14846
0.81357	1.1786
0.85487	1.20768
0.86714	1.23577
0.90439	1.26295
0.92745	1.28926
0.95207	1.31476
0.99154	1.3395
1.00842	1.36352
1.04335	1.38687
1.05841	1.40957
1.0901	1.43167
1.10324	1.4532
1.12831	1.47418
1.15136	1.49464
1.17442	1.51461
1.19616	1.53411
1.20958	1.55317
1.23751	1.57179
1.25832	1.59
1.26653	1.60783
1.30691	1.62527
1.31188	1.64236
1.32947	1.6591
1.34831	1.67552
1.36655	1.69161
1.37928	1.70739
1.40522	1.72288
1.4045	1.73809
1.42424	1.75302
1.4444	1.76769
1.45778	1.7821
1.47495	1.79627
1.48906	1.8102
1.50028	1.8239
1.52064	1.83737
1.53729	1.85063
1.54655	1.86368
1.56546	1.87653
1.58008	1.88918
1.58696	1.90165
1.59423	1.91392
1.61572	1.92602
1.61751	1.93795
1.62455	1.9497
1.65361	1.96129
-1.05449	-0.72947
-0.70489	-0.49323
-0.52432	-0.30998
-0.38578	-0.16026
-0.26766	-0.03367
-0.17942	0.07599
-0.09727	0.17271
-0.02558	0.25923
0.0369	0.3375
0.10151	0.40895
0.15247	0.47469
0.20556	0.53554
0.25389	0.5922
0.29865	0.6452
0.34165	0.69498
0.37151	0.74192
0.42586	0.78632
0.45524	0.82845
0.5056	0.86851
0.54496	0.90671
0.56539	0.94322
0.58451	0.97817
0.63689	1.01169
0.66649	1.0439
0.70049	1.07489
0.7242	1.10476
0.76378	1.13357
0.78044	1.16141
0.81029	1.18834
0.829	1.21441
0.85564	1.23968
0.89341	1.2642
0.907	1.288
0.93045	1.31114
0.95829	1.33364
0.99236	1.35554
0.99187	1.37687
1.00293	1.39766
1.03241	1.41794
1.06318	1.43773
1.08182	1.45705
1.08949	1.47593
1.11467	1.49438
1.13252	1.51243
1.13784	1.53009
1.17762	1.54738
1.18412	1.56432
1.19245	1.58091
1.20067	1.59717
1.2218	1.61311
1.23327	1.62876
1.27209	1.64411
1.27729	1.65917
1.29308	1.67397
1.30503	1.68851
1.31374	1.70279
1.32992	1.71683
1.34543	1.73063
1.35989	1.7442
1.36889	1.75756
1.38642	1.77069
1.39812	1.78363
1.41606	1.79636
1.43645	1.8089
1.44209	1.82125
1.44927	1.83341
1.45428	1.8454
1.44587	1.85722
1.45866	1.86887
1.4894	1.88035
-1.19949	-0.78448
-0.84963	-0.55032
-0.66307	-0.36869
-0.53862	-0.22029
-0.42262	-0.09482
-0.33531	0.01387
-0.26228	0.10974
-0.18408	0.1955
-0.12764	0.27307
-0.07185	0.3439
-0.01798	0.40905
0.03128	0.46937
0.07764	0.52552
0.12573	0.57806
0.16078	0.6274
0.1813	0.67393
0.23734	0.71793
0.2789	0.75968
0.31099	0.7994
0.35191	0.83726
0.37977	0.87344
0.4011	0.90808
0.44832	0.94131
0.46975	0.97324
0.49485	1.00395
0.5236	1.03356
0.56122	1.06212
0.5771	1.08971
0.60784	1.1164
0.62827	1.14224
0.65269	1.16729
0.68137	1.19159
0.6991	1.21518
0.73111	1.23811
0.74216	1.26041
0.77444	1.28212
0.78259	1.30326
0.80866	1.32387
0.81897	1.34397
0.84187	1.36358
0.8636	1.38274
0.87624	1.40145
0.90439	1.41974
0.91895	1.43763
0.92263	1.45514
0.96193	1.47227
0.96404	1.48906
0.97864	1.5055
0.99214	1.52162
1.01507	1.53742
1.02062	1.55293
1.05217	1.56814
1.05229	1.58308
1.08166	1.59774
1.08384	1.61215
1.08983	1.62631
1.09538	1.64022
1.10988	1.6539
1.13236	1.66735
1.14572	1.68059
1.15768	1.69361
1.16597	1.70643
1.17821	1.71905
1.20331	1.73148
1.21444	1.74372
1.22135	1.75578
1.22598	1.76766
1.22031	1.77937
1.21968	1.79092
1.24554	1.8023
-0.91913	-0.83759
-0.58739	-0.60544
-0.39692	-0.42538
-0.25412	-0.27825
-0.14345	-0.15386
-0.06088	-0.04611
0.01964	0.04894
0.10074	0.13396
0.17024	0.21087
0.22478	0.28108
0.29026	0.34567
0.34154	0.40547
0.40134	0.46115
0.44518	0.51323
0.48599	0.56215
0.5036	0.60827
0.58088	0.6519
0.6187	0.69329
0.65933	0.73266
0.70198	0.7702
0.7236	0.80607
0.74155	0.84042
0.81193	0.87336
0.82732	0.90501
0.8651	0.93546
0.90208	0.96481
0.93283	0.99313
0.93892	1.02048
0.99198	1.04694
1.00991	1.07256
1.04743	1.09739
1.063	1.12148
1.08884	1.14488
1.11212	1.16761
1.14181	1.18972
1.16703	1.21124
1.1788	1.2322
1.20976	1.25263
1.22763	1.27255
1.25083	1.292
1.27541	1.31099
1.28965	1.32954
1.31556	1.34767
1.32867	1.36541
1.34864	1.38276
1.39501	1.39975
1.38595	1.41639
1.39593	1.43269
1.40944	1.44867
1.43264	1.46434
1.44506	1.47971
1.47637	1.4948
1.47421	1.50961
1.49619	1.52415
1.50737	1.53843
1.52428	1.55246
1.54536	1.56626
1.56273	1.57982
1.5826	1.59316
1.58709	1.60628
1.5862	1.61919
1.59322	1.6319
1.62858	1.64441
1.64873	1.65673
1.66012	1.66886
1.6603	1.68082
1.65981	1.6926
1.64778	1.70421
1.65085	1.71566
1.69002	1.72694
-1.06137	-0.88893
-0.73502	-0.65873
-0.54758	-0.48017
-0.40465	-0.33428
-0.29688	-0.21093
-0.20624	-0.10408
-0.12646	-0.00984
-0.05295	0.07447
0.01744	0.15074
0.07867	0.22036
0.13594	0.28441
0.18901	0.34371
0.24173	0.39892
0.2834	0.45056
0.3217	0.49907
0.34628	0.54481
0.40524	0.58807
0.45179	0.62912
0.48429	0.66816
0.52248	0.70538
0.55126	0.74095
0.55921	0.77501
0.62694	0.80767
0.64009	0.83906
0.67794	0.86925
0.71288	0.89836
0.74932	0.92644
0.76099	0.95356
0.7992	0.9798
0.81545	1.00521
0.83856	1.02983
0.86988	1.05372
0.894	1.07691
0.92157	1.09945
0.93931	1.12138
0.95862	1.14272
0.97528	1.1635
0.99955	1.18376
1.01776	1.20352
[truncated: 801 more rows]

## Sheet: Shanghai
Observed	Predicted
3.05007	3.12358
3.38126	3.48165
3.5706	3.7594
3.71854	3.98633
3.8215	4.17819
3.92311	4.3444
4.01398	4.491
4.10426	4.62214
4.18839	4.74077
4.2598	4.84907
4.34717	4.9487
4.42314	5.04094
4.49754	5.12681
4.57486	5.20714
4.63723	5.2826
4.64841	5.35374
4.78628	5.42104
4.85032	5.48488
4.90271	5.54561
4.98598	5.60351
5.00251	5.65884
4.79178	5.71181
5.11233	5.76262
5.18676	5.81144
5.2374	5.85841
5.29552	5.90368
5.34818	5.94736
5.39981	5.98955
5.45457	6.03037
5.48927	6.06988
5.53507	6.10818
5.58679	6.14534
5.61562	6.18142
5.64509	6.21649
5.69316	6.25059
5.73075	6.28378
5.766	6.31611
5.81099	6.34763
5.83381	6.37836
5.87984	6.40835
5.89946	6.43764
5.93044	6.46626
5.97714	6.49423
6.00036	6.52158
6.00593	6.54835
6.09648	6.57456
6.06588	6.60022
6.09751	6.62537
6.12966	6.65001
6.16007	6.67418
6.16858	6.69789
6.18659	6.72116
6.21653	6.744
6.24481	6.76642
6.26032	6.78845
6.26853	6.8101
6.29231	6.83138
6.31998	6.8523
6.34456	6.87287
6.35823	6.89311
6.36467	6.91303
6.37433	6.93263
6.40348	6.95192
6.42152	6.97093
6.44945	6.98964
6.45749	7.00808
6.46278	7.02626
6.44973	7.04416
6.48438	7.06182
6.53565	7.07923
2.64329	2.55044
2.98054	2.89341
3.1702	3.15944
3.32252	3.3768
3.43201	3.56058
3.53458	3.71977
3.6261	3.86019
3.7236	3.9858
3.80819	4.09943
3.88925	4.20316
3.97089	4.29859
4.04733	4.38694
4.12666	4.46919
4.20673	4.54613
4.26355	4.61841
4.24481	4.68655
4.41545	4.75101
4.47944	4.81216
4.53565	4.87033
4.61286	4.92579
4.63675	4.97878
4.45309	5.02952
4.74488	5.07819
4.81432	5.12495
4.86638	5.16994
4.92387	5.2133
4.97887	5.25513
5.02881	5.29555
5.07838	5.33464
5.11042	5.37249
5.15799	5.40918
5.20389	5.44477
5.23733	5.47933
5.2524	5.51291
5.31115	5.54558
5.34812	5.57737
5.37946	5.60834
5.42871	5.63852
5.44805	5.66796
5.48871	5.69669
5.51273	5.72474
5.53927	5.75215
5.58396	5.77894
5.60741	5.80514
5.61083	5.83078
5.701	5.85588
5.67084	5.88046
5.70171	5.90455
5.7302	5.92816
5.7629	5.95131
5.76945	5.97402
5.78991	5.9963
5.8111	6.01818
5.84284	6.03966
5.85605	6.06076
5.86737	6.08149
5.89134	6.10187
5.91771	6.12191
5.94526	6.14162
5.95385	6.161
5.95568	6.18008
5.96572	6.19885
5.99778	6.21734
6.02196	6.23554
6.04919	6.25347
6.05248	6.27113
6.05038	6.28853
6.02757	6.30569
6.05785	6.3226
6.11269	6.33927
2.25635	2.12236
2.58539	2.45405
2.77454	2.71133
2.92154	2.92154
3.03282	3.09928
3.1366	3.25323
3.22253	3.38904
3.31842	3.51051
3.39987	3.62041
3.48137	3.72073
3.5563	3.81302
3.63133	3.89846
3.71287	3.97801
3.78053	4.05242
3.83792	4.12232
3.79047	4.18822
3.98082	4.25056
4.04534	4.3097
4.10271	4.36595
4.1771	4.41959
4.19774	4.47084
4.02436	4.51991
4.29859	4.56698
4.36841	4.6122
4.41848	4.65571
4.47434	4.69765
4.52287	4.73811
4.57579	4.77719
4.63026	4.815
4.6526	4.85161
4.69638	4.88708
4.74479	4.9215
4.77453	4.95493
4.80407	4.98741
4.84519	5.019
4.87866	5.04974
4.91013	5.07969
4.95646	5.10889
4.97359	5.13736
5.01343	5.16514
5.03288	5.19227
5.05806	5.21878
5.1057	5.24469
5.12417	5.27003
5.12355	5.29482
5.21225	5.3191
5.17953	5.34287
5.21033	5.36617
5.24227	5.389
5.27448	5.41139
5.27147	5.43335
5.29704	5.4549
5.31114	5.47606
5.34704	5.49683
5.35539	5.51724
5.35944	5.53729
5.38336	5.557
5.4113	5.57638
5.4418	5.59544
5.4455	5.61418
5.44147	5.63263
5.44825	5.65079
5.48161	5.66867
5.51102	5.68627
5.53909	5.70361
5.53826	5.72069
5.52641	5.73752
5.49424	5.75411
5.51984	5.77047
5.58053	5.78659
2.1833	1.78054
2.5171	2.10322
2.71192	2.35352
2.85876	2.55803
2.97256	2.73093
3.07363	2.88071
3.1639	3.01283
3.26497	3.13101
3.34702	3.23791
3.41842	3.33551
3.50794	3.42529
3.5835	3.50842
3.66404	3.58581
3.73469	3.6582
3.79385	3.7262
3.74499	3.79031
3.93725	3.85096
4.00172	3.90849
4.06499	3.96322
4.13323	4.0154
4.1522	4.06526
3.99565	4.113
4.26065	4.15879
4.33031	4.20278
4.37937	4.24511
4.4371	4.2859
4.48077	4.32527
4.53578	4.36329
4.58752	4.40007
4.61528	4.43568
4.65504	4.4702
4.71016	4.50369
4.73807	4.5362
4.77641	4.5678
4.8054	4.59853
4.8355	4.62844
4.87302	4.65758
4.91788	4.68598
4.93801	4.71368
4.977	4.74071
4.99642	4.7671
5.02412	4.79289
5.06989	4.81809
5.08853	4.84275
5.0888	4.86687
5.17317	4.89048
5.1444	4.91361
5.17444	4.93627
5.20611	4.95849
5.23863	4.98027
5.23643	5.00163
5.25964	5.0226
5.27285	5.04318
5.30792	5.06339
5.31874	5.08324
5.32454	5.10275
5.34742	5.12193
5.3758	5.14078
5.40416	5.15932
5.4097	5.17756
5.40613	5.19551
5.4106	5.21317
5.44329	5.23056
5.47342	5.24769
5.49794	5.26455
5.49741	5.28117
5.48932	5.29755
5.46083	5.31369
5.47942	5.3296
5.53515	5.34528
1.81713	1.49598
2.14941	1.81117
2.34525	2.05565
2.49057	2.2554
2.60355	2.42429
2.71106	2.57059
2.7898	2.69964
2.89174	2.81507
2.97551	2.9195
3.06234	3.01483
3.13009	3.10252
3.20723	3.18372
3.28853	3.25931
3.35417	3.33002
3.40729	3.39644
3.33144	3.45906
3.55262	3.5183
3.61415	3.5745
3.67126	3.62795
3.73628	3.67892
3.76254	3.72762
3.61398	3.77425
3.8635	3.81897
3.92982	3.86195
3.97974	3.90329
4.03456	3.94314
4.08436	3.98159
4.13089	4.01873
4.17581	4.05465
4.20346	4.08944
4.24751	4.12315
4.29522	4.15586
4.32411	4.18762
4.36163	4.21848
4.39191	4.2485
4.42254	4.27772
4.45313	4.30618
4.50007	4.33392
4.51543	4.36097
4.55519	4.38737
4.57452	4.41315
4.59777	4.43834
4.644	4.46296
4.65858	4.48704
4.66307	4.51061
4.75015	4.53367
4.71778	4.55626
4.74037	4.5784
4.77125	4.60009
4.80462	4.62137
4.80049	4.64224
4.82691	4.66272
4.8358	4.68282
4.87364	4.70256
4.88016	4.72195
4.88233	4.74101
4.90268	4.75974
4.93216	4.77815
4.96181	4.79626
4.96484	4.81408
4.95855	4.83161
4.96128	4.84886
4.99563	4.86585
5.02869	4.88258
5.05394	4.89905
5.05125	4.91528
5.0382	4.93128
5.00159	4.94704
5.01488	4.96258
5.07485	4.97791
1.56457	1.25223
1.89212	1.56099
2.08896	1.80049
2.23681	1.99617
2.34504	2.16162
2.45757	2.30494
2.53711	2.43136
2.63396	2.54444
2.71636	2.64674
2.80629	2.74012
2.87121	2.82603
2.94634	2.90557
3.02697	2.97962
3.09538	3.04889
3.14471	3.11396
3.04987	3.17531
3.28828	3.23334
3.35051	3.28839
3.40707	3.34075
3.47053	3.39068
3.49981	3.43839
3.34118	3.48407
3.59348	3.52789
3.66071	3.56998
3.70999	3.61049
3.7661	3.64952
3.8153	3.68718
3.85757	3.72357
3.90851	3.75876
3.93166	3.79284
3.9761	3.82587
4.0197	3.85791
4.05089	3.88902
4.07536	3.91926
4.11763	3.94866
4.1489	3.97729
4.1789	4.00516
4.22475	4.03234
4.23803	4.05884
4.2744	4.0847
4.29641	4.10996
4.31816	4.13463
4.36218	4.15875
4.37927	4.18234
4.37959	4.20543
4.46678	4.22802
4.43425	4.25015
4.45944	4.27184
4.48903	4.29309
4.5234	4.31393
4.51659	4.33438
4.5445	4.35444
4.54773	4.37413
4.58704	4.39347
4.59253	4.41247
4.59882	4.43113
4.62176	4.44948
4.64857	4.46752
4.67921	4.48526
4.67849	4.50271
4.67109	4.51989
4.67665	4.53679
4.71199	4.55343
4.7469	4.56982
4.77117	4.58596
4.76557	4.60186
4.74738	4.61753
4.70628	4.63297
4.7244	4.64819
4.78799	4.6632
1.36218	1.03903
1.70107	1.34217
1.89481	1.57732
2.03894	1.76944
2.15457	1.93188
2.26265	2.07259
2.34127	2.19671
2.4393	2.30773
2.51905	2.40817
2.60876	2.49986
2.67073	2.5842
2.74616	2.66229
2.82504	2.735
2.89268	2.803
2.94301	2.86689
2.8642	2.92712
3.08068	2.98409
3.14002	3.03815
3.19198	3.08956
3.25669	3.13858
3.28726	3.18542
3.14648	3.23027
3.38437	3.27329
3.44952	3.31462
3.49971	3.35439
3.55087	3.39271
3.60321	3.42969
3.64313	3.46541
3.69551	3.49996
3.71954	3.53342
3.76333	3.56585
3.80653	3.5973
3.83976	3.62785
3.86416	3.65754
3.9071	3.68641
3.94324	3.71451
3.96829	3.74188
4.01685	3.76856
4.02896	3.79458
4.07097	3.81997
4.09046	3.84477
4.11133	3.869
4.15831	3.89268
4.17467	3.91584
4.17545	3.9385
4.26277	3.96069
4.23218	3.98241
4.25678	4.0037
4.28591	4.02457
4.31996	4.04503
4.31674	4.0651
4.34458	4.0848
4.35193	4.10414
4.39005	4.12312
4.39656	4.14178
4.40087	4.1601
4.4248	4.17812
4.45412	4.19583
4.48344	4.21324
4.48524	4.23038
4.47989	4.24724
4.48454	4.26383
4.51954	4.28017
4.55278	4.29626
4.57799	4.31211
4.57464	4.32772
4.55927	4.3431
4.52258	4.35827
4.54043	4.37321
4.60238	4.38795
1.20378	0.84957
1.54918	1.14772
1.74092	1.37899
1.88361	1.56795
1.99945	1.72772
2.10819	1.86611
2.19135	1.98818
2.28749	2.09738
2.36651	2.19616
2.44842	2.28634
2.51841	2.3693
2.59089	2.44611
2.66665	2.51761
2.73494	2.5845
2.78503	2.64733
2.71253	2.70657
2.92185	2.76261
2.9915	2.81577
3.03566	2.86634
3.10011	2.91455
3.13147	2.96062
3.00071	3.00473
3.22992	3.04704
3.29067	3.08769
3.3424	3.1268
3.39369	3.16449
3.44377	3.20086
3.48271	3.236
3.53342	3.26998
3.56102	3.30289
3.60462	3.33478
3.64787	3.36572
3.67511	3.39576
3.72571	3.42496
3.74488	3.45336
3.77735	3.481
3.80687	3.50792
3.85527	3.53416
3.87049	3.55975
3.90304	3.58472
3.92776	3.60911
3.94895	3.63294
3.99442	3.65623
4.01308	3.67901
4.01102	3.7013
4.09171	3.72312
4.06757	3.74449
4.09465	3.76543
4.11975	3.78595
4.1524	3.80608
4.1532	3.82582
4.17972	3.84519
4.18458	3.86421
4.22044	3.88288
4.23076	3.90123
4.2393	3.91925
4.25953	3.93697
4.28593	3.95439
4.31338	3.97152
4.31686	3.98837
4.31624	4.00495
4.32323	4.02128
4.35543	4.03734
4.38691	4.05317
4.40892	4.06875
4.40689	4.08411
4.39737	4.09924
4.36474	4.11415
4.37804	4.12885
4.43365	4.14335
1.23307	0.67908
1.57525	0.97275
1.76861	1.20054
1.9202	1.38665
2.03454	1.54401
2.14677	1.68032
2.23508	1.80055
2.32297	1.9081
2.40881	2.0054
2.49199	2.09422
2.56594	2.17592
2.63864	2.25157
2.71728	2.322
2.78708	2.38788
2.83659	2.44977
2.77929	2.50812
2.98188	2.56331
3.04396	2.61567
3.09877	2.66547
3.16653	2.71296
3.19087	2.75834
3.02378	2.80178
3.2944	2.84345
3.35548	2.88349
3.407	2.92202
3.45971	2.95914
3.50918	2.99496
3.55726	3.02957
3.60658	3.06304
3.63289	3.09545
3.67763	3.12686
3.71894	3.15733
3.75071	3.18693
3.78754	3.21568
3.8226	3.24365
3.86283	3.27087
3.8848	3.29739
3.93413	3.32323
3.95204	3.34844
3.98467	3.37304
4.011	3.39706
4.03561	3.42053
4.07976	3.44347
4.10166	3.4659
4.10182	3.48786
4.18334	3.50935
4.15908	3.5304
4.18528	3.55102
4.21425	3.57123
4.24612	3.59106
4.24922	3.6105
4.27632	3.62958
4.28763	3.64831
4.32166	3.66671
4.33293	3.68477
4.34135	3.70253
4.3652	3.71998
4.39216	3.73713
4.41933	3.75401
4.42437	3.77061
4.42446	3.78694
4.43394	3.80302
4.46596	3.81884
4.49657	3.83443
4.51996	3.84978
4.51892	3.8649
4.51047	3.8798
4.48199	3.89449
4.50278	3.90897
4.5595	3.92325
1.13085	0.52412
1.46696	0.81371
1.66243	1.03833
1.80962	1.22185
1.92127	1.37702
2.0377	1.51144
2.11165	1.63
2.2122	1.73606
2.29124	1.832
2.3822	1.91958
2.44614	2.00015
2.51816	2.07475
2.59168	2.1442
2.66769	2.20917
2.71624	2.27019
2.6546	2.32773
2.855	2.38215
2.92025	2.43379
2.97826	2.4829
3.04293	2.52973
3.06547	2.57447
2.90955	2.61731
3.16591	2.6584
3.23042	2.69788
3.28252	2.73587
3.33479	2.77248
3.38869	2.80781
3.43637	2.84193
3.48325	2.87494
3.50943	2.9069
3.55773	2.93787
3.59711	2.96792
3.63386	2.9971
3.63463	3.02546
3.70166	3.05304
3.734	3.07988
3.76396	3.10603
3.80902	3.13151
3.82736	3.15637
3.87425	3.18063
3.89147	3.20431
3.91442	3.22745
3.96009	3.25008
3.97922	3.2722
3.98385	3.29385
4.06898	3.31504
4.03939	3.3358
4.06429	3.35613
4.0991	3.37607
4.13264	3.39561
4.12996	3.41479
4.15492	3.4336
4.17024	3.45207
4.2076	3.47021
4.2157	3.48803
4.21854	3.50553
4.24184	3.52274
4.271	3.53966
4.30324	3.5563
4.30602	3.57267
4.30324	3.58877
4.3097	3.60463
4.3408	3.62023
4.37479	3.6356
4.40262	3.65074
4.40084	3.66565
4.38671	3.68035
4.35369	3.69483
4.37472	3.70911
4.43205	3.72319
0.56703	0.38209
0.89598	0.66794
1.09526	0.88965
1.23947	1.07081
1.35339	1.22397
1.45727	1.35665
1.53816	1.47368
1.63059	1.57836
1.70917	1.67307
1.78775	1.75952
1.85389	1.83905
1.92177	1.91268
1.99296	1.98124
2.05669	2.04536
2.10553	2.1056
2.03922	2.16239
2.23165	2.21611
2.29068	2.26708
2.34314	2.31556
2.40096	2.36178
2.42608	2.40595
2.31478	2.44823
2.51685	2.48879
2.57585	2.52776
2.62195	2.56526
2.67013	2.6014
2.72037	2.63626
2.75873	2.66995
2.80415	2.70253
2.82717	2.73407
2.87418	2.76465
2.91011	2.79431
2.94292	2.82311
2.95342	2.8511
3.00615	2.87833
3.03917	2.90483
3.06227	2.93063
3.10744	2.95579
3.12229	2.98033
3.15639	3.00427
3.17752	3.02765
3.20069	3.05049
3.24615	3.07282
3.2606	3.09466
3.26059	3.11603
3.34143	3.13695
3.31537	3.15743
3.33768	3.17751
3.36859	3.19718
3.40138	3.21648
3.39806	3.2354
3.42496	3.25398
3.42885	3.27221
3.4678	3.29011
3.47494	3.3077
3.47961	3.32498
3.50089	3.34196
3.52631	3.35866
3.55948	3.37509
3.56088	3.39124
3.5549	3.40714
3.55837	3.42279
3.5914	3.43819
3.62776	3.45336
3.65169	3.4683
3.6459	3.48302
3.62929	3.49753
3.59419	3.51183
3.60893	3.52592
3.66773	3.53982
0.20285	0.251
0.5372	0.53339
0.73548	0.75242
0.87999	0.93139
0.99441	1.0827
1.09928	1.21378
1.17416	1.32939
1.26948	1.43282
1.34355	1.52637
1.42121	1.61178
1.48017	1.69035
1.54718	1.7631
1.61393	1.83082
1.67541	1.89417
1.7214	1.95368
1.66585	2.00979
1.83908	2.06286
1.8946	2.11321
1.94448	2.1611
1.99657	2.20676
2.02234	2.2504
1.94761	2.29217
2.1061	2.33224
2.16553	2.37074
2.20622	2.40779
2.25334	2.44349
2.30201	2.47793
2.33007	2.51121
2.37263	2.5434
2.39963	2.57456
2.43683	2.60477
2.4732	2.63407
2.50458	2.66252
2.53694	2.69018
2.56466	2.71707
2.59545	2.74325
2.61973	2.76875
2.65917	2.7936
2.67405	2.81784
2.70899	2.84149
2.73045	2.86459
2.74699	2.88715
2.78871	2.90921
2.80457	2.93079
2.80443	2.9519
2.87878	2.97256
2.85541	2.9928
2.8769	3.01263
2.90657	3.03207
2.93671	3.05113
2.93328	3.06983
2.96042	3.08818
2.96021	3.10619
2.99827	3.12388
3.00339	3.14125
3.00744	3.15832
3.02641	3.1751
3.04917	3.1916
3.0792	3.20783
3.08089	3.22379
3.07977	3.23949
3.08409	3.25495
3.11379	3.27017
3.14806	3.28516
3.16837	3.29992
3.16468	3.31446
3.15186	3.32879
3.1184	3.34292
3.12271	3.35684
3.17615	3.37057
0.20674	0.12928
0.54392	0.40846
0.74034	0.62501
0.88108	0.80194
0.9956	0.95154
1.09969	1.08112
1.17915	1.19543
1.27172	1.29767
1.34811	1.39017
1.42778	1.47461
1.49129	1.55228
1.55867	1.6242
1.6261	1.69116
1.69666	1.75379
1.74092	1.81262
1.69078	1.86809
1.86175	1.92056
1.92366	1.97034
1.9693	2.01768
2.03101	2.06283
2.05618	2.10597
1.93818	2.14727
2.14761	2.18689
2.20203	2.22495
2.24652	2.26157
2.2941	2.29687
2.34603	2.33092
2.38085	2.36382
2.42272	2.39564
2.452	2.42645
2.49342	2.45631
2.53362	2.48528
2.56096	2.51342
2.58336	2.54075
2.62393	2.56734
2.65392	2.59322
2.67995	2.61843
2.72146	2.643
2.73919	2.66696
2.7713	2.69035
2.79228	2.71318
2.81753	2.73549
2.8602	2.7573
2.87596	2.77863
2.88159	2.7995
2.95646	2.81993
2.93117	2.83994
2.95641	2.85955
2.98781	2.87877
3.01827	2.89761
3.01519	2.9161
3.0369	2.93424
3.04665	2.95204
3.08089	2.96953
3.08962	2.98671
3.09572	3.00358
3.11729	3.02017
3.14344	3.03648
3.17074	3.05252
3.17615	3.0683
3.17368	3.08383
3.17697	3.09912
3.2075	3.11416
3.23408	3.12898
3.25941	3.14357
3.26149	3.15795
3.2544	3.17212
3.2258	3.18608
3.24019	3.19984
3.29516	3.21342
-0.06903	0.01568
0.26377	0.29186
0.46251	0.50609
0.60784	0.68113
0.72112	0.82912
0.81824	0.95732
0.90044	1.07039
0.98627	1.17155
1.06681	1.26305
1.14582	1.34658
1.20253	1.42343
1.26759	1.49457
1.33127	1.56081
1.39169	1.62277
1.44219	1.68097
1.39203	1.73585
1.55567	1.78775
1.60613	1.837
1.65608	1.88384
1.71256	1.9285
1.74175	1.97118
1.66878	2.01204
1.82737	2.05123
1.87901	2.08888
1.92012	2.12511
1.96207	2.16003
2.01023	2.19372
2.03994	2.22626
2.0867	2.25774
2.11232	2.28822
2.14896	2.31777
2.19272	2.34643
2.21626	2.37425
2.26445	2.4013
2.27949	2.4276
2.30663	2.45321
2.33502	2.47814
2.37634	2.50245
2.39209	2.52616
2.43115	2.54929
2.45264	2.57188
2.46497	2.59395
2.50361	2.61553
2.52275	2.63663
2.53121	2.65728
2.60312	2.67749
2.58271	2.69728
2.60458	2.71668
2.62647	2.73569
2.65549	2.75433
2.66105	2.77262
2.6872	2.79056
2.69316	2.80818
2.72448	2.82548
2.73442	2.84247
2.74401	2.85917
2.76108	2.87558
2.78628	2.89172
2.81033	2.90758
2.81382	2.9232
2.81953	2.93856
2.82726	2.95368
2.85445	2.96856
2.88164	2.98322
2.90268	2.99766
2.90229	3.01188
2.89636	3.02589
2.87378	3.03971
2.88577	3.05333
2.93344	3.06675
-0.12346	-0.09082
0.21144	0.18256
0.41195	0.39461
0.5479	0.56787
0.66473	0.71436
0.76223	0.84126
0.84021	0.95318
0.93034	1.05331
1.00398	1.14388
1.08117	1.22657
1.13834	1.30263
1.19938	1.37305
1.25833	1.43862
1.32357	1.49995
1.36596	1.55756
1.32934	1.61188
1.47961	1.66326
1.53315	1.712
1.58085	1.75836
1.63651	1.80257
1.65953	1.84481
1.58834	1.88526
1.74906	1.92405
1.7948	1.96132
1.84121	1.99719
1.8794	2.03175
1.93454	2.06509
1.96091	2.09731
2.00771	2.12847
2.03246	2.15864
2.0727	2.18788
2.10619	2.21625
2.13626	2.2438
2.171	2.27057
2.19639	2.29661
2.22694	2.32195
2.25045	2.34663
2.29173	2.37069
2.30728	2.39416
2.34059	2.41706
2.36243	2.43942
2.38194	2.46126
2.41936	2.48262
2.43816	2.50351
2.44577	2.52394
2.52292	2.54395
2.49799	2.56354
2.51649	2.58274
2.53741	2.60156
2.57128	2.62001
2.57261	2.63812
2.59938	2.65588
2.59991	2.67332
2.63557	2.69044
2.64556	2.70726
2.6523	2.72379
2.67379	2.74003
2.69755	2.756
2.72492	2.77171
2.72799	2.78716
2.72883	2.80237
2.73436	2.81733
2.75968	2.83207
2.78831	2.84657
2.81232	2.86086
2.81362	2.87494
2.80852	2.88882
2.78342	2.90249
2.79344	2.91597
2.84348	2.92926
-0.07308	-0.19105
0.26639	0.07969
0.45974	0.2897
0.60437	0.46128
0.72633	0.60636
0.82308	0.73202
0.90623	0.84287
0.99216	0.94203
1.07023	1.03172
1.15032	1.11361
1.20895	1.18894
1.27233	1.25869
1.33232	1.32362
1.40011	1.38435
1.44594	1.44141
1.40385	1.4952
1.56886	1.54608
1.61273	1.59436
1.66467	1.64027
1.72272	1.68405
1.74836	1.72589
1.66644	1.76594
1.83699	1.80436
1.89123	1.84127
1.93618	1.87679
1.97807	1.91102
2.02205	1.94404
2.06038	1.97595
2.1089	2.0068
2.13411	2.03668
2.17334	2.06564
2.20765	2.09374
2.23783	2.12102
2.26795	2.14753
2.30246	2.17332
2.33701	2.19841
2.36133	2.22286
2.40202	2.24669
2.42014	2.26993
2.45184	2.2926
2.4776	2.31475
2.49393	2.33638
2.53376	2.35753
2.55501	2.37822
2.55794	2.39846
2.62722	2.41827
2.60875	2.43768
2.63538	2.45669
2.66303	2.47533
2.69101	2.4936
2.6937	2.51153
2.71927	2.52912
2.72739	2.54639
2.75841	2.56335
2.76986	2.58
2.78091	2.59637
2.80244	2.61246
2.82779	2.62828
2.85221	2.64383
2.85911	2.65913
2.8603	2.67419
2.86609	2.68901
2.89274	2.7036
2.92302	2.71797
2.94277	2.73213
2.94422	2.74607
2.93848	2.75981
2.91422	2.77335
2.92674	2.7867
2.97477	2.79986
0.48459	-0.2857
0.82698	-0.01746
1.02054	0.19061
1.17122	0.36062
1.28634	0.50435
1.39477	0.62886
1.47877	0.73869
1.57104	0.83693
1.65392	0.9258
1.73324	1.00694
1.80435	1.08157
1.87339	1.15068
1.94858	1.21501
2.02101	1.27519
2.06278	1.33171
2.01856	1.38501
2.19735	1.43543
2.24844	1.48325
2.30681	1.52875
2.3677	1.57213
2.39084	1.61357
2.26375	1.65326
2.49155	1.69132
2.54935	1.72789
2.59659	1.76309
2.64615	1.797
2.69309	1.82972
2.73544	1.86133
2.78604	1.8919
2.81127	1.92151
2.86008	1.9502
2.88615	1.97804
2.92732	2.00507
2.93296	2.03133
2.99264	2.05688
3.02366	2.08175
3.05378	2.10597
3.10164	2.12958
3.11755	2.1526
3.15631	2.17507
3.17541	2.19701
3.20114	2.21845
3.23914	2.2394
3.26083	2.2599
3.27062	2.27995
3.35106	2.29958
3.32635	2.31881
3.3483	2.33764
3.37775	2.35611
3.41237	2.37422
3.41302	2.39198
3.43561	2.40941
3.45162	2.42652
3.48844	2.44332
3.49658	2.45982
3.49989	2.47604
3.52281	2.49198
3.55285	2.50765
3.58195	2.52306
3.58812	2.53822
3.58718	2.55314
3.59325	2.56783
3.62342	2.58228
3.65374	2.59652
3.67899	2.61054
3.68194	2.62436
3.67385	2.63797
3.6487	2.65139
3.66664	2.66461
3.71988	2.67765
0.30357	-0.37538
0.63967	-0.10949
0.83574	0.09674
0.97324	0.26525
1.09009	0.40772
1.1911	0.53114
1.26367	0.64
1.35543	0.73737
1.42551	0.82546
1.5109	0.90588
1.56476	0.97986
1.63071	1.04835
1.69358	1.11212
1.76884	1.17177
1.80494	1.2278
1.74338	1.28062
1.9237	1.3306
1.97681	1.378
2.0313	1.4231
2.09173	1.46609
2.11205	1.50717
2.01139	1.54651
2.20821	1.58424
2.25901	1.62049
2.31224	1.65537
2.35554	1.68898
2.40021	1.72141
2.4412	1.75275
2.49853	1.78305
2.51678	1.81239
2.55849	1.84083
2.59895	1.86843
2.62478	1.89522
2.68274	1.92125
2.69211	1.94658
2.72433	1.97122
2.75058	1.99523
2.78461	2.01863
2.80984	2.04145
2.84907	2.06372
2.86146	2.08547
2.89604	2.10672
2.94465	2.12749
2.95104	2.1478
2.95882	2.16768
3.04152	2.18714
3.00703	2.2062
3.03453	2.22487
3.07016	2.24317
3.10037	2.26112
3.09892	2.27872
3.11569	2.296
3.12634	2.31296
3.1606	2.32961
3.17412	2.34597
3.17651	2.36204
3.19882	2.37784
3.22992	2.39337
3.25275	2.40865
3.25944	2.42368
3.25796	2.43847
3.26222	2.45302
3.29545	2.46735
3.32223	2.48146
3.34609	2.49536
3.34746	2.50905
3.34204	2.52255
3.3144	2.53585
3.32662	2.54896
3.38222	2.56188
-0.91257	-0.46056
-0.57811	-0.19692
-0.38016	0.00757
-0.24667	0.17466
-0.12755	0.31593
-0.03847	0.4383
0.03422	0.54624
0.11087	0.64279
0.17688	0.73014
0.23161	0.80988
0.29413	0.88323
0.35012	0.95115
0.40563	1.01437
0.45464	1.07352
0.48845	1.12908
0.49709	1.18146
0.57828	1.23101
0.62411	1.27801
0.6545	1.32273
0.69551	1.36536
0.71416	1.4061
0.70689	1.4451
0.78806	1.48251
0.82694	1.51845
0.86501	1.55304
0.90385	1.58637
0.93733	1.61853
0.95689	1.6496
0.98806	1.67964
1.02321	1.70874
1.03083	1.73694
1.087	1.7643
1.09722	1.79086
1.17462	1.81668
1.15278	1.84179
1.18112	1.86623
1.20517	1.89003
1.22841	1.91324
1.24654	1.93586
1.27211	1.95795
1.29636	1.97951
1.31682	2.00058
1.34771	2.02118
1.35957	2.04132
1.3697	2.06103
1.41339	2.08032
1.41297	2.09922
1.43592	2.11773
1.45285	2.13588
1.47266	2.15367
1.48908	2.17113
1.5126	2.18826
1.51968	2.20508
1.53903	2.22159
1.55747	2.23781
1.57244	2.25375
1.58827	2.26941
1.60071	2.28482
1.62056	2.29996
1.62852	2.31487
1.64012	2.32953
1.64669	2.34396
1.65988	2.35817
1.67873	2.37216
1.69452	2.38594
1.70867	2.39952
1.72366	2.4129
1.72769	2.42608
1.73457	2.43908
1.75888	2.4519
-1.11004	-0.54169
-0.77844	-0.28019
-0.6171	-0.07735
-0.45926	0.08838
-0.35124	0.2285
-0.26632	0.34988
-0.19445	0.45695
-0.14926	0.55272
-0.06805	0.63936
0.00803	0.71845
0.05476	0.79121
0.10048	0.85857
0.15562	0.92129
0.20243	0.97995
0.223	1.03506
0.26041	1.08702
0.29748	1.13616
0.3621	1.18279
0.38684	1.22714
0.41565	1.26943
0.46134	1.30983
0.4774	1.34852
0.50197	1.38563
0.55107	1.42128
0.58557	1.45559
0.60719	1.48864
0.63417	1.52054
0.65114	1.55136
0.6928	1.58116
0.72224	1.61002
0.73724	1.638
0.74007	1.66513
0.78258	1.69148
0.83635	1.71709
0.83154	1.74199
0.84342	1.76624
0.87499	1.78985
0.90321	1.81286
0.91276	1.83531
0.92451	1.85721
0.95094	1.8786
0.97433	1.8995
0.99	1.91993
1.00817	1.9399
1.02331	1.95945
1.04866	1.97859
1.05687	1.99733
1.06877	2.0157
1.08383	2.0337
1.10944	2.05135
1.1166	2.06867
1.14561	2.08566
1.13486	2.10234
1.16479	2.11871
1.18181	2.1348
1.19447	2.15061
1.21193	2.16615
1.22855	2.18143
1.23758	2.19645
1.24957	2.21123
1.25747	2.22578
1.26862	2.24009
1.28455	2.25419
1.31469	2.26807
1.326	2.28174
1.31995	2.2952
1.31851	2.30847
1.32255	2.32155
1.31976	2.33445
1.33998	2.34716
-0.98573	-0.61913
-0.63797	-0.35967
-0.451	-0.15841
-0.32055	0.00602
-0.21588	0.14505
-0.11579	0.26549
-0.04168	0.37172
0.03287	0.46674
0.09467	0.5527
0.15256	0.63118
0.21503	0.70337
0.26457	0.77021
0.30753	0.83243
0.35435	0.89064
0.39921	0.94532
0.43324	0.99687
0.47802	1.04563
0.518	1.0919
0.56096	1.1359
0.598	1.17786
0.63702	1.21795
0.63142	1.25633
0.69554	1.29315
0.72629	1.32852
0.76183	1.36256
0.78503	1.39536
0.80988	1.42701
0.84512	1.45759
0.87936	1.48716
0.89926	1.5158
0.91583	1.54355
0.96965	1.57047
0.97886	1.59662
1.04244	1.62203
1.02315	1.64674
1.04684	1.67079
1.07286	1.69422
1.09977	1.71705
1.11156	1.73932
1.1387	1.76106
1.15945	1.78228
1.15893	1.80301
1.18523	1.82328
1.20335	1.8431
1.23029	1.8625
1.27865	1.88149
1.27135	1.90008
1.27448	1.91831
1.2837	1.93617
1.30695	1.95368
1.32552	1.97086
1.36082	1.98772
1.36002	2.00427
1.36898	2.02052
1.39231	2.03648
1.41848	2.05217
1.43597	2.06758
1.45828	2.08274
1.45884	2.09765
1.46635	2.11232
1.4794	2.12675
1.50097	2.14095
1.52276	2.15493
1.53511	2.1687
1.54517	2.18227
1.55231	2.19563
1.55695	2.2088
1.55668	2.22177
1.5624	2.23457
1.59484	2.24718
-0.84474	-0.6932
-0.50563	-0.43569
-0.31629	-0.23595
-0.16579	-0.07275
-0.06328	0.06523
0.03617	0.18476
0.14727	0.29019
0.21	0.3845
0.27636	0.46982
0.32137	0.5477
0.41134	0.61935
0.47229	0.68569
0.5349	0.74744
0.58363	0.80521
0.6252	0.85948
0.62074	0.91064
0.70104	0.95904
0.77391	1.00495
0.81099	1.04863
0.85317	1.09027
0.88113	1.13006
0.7855	1.16815
0.9216	1.2047
0.99753	1.2398
1.03679	1.27359
1.07687	1.30614
1.12824	1.33755
1.12042	1.3679
1.1937	1.39725
1.20609	1.42567
1.22247	1.45321
1.32512	1.47993
1.30975	1.50588
1.39594	1.5311
1.35139	1.55562
1.38479	1.57949
1.41391	1.60274
1.47361	1.62541
1.47137	1.64751
1.48797	1.66908
1.50717	1.69014
1.53586	1.71072
1.57406	1.73084
1.58346	1.75051
1.60215	1.76976
1.66599	1.78861
1.64537	1.80706
1.66819	1.82515
1.70669	1.84287
1.72315	1.86026
1.72251	1.87731
1.74287	1.89404
1.75438	1.91046
1.77201	1.92659
1.79437	1.94244
1.80289	1.958
1.8223	1.9733
1.85837	1.98835
1.86323	2.00314
1.86979	2.0177
1.87504	2.03202
1.87479	2.04612
1.88981	2.06
1.90575	2.07366
1.92683	2.08712
1.9402	2.10039
1.95637	2.11345
1.95437	2.12633
1.96689	2.13903
1.99723	2.15155
-0.78729	-0.76419
-0.45307	-0.50855
-0.25083	-0.31026
-0.13396	-0.14824
-0.04473	-0.01126
0.04643	0.1074
0.11778	0.21206
0.19515	0.30569
0.2495	0.39038
0.30053	0.46771
0.35294	0.53883
0.3916	0.60469
0.40606	0.666
0.51187	0.72335
0.51946	0.77722
0.53824	0.82801
0.63871	0.87606
0.60755	0.92164
0.68445	0.96499
0.73149	1.00633
0.74042	1.04583
0.72226	1.08365
0.80862	1.11993
0.83523	1.15478
0.87276	1.18832
0.9366	1.22063
0.93986	1.25182
0.91262	1.28194
0.99805	1.31108
1.0195	1.33929
1.0351	1.36664
1.08125	1.39317
1.09686	1.41892
1.25266	1.44396
1.14914	1.46831
1.15895	1.492
1.19621	1.51509
1.20318	1.53758
1.25973	1.55953
1.27827	1.58094
1.29455	1.60185
1.33972	1.62228
1.35833	1.64225
1.36476	1.66178
1.40574	1.68089
1.43155	1.6996
1.4284	1.71792
1.46636	1.73587
1.52646	1.75347
1.55	1.77073
1.52978	1.78765
1.54023	1.80426
1.58585	1.82057
1.62846	1.83658
1.61317	1.85231
1.59623	1.86776
1.58418	1.88295
1.59321	1.89789
1.65453	1.91258
1.6653	1.92703
1.68911	1.94125
1.69833	1.95524
1.69545	1.96902
1.72809	1.98258
1.75976	1.99595
1.7823	2.00911
1.79143	2.02209
1.7944	2.03487
1.77023	2.04748
1.77908	2.0599

## Sheet: Guangzhou
Observed	Predicted
3.10397	3.30404
3.4431	3.65891
3.62806	3.93416
3.77355	4.15906
3.88355	4.34921
3.99306	4.51393
4.09702	4.65922
4.16927	4.78919
4.25085	4.90676
4.31987	5.01409
4.40579	5.11282
4.47955	5.20424
4.55852	5.28935
4.62927	5.36896
4.69106	5.44374
4.73755	5.51425
4.83108	5.58094
4.8826	5.64421
4.94256	5.7044
5.01821	5.76178
5.04785	5.81661
4.92099	5.86911
5.15486	5.91947
5.22513	5.96785
5.26947	6.0144
5.32359	6.05927
5.37289	6.10255
5.43082	6.14437
5.47276	6.18482
5.51017	6.22398
5.56269	6.26194
5.59437	6.29876
5.63702	6.33452
5.58024	6.36927
5.71062	6.40307
5.74318	6.43597
5.77989	6.46801
5.81897	6.49924
5.84266	6.5297
5.88956	6.55942
5.90416	6.58845
5.93896	6.61681
5.97635	6.64453
5.99847	6.67164
6.01796	6.69817
6.08669	6.72414
6.07277	6.74957
6.09743	6.77449
6.12807	6.79892
6.15858	6.82288
6.16918	6.84637
6.18002	6.86943
6.21941	6.89206
6.24505	6.91429
6.25721	6.93612
6.26633	6.95758
6.29537	6.97866
6.32005	6.9994
6.34528	7.01979
6.35583	7.03984
6.35996	7.05958
6.37779	7.07901
6.40574	7.09813
6.42364	7.11697
6.45382	7.13551
6.45896	7.15379
6.44868	7.1718
6.43882	7.18955
6.4866	7.20704
6.5313	7.2243
2.84249	2.74305
3.16636	3.08194
3.36363	3.34481
3.50631	3.55959
3.61742	3.74118
3.73463	3.89849
3.83619	4.03724
3.9054	4.16135
3.99027	4.27363
4.0664	4.37613
4.14859	4.47043
4.2242	4.55773
4.30144	4.639
4.36605	4.71503
4.43198	4.78645
4.46458	4.85378
4.57621	4.91747
4.63281	4.9779
4.68882	5.03537
4.75674	5.09018
4.78406	5.14254
4.64626	5.19268
4.89157	5.24077
4.95272	5.28697
4.99992	5.33143
5.05772	5.37427
5.10131	5.41561
5.16654	5.45555
5.19835	5.49417
5.23485	5.53157
5.29263	5.56782
5.31098	5.60299
5.36007	5.63714
5.26363	5.67032
5.43067	5.7026
5.46418	5.73402
5.49273	5.76462
5.53784	5.79444
5.55273	5.82353
5.60136	5.85192
5.61048	5.87964
5.6481	5.90672
5.68513	5.93319
5.70342	5.95908
5.72145	5.98442
5.79321	6.00922
5.77587	6.03351
5.7936	6.05731
5.82566	6.08064
5.85906	6.10351
5.86381	6.12595
5.86778	6.14797
5.91054	6.16959
5.93857	6.19081
5.9486	6.21166
5.95025	6.23215
5.97898	6.25229
6.0063	6.27209
6.03508	6.29156
6.04104	6.31072
6.03859	6.32956
6.0519	6.34812
6.08378	6.36638
6.10691	6.38437
6.13864	6.40208
6.14079	6.41953
6.12289	6.43673
6.09972	6.45368
6.14113	6.47039
6.18703	6.48687
2.51351	2.32404
2.8598	2.651
3.05461	2.90462
3.19865	3.11184
3.31537	3.28704
3.43343	3.43881
3.5376	3.57267
3.60881	3.69242
3.69448	3.80075
3.77182	3.89964
3.85207	3.99061
3.92932	4.07484
4.00646	4.15325
4.07489	4.22661
4.13503	4.29551
4.16727	4.36047
4.26816	4.42192
4.3299	4.48022
4.38446	4.53567
4.45352	4.58855
4.47705	4.63907
4.34221	4.68744
4.57942	4.73384
4.64079	4.77841
4.68414	4.82131
4.74349	4.86264
4.78704	4.90252
4.84058	4.94106
4.87921	4.97832
4.91626	5.01441
4.97277	5.04938
4.98503	5.08331
5.03351	5.11626
4.95168	5.14827
5.10265	5.17941
5.13606	5.20972
5.1633	5.23925
5.20357	5.26802
5.22302	5.29609
5.26603	5.32347
5.2738	5.35022
5.31272	5.37635
5.34958	5.40189
5.36612	5.42687
5.38481	5.45131
5.45367	5.47524
5.43481	5.49868
5.45582	5.52164
5.49022	5.54414
5.52035	5.56621
5.52333	5.58786
5.52149	5.60911
5.5669	5.62996
5.59246	5.65044
5.60351	5.67056
5.60493	5.69032
5.6315	5.70975
5.66049	5.72886
5.68618	5.74764
5.6923	5.76612
5.68838	5.78431
5.7008	5.80221
5.73201	5.81983
5.75252	5.83718
5.78501	5.85427
5.78816	5.87111
5.77191	5.8877
5.74762	5.90406
5.78618	5.92018
5.82713	5.93607
2.20354	1.98947
2.54178	2.30691
2.74415	2.55313
2.88674	2.75432
3.00802	2.92441
3.12983	3.07176
3.23378	3.20172
3.30497	3.31798
3.39425	3.42315
3.47567	3.51917
3.55461	3.60749
3.63221	3.68926
3.71115	3.76539
3.77253	3.83661
3.83273	3.9035
3.83961	3.96657
3.97037	4.02623
4.03571	4.08283
4.08422	4.13667
4.14932	4.188
4.17544	4.23705
4.05662	4.28402
4.27199	4.32906
4.33161	4.37234
4.37169	4.41398
4.4318	4.45411
4.47714	4.49283
4.52865	4.53024
4.56068	4.56642
4.59434	4.60146
4.64729	4.63541
4.66378	4.66835
4.71242	4.70034
4.59538	4.73142
4.77564	4.76166
4.805	4.79108
4.83526	4.81975
4.87524	4.84768
4.89236	4.87493
4.93446	4.90152
4.94136	4.92749
4.98247	4.95285
5.01649	4.97765
5.03232	5.0019
5.05161	5.02563
5.11264	5.04887
5.10094	5.07162
5.11752	5.09391
5.15173	5.11576
5.1828	5.13719
5.18565	5.15821
5.18286	5.17883
5.22657	5.19908
5.25444	5.21896
5.26305	5.23849
5.26422	5.25768
5.28801	5.27655
5.31716	5.29509
5.34406	5.31333
5.34999	5.33127
5.34445	5.34893
5.35737	5.36631
5.38713	5.38342
5.41302	5.40026
5.4416	5.41686
5.44259	5.4332
5.42585	5.44931
5.39971	5.46519
5.43008	5.48084
5.46505	5.49627
1.94185	1.71094
2.28103	2.02045
2.46852	2.26053
2.61969	2.45669
2.73618	2.62253
2.8536	2.7662
2.94209	2.89292
3.02226	3.00627
3.10404	3.10882
3.18619	3.20243
3.26065	3.28855
3.3339	3.36828
3.41125	3.44251
3.48123	3.51194
3.53282	3.57717
3.51104	3.63866
3.65925	3.69683
3.72987	3.75202
3.77833	3.80451
3.84424	3.85456
3.86851	3.90238
3.721	3.94817
3.95974	3.99209
4.02482	4.03429
4.06997	4.07489
4.12618	4.11402
4.1668	4.15178
4.21842	4.18825
4.25826	4.22353
4.28834	4.25769
4.33882	4.29079
4.36108	4.32291
4.40439	4.3541
4.32646	4.38441
4.46891	4.41388
4.49487	4.44258
4.52851	4.47052
4.57153	4.49776
4.58719	4.52433
4.63092	4.55025
4.63989	4.57557
4.6716	4.6003
4.71112	4.62448
4.7247	4.64813
4.74194	4.67127
4.82156	4.69392
4.78964	4.7161
4.81036	4.73784
4.84433	4.75914
4.87576	4.78003
4.87344	4.80053
4.87958	4.82064
4.91627	4.84038
4.94496	4.85977
4.95141	4.87881
4.95294	4.89752
4.97679	4.91591
5.0087	4.93399
5.03505	4.95178
5.03824	4.96927
5.02816	4.98649
5.03806	5.00343
5.07305	5.02011
5.09915	5.03654
5.12983	5.05272
5.12764	5.06865
5.10775	5.08436
5.07307	5.09984
5.10362	5.1151
5.15573	5.13015
1.73583	1.47235
2.06779	1.77507
2.2588	2.00988
2.40805	2.20173
2.52372	2.36394
2.63478	2.50445
2.72162	2.62839
2.80213	2.73926
2.88646	2.83955
2.95942	2.93111
3.03681	3.01534
3.10603	3.09332
3.17674	3.16592
3.24598	3.23383
3.298	3.29762
3.2653	3.35777
3.42136	3.41466
3.49218	3.46864
3.54099	3.51998
3.60471	3.56893
3.62712	3.6157
3.47346	3.66049
3.7116	3.70344
3.78013	3.74471
3.8295	3.78443
3.87778	3.8227
3.93011	3.85962
3.97385	3.89529
4.0173	3.9298
4.04484	3.96321
4.09455	3.99559
4.12327	4.027
4.16123	4.0575
4.11169	4.08715
4.22598	4.11598
4.25283	4.14404
4.28488	4.17137
4.32968	4.19801
4.34571	4.224
4.39314	4.24935
4.403	4.27411
4.42743	4.29831
4.47146	4.32195
4.48388	4.34508
4.4996	4.36771
4.5854	4.38986
4.54951	4.41156
4.57043	4.43282
4.6051	4.45366
4.63655	4.47409
4.63319	4.49414
4.64317	4.5138
4.67501	4.53311
4.70566	4.55207
4.71281	4.5707
4.71308	4.589
4.73664	4.60699
4.77044	4.62467
4.79588	4.64207
4.80063	4.65918
4.78913	4.67601
4.79674	4.69258
4.83337	4.7089
4.85889	4.72496
4.89085	4.74079
4.89087	4.75638
4.87377	4.77174
4.83712	4.78688
4.86388	4.80181
4.92213	4.81652
1.29371	1.26367
1.62825	1.56045
1.81491	1.79065
1.96754	1.97874
2.07856	2.13776
2.19979	2.27551
2.2742	2.39702
2.36441	2.50571
2.44571	2.60404
2.52179	2.6938
2.59414	2.77637
2.66455	2.85282
2.73763	2.924
2.80845	2.99058
2.85145	3.05312
2.8064	3.11208
2.97299	3.16786
3.04187	3.22078
3.08994	3.27111
3.14798	3.3191
3.17427	3.36496
3.03401	3.40886
3.26867	3.45097
3.32254	3.49144
3.36722	3.53037
3.41734	3.56789
3.46891	3.60409
3.51595	3.63906
3.55068	3.67289
3.57526	3.70564
3.63181	3.73738
3.64595	3.76818
3.69352	3.79809
3.61365	3.82715
3.75351	3.85541
3.7882	3.88292
3.81018	3.90972
3.85017	3.93584
3.86483	3.96131
3.90954	3.98617
3.91927	4.01045
3.94803	4.03416
3.98915	4.05735
4.00217	4.08002
4.01497	4.10221
4.10109	4.12392
4.06532	4.1452
4.08155	4.16604
4.11264	4.18647
4.14618	4.2065
4.14223	4.22615
4.15606	4.24543
4.18309	4.26436
4.21608	4.28295
4.2218	4.30121
4.22031	4.31915
4.24392	4.33679
4.27495	4.35412
4.30213	4.37118
4.30573	4.38795
4.2947	4.40446
4.30051	4.4207
4.33673	4.4367
4.36587	4.45245
4.39529	4.46796
4.39143	4.48324
4.37307	4.4983
4.33556	4.51315
4.36399	4.52778
4.42497	4.54221
1.15723	1.07823
1.49059	1.36973
1.69108	1.59583
1.84032	1.78057
1.9559	1.93677
2.08005	2.07207
2.15463	2.19142
2.24262	2.29817
2.32668	2.39475
2.41454	2.48291
2.47752	2.56402
2.54693	2.63911
2.6245	2.70902
2.68449	2.77441
2.736	2.83584
2.69622	2.89376
2.86743	2.94854
2.91763	3.00052
2.97285	3.04995
3.03352	3.09709
3.0563	3.14213
2.92496	3.18526
3.14484	3.22662
3.20247	3.26636
3.25018	3.3046
3.29566	3.34145
3.35039	3.37701
3.38686	3.41136
3.42964	3.44458
3.45508	3.47675
3.51194	3.50793
3.52361	3.53818
3.57045	3.56756
3.48861	3.5961
3.63318	3.62386
3.65574	3.65088
3.68736	3.6772
3.73423	3.70286
3.74393	3.72788
3.78813	3.7523
3.79851	3.77614
3.82639	3.79943
3.86466	3.8222
3.88033	3.84447
3.89238	3.86627
3.97536	3.8876
3.94338	3.90849
3.95959	3.92896
3.98937	3.94903
4.02481	3.9687
4.02097	3.988
4.03	4.00694
4.05908	4.02554
4.09053	4.04379
4.09829	4.06173
4.09837	4.07935
4.12509	4.09667
4.15591	4.1137
4.18439	4.13045
4.18515	4.14693
4.17349	4.16314
4.1798	4.1791
4.21598	4.19481
4.2437	4.21028
4.27367	4.22551
4.2709	4.24053
4.25535	4.25532
4.22162	4.2699
4.25067	4.28427
4.30585	4.29844
1.2251	0.91136
1.56703	1.19811
1.75727	1.42053
1.9026	1.60226
2.02044	1.75591
2.12967	1.88901
2.2151	2.00641
2.296	2.11142
2.37851	2.20643
2.45595	2.29315
2.52439	2.37294
2.59209	2.4468
2.66803	2.51557
2.72501	2.5799
2.7806	2.64033
2.75908	2.6973
2.90992	2.75119
2.96504	2.80232
3.01144	2.85095
3.07169	2.89732
3.09788	2.94163
2.98853	2.98405
3.18956	3.02474
3.25011	3.06383
3.29029	3.10145
3.34005	3.1377
3.38713	3.17268
3.42979	3.20647
3.47185	3.23915
3.49776	3.2708
3.55112	3.30147
3.56584	3.33123
3.61539	3.36012
3.53285	3.3882
3.67734	3.41551
3.70523	3.44209
3.73465	3.46798
3.7823	3.49322
3.79116	3.51783
3.8389	3.54185
3.84855	3.5653
3.87592	3.58822
3.91686	3.61062
3.93349	3.63252
3.94201	3.65396
4.02305	3.67495
3.99403	3.6955
4.01628	3.71564
4.04637	3.73537
4.07978	3.75473
4.07905	3.77372
4.09073	3.79235
4.11814	3.81064
4.14885	3.8286
4.15736	3.84624
4.16182	3.86357
4.18898	3.88061
4.2192	3.89736
4.24503	3.91384
4.24812	3.93005
4.24164	3.946
4.24993	3.96169
4.28246	3.97715
4.30656	3.99237
4.33766	4.00735
4.33946	4.02212
4.32493	4.03667
4.2973	4.05101
4.33436	4.06515
4.39098	4.07909
1.2729	0.75969
1.60381	1.04212
1.8008	1.26119
1.94703	1.44018
2.05697	1.59152
2.17295	1.72261
2.25814	1.83824
2.33968	1.94168
2.41574	2.03525
2.49287	2.12067
2.56347	2.19925
2.63194	2.27201
2.70473	2.33974
2.76389	2.4031
2.8198	2.46262
2.78651	2.51873
2.94052	2.57181
3.00354	2.62217
3.04878	2.67007
3.11136	2.71574
3.13405	2.75938
3.00426	2.80116
3.22223	2.84124
3.27948	2.87974
3.32461	2.91679
3.3722	2.9525
3.42307	2.98695
3.46043	3.02023
3.50336	3.05242
3.53137	3.08359
3.58153	3.1138
3.60278	3.14311
3.646	3.17157
3.55965	3.19922
3.70814	3.22612
3.73113	3.2523
3.76658	3.27781
3.80681	3.30266
3.82138	3.3269
3.87221	3.35056
3.87801	3.37366
3.90799	3.39623
3.94565	3.41829
3.96033	3.43987
3.97606	3.46098
4.05707	3.48165
4.0272	3.5019
4.04498	3.52173
4.07793	3.54117
4.10848	3.56024
4.10799	3.57894
4.11906	3.59729
4.15576	3.6153
4.18451	3.63299
4.1908	3.65037
4.18769	3.66744
4.21472	3.68422
4.24563	3.70072
4.27292	3.71695
4.27691	3.73291
4.26945	3.74862
4.27688	3.76408
4.31074	3.7793
4.33347	3.79429
4.36622	3.80906
4.36818	3.8236
4.35179	3.83793
4.32008	3.85206
4.35532	3.86599
4.40957	3.87972
0.83927	0.62067
1.17915	0.89914
1.37032	1.11514
1.51623	1.29162
1.62864	1.44084
1.74271	1.57009
1.81793	1.68411
1.90085	1.78609
1.98091	1.87835
2.06137	1.96258
2.12387	2.04006
2.18722	2.11179
2.25611	2.17858
2.31547	2.24105
2.36884	2.29973
2.32443	2.35506
2.48829	2.4074
2.54776	2.45705
2.59397	2.50428
2.65112	2.54931
2.67419	2.59234
2.55882	2.63353
2.7639	2.67305
2.81787	2.71101
2.86112	2.74755
2.90966	2.78275
2.95974	2.81672
2.99985	2.84953
3.03103	2.88127
3.06043	2.91201
3.10977	2.94179
3.12851	2.97069
3.17325	2.99875
3.10478	3.02602
3.23336	3.05254
3.25855	3.07835
3.28744	3.1035
3.32446	3.128
3.34334	3.15191
3.38701	3.17523
3.39608	3.19801
3.42503	3.22026
3.46619	3.24202
3.47796	3.26329
3.4868	3.28411
3.568	3.30449
3.53616	3.32445
3.55762	3.344
3.58796	3.36317
3.61966	3.38197
3.61618	3.40041
3.62892	3.4185
3.65612	3.43626
3.68731	3.4537
3.69425	3.47084
3.69404	3.48767
3.71603	3.50422
3.74615	3.52049
3.77386	3.53649
3.7783	3.55223
3.7682	3.56772
3.77282	3.58296
3.80803	3.59797
3.83553	3.61275
3.86476	3.6273
3.86304	3.64164
3.84673	3.65578
3.81234	3.6697
3.83935	3.68343
3.89705	3.69697
0.65257	0.49235
0.98615	0.76717
1.17714	0.98034
1.32536	1.15451
1.44288	1.30176
1.55628	1.42932
1.63141	1.54184
1.72212	1.64249
1.80079	1.73354
1.87136	1.81666
1.94308	1.89312
2.00893	1.96392
2.08001	2.02983
2.13384	2.09148
2.18971	2.14939
2.16533	2.20399
2.30328	2.25564
2.36574	2.30464
2.40958	2.35125
2.47025	2.39569
2.48739	2.43816
2.38296	2.47881
2.57201	2.51781
2.63019	2.55528
2.67695	2.59133
2.72019	2.62607
2.76551	2.65959
2.81007	2.69198
2.84581	2.7233
2.87259	2.75363
2.92321	2.78303
2.93524	2.81155
2.98058	2.83924
2.90586	2.86615
3.03991	2.89232
3.0639	2.9178
3.09587	2.94261
3.13713	2.9668
3.14894	2.99039
3.19546	3.01341
3.20229	3.03588
3.23083	3.05785
3.27444	3.07931
3.2848	3.10031
3.29332	3.12085
3.36914	3.14097
3.34225	3.16066
3.36336	3.17996
3.39355	3.19888
3.42265	3.21743
3.42137	3.23563
3.43594	3.25348
3.46995	3.27101
3.49639	3.28822
3.5041	3.30513
3.50311	3.32175
3.52514	3.33808
3.55835	3.35413
3.58263	3.36992
3.58639	3.38546
3.57703	3.40074
3.58339	3.41578
3.61345	3.4306
3.63865	3.44518
3.66917	3.45955
3.67076	3.4737
3.65844	3.48764
3.63049	3.50139
3.65795	3.51494
3.70976	3.5283
1.12724	0.37321
1.46527	0.64464
1.65335	0.85517
1.8037	1.02719
1.91641	1.17263
2.04258	1.29862
2.12002	1.40975
2.20637	1.50915
2.28233	1.59908
2.36709	1.68117
2.43052	1.75669
2.50396	1.82661
2.5807	1.89171
2.63697	1.9526
2.69663	2.0098
2.68594	2.06373
2.82056	2.11474
2.88464	2.16313
2.92592	2.20917
2.98578	2.25306
3.00877	2.295
2.90581	2.33515
3.09707	2.37367
3.15643	2.41067
3.19774	2.44628
3.25133	2.48059
3.29346	2.5137
3.33674	2.54569
3.37284	2.57663
3.39952	2.60658
3.45578	2.63561
3.45911	2.66378
3.51337	2.69113
3.39229	2.71771
3.56841	2.74356
3.5939	2.76872
3.62476	2.79323
3.66788	2.81711
3.67695	2.84041
3.72808	2.86315
3.72596	2.88535
3.76013	2.90704
3.80105	2.92824
3.80676	2.94898
3.82537	2.96927
3.89524	2.98913
3.87244	3.00859
3.88428	3.02765
3.91984	3.04633
3.95153	3.06465
3.9461	3.08263
3.94411	3.10026
3.98434	3.11757
4.01373	3.13457
4.02134	3.15127
4.01459	3.16768
4.04001	3.18381
4.07534	3.19967
4.10168	3.21526
4.09946	3.23061
4.08694	3.2457
4.09043	3.26056
4.12507	3.27519
4.1544	3.28959
4.18565	3.30378
4.184	3.31776
4.16284	3.33153
4.12497	3.34511
4.14202	3.35849
4.18296	3.37169
0.00813	0.26202
0.34809	0.53028
0.53506	0.73836
0.68576	0.90837
0.79097	1.05212
0.90403	1.17663
0.98225	1.28646
1.06144	1.38471
1.13224	1.47359
1.20582	1.55473
1.26461	1.62936
1.32418	1.69847
1.38145	1.7628
1.44411	1.82299
1.48835	1.87952
1.46764	1.93282
1.59432	1.98323
1.64534	2.03107
1.69147	2.07656
1.74057	2.11994
1.76871	2.16139
1.69725	2.20108
1.84287	2.23914
1.89953	2.27572
1.9354	2.31091
1.97629	2.34482
2.02882	2.37754
2.04901	2.40916
2.08956	2.43973
2.11885	2.46934
2.16352	2.49803
2.17831	2.52587
2.21819	2.5529
2.18893	2.57917
2.27456	2.60472
2.29807	2.62959
2.32536	2.65381
2.3605	2.67742
2.38131	2.70044
2.4161	2.72291
2.42831	2.74486
2.45633	2.76629
2.48863	2.78725
2.50371	2.80775
2.5259	2.8278
2.59976	2.84743
2.57025	2.86666
2.58389	2.8855
2.61437	2.90396
2.64626	2.92207
2.64132	2.93983
2.65704	2.95726
2.67618	2.97437
2.70588	2.99118
2.7178	3.00768
2.71985	3.0239
2.74168	3.03984
2.76913	3.05551
2.79435	3.07092
2.79961	3.08609
2.79456	3.10101
2.8009	3.11569
2.82829	3.13015
2.84995	3.14439
2.87693	3.15841
2.88147	3.17222
2.87544	3.18584
2.8548	3.19925
2.8779	3.21248
2.92602	3.22552
0.22933	0.15778
0.5705	0.42307
0.76596	0.62885
0.90445	0.79698
1.02045	0.93914
1.13063	1.06228
1.1916	1.17089
1.28977	1.26805
1.3672	1.35595
1.43303	1.43619
1.50309	1.51
1.56386	1.57834
1.62844	1.64196
1.68953	1.70148
1.73694	1.75739
1.7259	1.8101
1.84801	1.85996
1.8973	1.90726
1.9466	1.95225
2.00602	1.99515
2.03194	2.03614
1.96935	2.07539
2.1192	2.11303
2.16651	2.1492
2.21089	2.18401
2.24715	2.21754
2.30121	2.2499
2.33264	2.28117
2.37523	2.3114
2.39976	2.34068
2.44202	2.36906
2.4671	2.39659
2.50354	2.42332
2.49793	2.4493
2.56344	2.47457
2.59603	2.49916
2.62007	2.52311
2.65747	2.54646
2.67488	2.56923
2.71322	2.59145
2.72876	2.61315
2.75502	2.63435
2.79985	2.65508
2.80866	2.67534
2.82028	2.69518
2.88411	2.71459
2.8697	2.73361
2.8903	2.75224
2.91834	2.7705
2.94589	2.7884
2.95309	2.80597
2.97279	2.82321
2.99227	2.84013
3.02256	2.85675
3.03172	2.87307
3.03603	2.88911
3.05681	2.90487
3.08643	2.92037
3.10997	2.93561
3.11809	2.95061
3.11558	2.96536
3.12156	2.97988
3.154	2.99418
3.17864	3.00826
3.20531	3.02213
3.20782	3.03579
3.19834	3.04925
3.17743	3.06252
3.19271	3.0756
3.23896	3.0885
0.07706	0.05968
0.40928	0.32218
0.61515	0.52579
0.75602	0.69215
0.8791	0.83281
0.98546	0.95465
1.05671	1.06212
1.15232	1.15826
1.22923	1.24523
1.29426	1.32462
1.36469	1.39766
1.42754	1.46528
1.48256	1.52823
1.55426	1.58712
1.59596	1.64244
1.57948	1.6946
1.71027	1.74393
1.76018	1.79073
1.79887	1.83525
1.85971	1.8777
1.88503	1.91826
1.80063	1.9571
1.97037	1.99435
2.01756	2.03013
2.05563	2.06457
2.09547	2.09775
2.14692	2.12977
2.17282	2.16071
2.2212	2.19063
2.24373	2.2196
2.28746	2.24768
2.30643	2.27492
2.34586	2.30137
2.30763	2.32707
2.40262	2.35207
2.433	2.3764
2.45575	2.40011
2.49017	2.42321
2.50714	2.44574
2.55318	2.46773
2.56226	2.4892
2.58591	2.51018
2.62481	2.53068
2.63599	2.55074
2.64742	2.57036
2.72067	2.58957
2.69584	2.60838
2.71422	2.62682
2.74066	2.64489
2.76896	2.66261
2.77013	2.67999
2.78795	2.69704
2.80498	2.71379
2.83293	2.73023
2.84375	2.74638
2.84709	2.76225
2.86806	2.77785
2.89455	2.79318
2.9167	2.80826
2.92352	2.8231
2.92245	2.8377
2.92693	2.85207
2.9572	2.86622
2.97908	2.88015
3.00557	2.89387
3.00695	2.90739
2.99769	2.92071
2.97134	2.93384
2.9913	2.94678
3.04356	2.95954
0.82313	-0.03297
1.15482	0.22689
1.3437	0.42845
1.48593	0.59315
1.59559	0.73239
1.71223	0.85301
1.78768	0.9594
1.86656	1.05457
1.94776	1.14067
2.02483	1.21926
2.09198	1.29157
2.16411	1.35851
2.23216	1.42083
2.29447	1.47913
2.3449	1.53389
2.34351	1.58552
2.46666	1.63436
2.52532	1.68069
2.58351	1.72476
2.65149	1.76678
2.67346	1.80694
2.55826	1.84538
2.76556	1.88226
2.82753	1.91768
2.86357	1.95177
2.92478	1.98462
2.9663	2.01632
2.99894	2.04695
3.06251	2.07656
3.08454	2.10524
3.13777	2.13304
3.156	2.16001
3.20521	2.18619
3.09083	2.21164
3.27006	2.23639
3.29746	2.26047
3.33182	2.28394
3.37113	2.30681
3.38537	2.32911
3.44813	2.35088
3.45338	2.37213
3.48001	2.3929
3.51998	2.4132
3.53416	2.43305
3.55966	2.45248
3.64486	2.4715
3.60932	2.49012
3.63055	2.50837
3.66972	2.52626
3.69926	2.5438
3.69478	2.56101
3.71301	2.57789
3.75399	2.59447
3.78249	2.61074
3.78861	2.62673
3.78237	2.64244
3.8076	2.65788
3.83975	2.67306
3.86683	2.68799
3.87315	2.70268
3.86811	2.71714
3.88354	2.73136
3.92004	2.74537
3.93445	2.75916
3.96896	2.77274
3.97385	2.78612
3.95941	2.79931
3.93773	2.81231
3.98241	2.82512
4.03814	2.83775
0.36451	-0.12074
0.68952	0.13662
0.89006	0.33625
1.02368	0.49935
1.14924	0.63726
1.25611	0.75672
1.33442	0.86209
1.41759	0.95634
1.49808	1.04161
1.56489	1.11945
1.6434	1.19106
1.70461	1.25735
1.77552	1.31908
1.8279	1.37681
1.88042	1.43105
1.87363	1.48218
1.99605	1.53055
2.04851	1.57644
2.09768	1.62009
2.15327	1.66171
2.17972	1.70147
2.09655	1.73955
2.25798	1.77607
2.31776	1.81115
2.36027	1.84492
2.40145	1.87745
2.45724	1.90884
2.48518	1.93917
2.5284	1.96851
2.55461	1.99691
2.59806	2.02444
2.62528	2.05115
2.66449	2.07708
2.59442	2.10228
2.72257	2.12679
2.75101	2.15065
2.78212	2.17389
2.81704	2.19654
2.83629	2.21863
2.88083	2.24019
2.8941	2.26124
2.91646	2.2818
2.95147	2.30191
2.96933	2.32157
2.99005	2.34081
3.06612	2.35964
3.03981	2.37809
3.05506	2.39616
3.0823	2.41388
3.11316	2.43125
3.11859	2.44829
3.13426	2.46501
3.16172	2.48143
3.18793	2.49755
3.20104	2.51338
3.20751	2.52894
3.22793	2.54423
3.25429	2.55927
3.27902	2.57406
3.28817	2.5886
3.28438	2.60292
3.29409	2.61701
3.32356	2.63088
3.34181	2.64454
3.37167	2.65799
3.37769	2.67124
3.37149	2.6843
3.35274	2.69718
3.38351	2.70986
3.4315	2.72238
-0.15493	-0.20412
0.18312	0.05087
0.37659	0.24865
0.52287	0.41025
0.64415	0.54689
0.75899	0.66524
0.82664	0.76964
0.92023	0.86303
0.99693	0.94751
1.06493	1.02463
1.13596	1.09558
1.19568	1.16126
1.25884	1.22242
1.31438	1.27962
1.358	1.33335
1.3414	1.38402
1.46541	1.43194
1.51448	1.4774
1.56106	1.52065
1.60992	1.56188
1.63154	1.60128
1.57679	1.63901
1.71404	1.67519
1.76114	1.70995
1.79944	1.7434
1.83707	1.77564
1.88186	1.80674
1.91008	1.83679
1.95361	1.86586
1.97231	1.894
2.0197	1.92127
2.0346	1.94773
2.07395	1.97343
2.03289	1.99839
2.12737	2.02268
2.1526	2.04632
2.17924	2.06934
2.21497	2.09178
2.22889	2.11367
2.2696	2.13503
2.28389	2.15588
2.30175	2.17626
2.33861	2.19618
2.353	2.21566
2.36822	2.23472
2.43093	2.25338
2.41391	2.27166
2.43337	2.28957
2.46166	2.30712
2.49131	2.32433
2.48974	2.34121
2.50413	2.35778
2.52222	2.37405
2.55545	2.39002
2.56431	2.40571
2.56611	2.42112
2.58405	2.43627
2.61072	2.45117
2.63803	2.46582
2.64353	2.48023
2.63953	2.49441
2.6439	2.50837
2.67327	2.52212
2.70021	2.53565
2.72696	2.54898
2.72872	2.56211
2.72136	2.57505
2.69783	2.5878
2.70869	2.60037
2.75272	2.61277
-0.47671	-0.28353
-0.14324	-0.0308
0.04953	0.16523
0.19272	0.3254
0.31185	0.46082
0.41264	0.57813
0.50325	0.6816
0.57401	0.77416
0.64621	0.85789
0.70588	0.93433
0.77392	1.00464
0.82943	1.06975
0.88938	1.13036
0.94693	1.18706
0.98534	1.24031
1.0126	1.29053
1.08974	1.33803
1.11744	1.38309
1.16595	1.42595
1.21364	1.46682
1.25881	1.50587
1.24789	1.54326
1.34211	1.57912
1.37861	1.61357
1.41302	1.64673
1.43833	1.67868
1.4771	1.70951
1.49257	1.73929
1.55886	1.76809
1.57661	1.79599
1.61554	1.82302
1.64942	1.84924
1.67526	1.87471
1.66233	1.89946
1.72474	1.92353
1.75328	1.94696
1.77766	1.96978
1.79569	1.99202
1.82688	2.01371
1.86805	2.03488
1.8866	2.05555
1.8957	2.07575
1.92356	2.09549
1.9436	2.1148
1.96589	2.13369
2.01662	2.15219
2.01507	2.1703
2.02599	2.18805
2.0437	2.20545
2.06883	2.2225
2.08507	2.23924
2.10767	2.25566
2.13003	2.27178
2.15491	2.28761
2.16245	2.30316
2.16925	2.31844
2.18537	2.33345
2.2135	2.34822
2.23591	2.36274
2.24287	2.37702
2.24773	2.39108
2.24961	2.40492
2.26834	2.41854
2.29659	2.43195
2.31987	2.44516
2.32673	2.45817
2.32787	2.471
2.31632	2.48364
2.32329	2.4961
2.35006	2.50839
-0.47224	-0.35933
-0.13726	-0.10876
0.07217	0.0856
0.2015	0.2444
0.31553	0.37866
0.4174	0.49497
0.49979	0.59756
0.57446	0.68933
0.64546	0.77234
0.70597	0.84813
0.77358	0.91785
0.82752	0.98239
0.88658	1.04249
0.93489	1.0987
0.98503	1.1515
1.02157	1.20129
1.08812	1.24838
1.12555	1.29306
1.16884	1.33555
1.22167	1.37607
1.2563	1.41479
1.20903	1.45186
1.33626	1.48742
1.36983	1.52158
1.40939	1.55445
1.44485	1.58613
1.48677	1.61669
1.52034	1.64622
1.54636	1.67478
1.5819	1.70243
1.61233	1.72923
1.64873	1.75523
1.6782	1.78048
1.6635	1.80502
1.7337	1.82888
1.76239	1.85211
1.78258	1.87474
1.80278	1.89679
1.83354	1.9183
1.85718	1.93928
1.87965	1.95978
1.91041	1.9798
1.93968	1.99938
1.95518	2.01852
1.9714	2.03725
2.0284	2.05559
2.01651	2.07355
2.03538	2.09115
2.05716	2.10839
2.08474	2.12531
2.09297	2.1419
2.10702	2.15818
2.12833	2.17416
2.14911	2.18986
2.16383	2.20527
2.17579	2.22042
2.19188	2.23531
2.2057	2.24995
2.22942	2.26435
2.24479	2.27851
2.25175	2.29244
2.26152	2.30616
2.28609	2.31967
2.30289	2.33296
2.3214	2.34606
2.32718	2.35897
2.33227	2.37168
2.3267	2.38421
2.34895	2.39657
2.3851	2.40875
-0.36746	-0.43183
-0.04056	-0.18333
0.17464	0.00943
0.32907	0.16692
0.44657	0.30008
0.5508	0.41543
0.66277	0.51717
0.72632	0.60819
0.81164	0.69052
0.89776	0.76568
0.95993	0.83482
1.02283	0.89884
1.08395	0.95844
1.12796	1.01419
1.20374	1.06656
1.26165	1.11593
1.3141	1.16264
1.35998	1.20694
1.41307	1.24909
1.47405	1.28928
1.49353	1.32767
1.41883	1.36444
1.59468	1.3997
1.63883	1.43358
1.67727	1.46618
1.72933	1.4976
1.76246	1.52791
1.79317	1.5572
1.8299	1.58552
1.86425	1.61295
1.91528	1.63953
1.9319	1.66531
1.97503	1.69035
1.90857	1.71469
2.03349	1.73836
2.06895	1.76139
2.08422	1.78383
2.10644	1.8057
2.13476	1.82703
2.16505	1.84785
2.18803	1.86817
2.21542	1.88803
2.24416	1.90745
2.27041	1.92643
2.27893	1.94501
2.33125	1.9632
2.32882	1.98101
2.3426	1.99846
2.35955	2.01556
2.39496	2.03234
2.40581	2.04879
2.41249	2.06494
2.43682	2.08079
2.46453	2.09635
2.47993	2.11164
2.49268	2.12667
2.50632	2.14143
2.51464	2.15595
2.54813	2.17023
2.55961	2.18428
2.56769	2.1981
2.5817	2.2117
2.5969	2.2251
2.61292	2.23828
2.63837	2.25127
2.6461	2.26407
2.64984	2.27668
2.65681	2.28911
2.69481	2.30136
2.73461	2.31345
-0.93184	-0.50131
-0.59302	-0.25478
-0.40359	-0.06356
-0.24653	0.09268
-0.14649	0.22478
-0.04988	0.33921
0.02962	0.44014
0.09488	0.53043
0.15734	0.61211
0.22552	0.68667
0.2797	0.75526
0.32936	0.81877
0.38019	0.87789
0.43081	0.9332
0.46123	0.98515
0.48132	1.03413
0.55816	1.08046
0.59573	1.12442
0.62639	1.16623
0.66747	1.2061
0.70862	1.24419
0.6875	1.28066
0.77516	1.31564
0.81267	1.34925
0.84155	1.38159
0.871	1.41276
0.90921	1.44283
0.94437	1.47188
0.9684	1.49998
0.9925	1.52719
1.02338	1.55356
1.03967	1.57914
1.07382	1.60398
1.0922	1.62812
1.11831	1.6516
1.14172	1.67446
1.17001	1.69672
1.18728	1.71841
1.21262	1.73957
1.25316	1.76022
1.26863	1.78039
1.28177	1.80009
1.30958	1.81935
1.33014	1.83818
1.33962	1.85661
1.37316	1.87465
1.38254	1.89232
1.40467	1.90963
1.4162	1.9266
1.43274	1.94324
1.45712	1.95957
1.4792	1.97559
1.48601	1.99131
1.50519	2.00675
1.52005	2.02192
1.53456	2.03682
1.55324	2.05147
1.57139	2.06587
1.57713	2.08004
1.59313	2.09397
1.61379	2.10768
1.62739	2.12118
1.65027	2.13447
1.65766	2.14755
1.66864	2.16044
1.67775	2.17313
1.69294	2.18564
1.69418	2.19797
1.70863	2.21013
1.73978	2.22211
-0.92467	-0.56801
-0.5937	-0.32338
-0.3887	-0.13363
-0.24608	0.0214
-0.13407	0.15248
-0.03008	0.26603
0.03543	0.36619
0.11684	0.45578
0.17563	0.53683
0.25081	0.61082
0.28795	0.67888
0.34694	0.7419
0.39222	0.80057
0.44588	0.85545
0.49434	0.907
0.50155	0.9556
0.56536	1.00158
0.62063	1.0452
0.64781	1.08669
0.69851	1.12624
0.71158	1.16404
0.71851	1.20023
0.78501	1.23495
0.80975	1.2683
0.86019	1.30039
0.87979	1.33132
0.90388	1.36116
0.91902	1.38998
0.98409	1.41787
0.99599	1.44486
1.02819	1.47103
1.05164	1.49642
1.07432	1.52107
1.06591	1.54502
1.12163	1.56832
1.13663	1.591
1.16746	1.61308
1.19703	1.63461
1.20908	1.65561
1.22349	1.6761
1.24883	1.69611
1.26731	1.71566
1.27934	1.73477
1.29998	1.75346
1.32563	1.77175
1.36079	1.78965
1.35534	1.80718
1.37691	1.82436
1.39839	1.8412
1.41871	1.85771
1.4254	1.87391
1.44112	1.88981
1.45704	1.90541
1.47992	1.92073
1.48945	1.93578
1.49898	1.95057
1.51138	1.96511
1.52354	1.9794
1.54596	1.99346
1.55894	2.00728
1.5581	2.02089
1.57043	2.03428
1.60298	2.04746
1.62311	2.06045
1.63138	2.07323
1.6374	2.08583
1.6373	2.09825
1.62351	2.11048
1.62591	2.12254
1.654	2.13444
-0.35048	-0.63215
-0.02387	-0.38934
0.16261	-0.20101
0.31702	-0.04713
0.42854	0.08297
0.53527	0.19567
0.60246	0.29508
0.69362	0.38401
0.74794	0.46445
0.81956	0.53789
0.87636	0.60544
0.93156	0.66799
0.99237	0.72622
1.04238	0.78069
1.08611	0.83186
1.08596	0.8801
1.16064	0.92573
1.23473	0.96902
1.26626	1.0102
1.3067	1.04947
1.34365	1.08698
1.32038	1.1229
1.4104	1.15736
1.46124	1.19046
1.49559	1.22231
1.52537	1.25301
1.5643	1.28262
1.61013	1.31124
1.63845	1.33891
1.65517	1.36571
1.70605	1.39168
1.72296	1.41687
1.76023	1.44134
1.70915	1.46512
1.80072	1.48824
1.83029	1.51075
1.85554	1.53267
1.88045	1.55404
1.89919	1.57488
1.93713	1.59522
1.95478	1.61508
1.96883	1.63448
1.98661	1.65345
2.01079	1.672
2.03647	1.69015
2.09328	1.70792
2.07832	1.72532
2.07897	1.74237
2.1105	1.75909
2.13458	1.77548
2.13896	1.79155
2.16599	1.80733
2.18871	1.82281
2.21211	1.83802
2.21859	1.85296
2.21436	1.86764
2.23897	1.88207
2.26104	1.89625
2.28888	1.9102
2.29317	1.92393
2.29127	1.93743
2.29389	1.95072
2.32061	1.96381
2.34959	1.97669
2.36933	1.98939
2.37011	2.00189
2.36086	2.01421
2.336	2.02636
2.35098	2.03833
2.39011	2.05013
-0.38473	-0.6939
-0.03614	-0.45286
0.15036	-0.26589
0.29574	-0.11312
0.41774	0.01604
0.51718	0.12792
0.59371	0.22661
0.67569	0.31489
0.74908	0.39475
0.79279	0.46766
0.8705	0.53472
0.91931	0.59682
0.97734	0.65463
1.0268	0.7087
1.08081	0.7595
1.09387	0.80739
1.18923	0.85269
1.21252	0.89567
1.27631	0.93655
1.30634	0.97553
1.35449	1.01278
1.34904	1.04844
1.41965	1.08264
1.47463	1.1155
1.50958	1.14712
1.55923	1.1776
1.62446	1.207
1.59951	1.23541
1.66603	1.26288
1.68408	1.28948
1.73264	1.31526
1.72346	1.34028
1.81029	1.36457
1.68697	1.38817
1.86579	1.41113
1.87424	1.43347
1.90786	1.45524
1.93113	1.47645
1.96414	1.49714
2.01588	1.51733
2.00988	1.53705
2.07187	1.55631
2.12957	1.57514
2.12246	1.59356
2.14635	1.61158
2.23237	1.62922
2.19809	1.64649
2.19984	1.66342
2.24924	1.68001
2.29279	1.69628
2.28596	1.71224
2.26813	1.7279
2.3002	1.74328
2.33534	1.75838
2.37108	1.77321
2.35403	1.78778
2.37973	1.8021
2.40445	1.81619
2.4412	1.83003
2.45821	1.84366
2.46028	1.85707
2.45026	1.87026
2.47755	1.88325
2.49458	1.89604
2.53341	1.90864
2.54152	1.92106
2.5442	1.93329
2.54126	1.94535
2.56471	1.95723
2.60871	1.96895
-0.85804	-0.75346
-0.53831	-0.51411
-0.36432	-0.32845
-0.17366	-0.17676
-0.09025	-0.04851
-0.000196135	0.06259
0.06921	0.16058
0.12898	0.24824
0.20285	0.32754
0.25888	0.39993
0.30688	0.46653
0.34528	0.52819
0.39016	0.58559
0.43234	0.63928
0.47248	0.68972
0.49703	0.73728
0.55219	0.78226
0.58882	0.82494
0.62701	0.86553
0.66143	0.90424
0.69148	0.94122
0.68136	0.97663
0.72882	1.01059
0.78276	1.04322
0.80244	1.07462
0.84533	1.10488
0.85335	1.13408
0.8734	1.16228
0.92053	1.18956
0.94296	1.21598
0.97555	1.24158
0.99061	1.26642
1.02833	1.29054
1.01843	1.31397
1.05842	1.33677
1.05159	1.35896
1.10666	1.38057
1.16425	1.40163
1.16077	1.42218
1.19715	1.44223
1.20877	1.4618
1.21623	1.48093
1.25083	1.49963
1.27131	1.51791
1.27154	1.53581
1.30561	1.55332
1.29494	1.57048
1.32443	1.58729
1.35694	1.60376
1.35631	1.61992
1.39649	1.63577
1.41818	1.65132
1.43561	1.66659
1.44832	1.68158
1.45066	1.6963
1.46545	1.71077
1.49649	1.72499
1.52219	1.73898
1.53495	1.75273
1.54392	1.76626
1.53883	1.77957
1.54696	1.79267
1.56436	1.80557
1.57135	1.81828
1.5928	1.83079
1.61635	1.84311
1.62562	1.85526
1.64376	1.86723
1.66573	1.87903
1.69995	1.89067
-0.87228	-0.81095
-0.55119	-0.57324
-0.42421	-0.38886
-0.23551	-0.2382
-0.13894	-0.11083
-0.02818	-0.000489725
0.04454	0.09683
0.08459	0.18389
0.185	0.26265
0.24431	0.33455
0.31043	0.40069
0.35109	0.46192
0.40372	0.51893
0.46131	0.57226
0.49008	0.62236
0.51942	0.66959
0.55183	0.71426
0.63022	0.75665
0.63743	0.79696
0.68823	0.8354
0.71271	0.87213
0.73518	0.9073
0.78758	0.94103
0.81681	0.97344
0.84461	1.00462
0.85565	1.03467
0.91653	1.06367
0.91347	1.09168
0.94993	1.11878
0.98393	1.14501
0.99119	1.17044
1.02733	1.19511
1.05427	1.21906
1.04398	1.24234
1.0961	1.26498
1.13237	1.28701
1.13365	1.30848
1.15544	1.3294
1.18199	1.3498
1.19105	1.36971
1.22353	1.38916
1.2301	1.40815
1.26636	1.42672
1.28948	1.44488
1.30115	1.46265
1.34457	1.48005
1.32359	1.49709
1.34048	1.51378
1.36506	1.53014
1.37996	1.54619
1.39374	1.56193
1.42352	1.57737
1.42772	1.59254
1.4483	1.60742
1.46081	1.62205
1.4618	1.63642
1.47827	1.65055
1.51334	1.66443
1.52768	1.67809
1.52569	1.69153
1.5405	1.70475
1.53575	1.71776
1.52212	1.73057
1.53723	1.74319
1.58991	1.75561
1.60633	1.76786
1.61864	1.77992
1.60977	1.79181
1.62823	1.80353
1.65872	1.81509
-1.41848	-0.86653
-1.03019	-0.6304
-1.0169	-0.44725
-0.72996	-0.2976
-0.72559	-0.17107
-0.58009	-0.06147
-0.47342	0.03521
-0.43199	0.12169
-0.39345	0.19992
-0.31826	0.27134
-0.2763	0.33704
-0.25682	0.39787
-0.29046	0.4545
-0.13149	0.50747
-0.12183	0.55723
-0.04385	0.60415
-0.11318	0.64853
-0.0185	0.69063
-0.01524	0.73068
0.03044	0.76886
0.0351	0.80535
0.08864	0.84028
0.07237	0.87379
0.1304	0.90598
0.16003	0.93696
0.18956	0.96681
0.17625	0.99561
0.23842	1.02344
0.2477	1.05035
0.28346	1.07641
0.28254	1.10167
0.38811	1.12617
0.33819	1.14996
0.35634	1.17309
0.39133	1.19558
0.43758	1.21747
0.43076	1.23879
0.49457	1.25957
0.46125	1.27984
[truncated: 661 more rows]

## Sheet: Shenzhen
Observed	Predicted
3.36406	3.02049
3.70305	3.37888
3.87994	3.65686
4.03872	3.884
4.16098	4.07603
4.26001	4.24238
4.37845	4.38912
4.48175	4.52037
4.57199	4.63911
4.61452	4.7475
4.75062	4.84722
4.83821	4.93954
4.93262	5.02549
4.99836	5.10589
5.07548	5.18142
5.1954	5.25262
5.23248	5.31998
5.29354	5.38388
5.36174	5.44466
5.44123	5.50262
5.48657	5.55799
5.39632	5.61101
5.60565	5.66187
5.67017	5.71073
5.72144	5.75774
5.78521	5.80305
5.83762	5.84677
5.89621	5.889
5.94188	5.92985
5.98665	5.9694
6.03612	6.00774
6.07341	6.04493
6.11821	6.08104
6.1119	6.11613
6.19779	6.15027
6.23248	6.18349
6.2758	6.21585
6.30429	6.24739
6.34761	6.27815
6.38838	6.30817
6.41712	6.33748
6.45137	6.36612
6.48176	6.39412
6.51504	6.4215
6.53805	6.44829
6.59509	6.47452
6.59618	6.50021
6.62682	6.52538
6.65593	6.55005
6.68484	6.57424
6.70723	6.59797
6.71862	6.62125
6.75448	6.64411
6.78028	6.66656
6.79878	6.68861
6.81922	6.71027
6.84159	6.73157
6.85718	6.75251
6.88446	6.7731
6.90377	6.79336
6.91985	6.81329
6.94278	6.83291
6.96168	6.85222
6.97528	6.87124
6.99978	6.88998
7.01287	6.90843
7.02345	6.92662
7.03347	6.94455
7.07542	6.96222
7.10858	6.97964
3.15333	2.81879
3.47709	3.15284
3.66663	3.41195
3.81831	3.62366
3.92215	3.80266
4.02446	3.95771
4.12147	4.09448
4.20226	4.21683
4.28541	4.3275
4.33961	4.42854
4.44134	4.52148
4.51571	4.60753
4.60195	4.68765
4.66836	4.76259
4.72776	4.83298
4.77422	4.89936
4.86898	4.96214
4.93391	5.0217
4.98825	5.07835
5.06106	5.13237
5.08351	5.18399
4.93295	5.23341
5.19347	5.28081
5.25895	5.32635
5.31002	5.37018
5.36984	5.41241
5.41806	5.45315
5.46818	5.49252
5.52077	5.53059
5.5574	5.56746
5.60753	5.60319
5.642	5.63786
5.68411	5.67152
5.6441	5.70423
5.75859	5.73604
5.78571	5.76701
5.82971	5.79717
5.8721	5.82657
5.89452	5.85524
5.94079	5.88323
5.95824	5.91055
5.99406	5.93724
6.02999	5.96334
6.05323	5.98886
6.07381	6.01383
6.15246	6.03828
6.12867	6.06222
6.15512	6.08568
6.18828	6.10868
6.21906	6.13123
6.22755	6.15334
6.23814	6.17505
6.27352	6.19636
6.29933	6.21728
6.31508	6.23783
6.32686	6.25803
6.35518	6.27788
6.37884	6.29739
6.40262	6.31659
6.41655	6.33547
6.41949	6.35405
6.43562	6.37233
6.46401	6.39034
6.47916	6.40806
6.50913	6.42553
6.51743	6.44273
6.51567	6.45968
6.50547	6.47639
6.54971	6.49286
6.59779	6.5091
2.88089	2.72501
3.21082	3.04774
3.40226	3.29808
3.54076	3.50261
3.64748	3.67555
3.75286	3.82535
3.83976	3.95749
3.91915	4.07569
3.99593	4.18261
4.06152	4.28022
4.14364	4.37002
4.21301	4.45316
4.29096	4.53056
4.36057	4.60296
4.40855	4.67097
4.41854	4.7351
4.54473	4.79575
4.60629	4.85329
4.66025	4.90803
4.73146	4.96022
4.75111	5.01009
4.60178	5.05783
4.85458	5.10363
4.91756	5.14763
4.9671	5.18997
5.02202	5.23077
5.07372	5.27013
5.12537	5.30817
5.1695	5.34495
5.20265	5.38057
5.25635	5.41509
5.28123	5.44858
5.32607	5.4811
5.25256	5.5127
5.39482	5.54344
5.42239	5.57336
5.45984	5.6025
5.50494	5.6309
5.51997	5.6586
5.57223	5.68564
5.57996	5.71204
5.6139	5.73783
5.65235	5.76304
5.67064	5.7877
5.69038	5.81182
5.77778	5.83544
5.74359	5.85857
5.76239	5.88124
5.79727	5.90345
5.83015	5.92524
5.83002	5.94661
5.84221	5.96758
5.88131	5.98816
5.91035	6.00838
5.91887	6.02823
5.91742	6.04774
5.94222	6.06692
5.97376	6.08578
6.00031	6.10432
6.00863	6.12256
6.00443	6.14051
6.0155	6.15818
6.04934	6.17557
6.07005	6.1927
6.10285	6.20957
6.10569	6.22619
6.09242	6.24257
6.06531	6.25871
6.10444	6.27462
6.15899	6.29031
2.80207	2.66323
3.13332	2.97851
3.33086	3.22307
3.47081	3.42288
3.58291	3.59182
3.70021	3.73817
3.78878	3.86725
3.87342	3.98272
3.94722	4.08717
4.0166	4.18253
4.10005	4.27025
4.17538	4.35147
4.25386	4.42709
4.32138	4.49782
4.37616	4.56426
4.36212	4.6269
4.51269	4.68615
4.56919	4.74237
4.62486	4.79584
4.69191	4.84682
4.71794	4.89554
4.54607	4.94218
4.81972	4.98692
4.88417	5.02991
4.92562	5.07127
4.98323	5.11112
5.03544	5.14958
5.08917	5.18674
5.12665	5.22267
5.15956	5.25747
5.21256	5.29119
5.23446	5.32391
5.27921	5.35568
5.19989	5.38655
5.34676	5.41658
5.37729	5.4458
5.40606	5.47427
5.45733	5.50202
5.46506	5.52908
5.51259	5.55549
5.52178	5.58128
5.55186	5.60647
5.59461	5.6311
5.60954	5.65519
5.62009	5.67876
5.70462	5.70183
5.67231	5.72443
5.69494	5.74657
5.72895	5.76827
5.76029	5.78956
5.75494	5.81043
5.76523	5.83092
5.80416	5.85103
5.83325	5.87077
5.83696	5.89017
5.83574	5.90923
5.86469	5.92797
5.89677	5.94639
5.92427	5.9645
5.92657	5.98232
5.91264	5.99986
5.92151	6.01712
5.95829	6.03411
5.98286	6.05084
6.01774	6.06732
6.01686	6.08356
5.99585	6.09956
5.95688	6.11533
5.9943	6.13087
6.05002	6.1462
2.92407	2.61709
3.27428	2.92681
3.46093	3.16704
3.61484	3.36333
3.72171	3.52929
3.84743	3.67305
3.93646	3.79985
4.01194	3.91328
4.09549	4.01589
4.17092	4.10957
4.25381	4.19574
4.32838	4.27552
4.40528	4.3498
4.47346	4.41928
4.52841	4.48455
4.50801	4.54609
4.66606	4.6043
4.72772	4.65952
4.77853	4.71204
4.84169	4.76213
4.86707	4.80998
4.69781	4.8558
4.96548	4.89975
5.03003	4.94198
5.07309	4.98261
5.12885	5.02176
5.17855	5.05954
5.23395	5.09604
5.26438	5.13134
5.29962	5.16552
5.34791	5.19865
5.37618	5.23079
5.41851	5.262
5.34106	5.29232
5.48479	5.32182
5.51581	5.35053
5.54536	5.3785
5.59592	5.40576
5.60285	5.43234
5.64779	5.45828
5.6584	5.48362
5.69004	5.50837
5.72902	5.53256
5.74686	5.55622
5.75394	5.57938
5.83776	5.60204
5.80932	5.62424
5.82867	5.64599
5.85889	5.66731
5.89321	5.68821
5.89378	5.70872
5.89451	5.72885
5.92936	5.7486
5.96074	5.768
5.96786	5.78705
5.97184	5.80578
5.99847	5.82418
6.02528	5.84228
6.05414	5.86007
6.05793	5.87758
6.04985	5.8948
6.0584	5.91176
6.0928	5.92845
6.11756	5.94489
6.14997	5.96108
6.14884	5.97703
6.12959	5.99274
6.09611	6.00823
6.13765	6.0235
6.19258	6.03856
2.76013	2.58025
3.08786	2.88552
3.2898	3.12231
3.44544	3.31578
3.55908	3.47935
3.68785	3.62105
3.7707	3.74603
3.85857	3.85784
3.94031	3.95897
4.02482	4.0513
4.09432	4.13624
4.1701	4.21488
4.25188	4.28809
4.31893	4.35658
4.37071	4.42091
4.33325	4.48156
4.5074	4.53893
4.56493	4.59336
4.6198	4.64514
4.68121	4.6945
4.70424	4.74167
4.53977	4.78683
4.797	4.83015
4.86256	4.87177
4.90584	4.91182
4.95833	4.95041
5.00639	4.98764
5.05735	5.02362
5.09453	5.05841
5.12528	5.0921
5.18297	5.12476
5.19495	5.15643
5.24284	5.18719
5.14212	5.21709
5.30543	5.24616
5.33431	5.27446
5.3658	5.30202
5.40834	5.32889
5.42232	5.35509
5.46371	5.38066
5.47489	5.40563
5.5069	5.43003
5.54077	5.45387
5.56201	5.4772
5.57393	5.50002
5.65362	5.52236
5.62441	5.54424
5.64534	5.56568
5.67559	5.58669
5.71014	5.6073
5.70705	5.62751
5.7083	5.64734
5.74498	5.66681
5.77503	5.68593
5.78244	5.70472
5.78657	5.72317
5.81372	5.74131
5.84235	5.75915
5.87063	5.77669
5.87186	5.79394
5.86056	5.81092
5.87005	5.82763
5.90415	5.84408
5.92998	5.86028
5.96289	5.87624
5.96184	5.89196
5.94293	5.90745
5.90596	5.92272
5.94208	5.93777
5.99616	5.95261
2.50363	2.54958
2.83364	2.85115
3.02774	3.08507
3.17803	3.27619
3.29822	3.43778
3.4238	3.57776
3.5019	3.70123
3.58291	3.81168
3.66924	3.91159
3.76396	4.0028
3.82282	4.08671
3.89653	4.16439
3.97622	4.23672
4.04166	4.30437
4.09095	4.36792
4.04771	4.42784
4.21763	4.48452
4.28954	4.53829
4.33256	4.58944
4.39375	4.6382
4.41025	4.6848
4.26684	4.72941
4.50764	4.77221
4.56923	4.81332
4.61054	4.85288
4.66824	4.89101
4.7114	4.92779
4.75634	4.96333
4.79342	4.9977
4.82382	5.03098
4.88046	5.06324
4.89273	5.09454
4.94177	5.12492
4.83232	5.15445
5.00245	5.18318
5.03425	5.21113
5.05906	5.23836
5.10469	5.2649
5.11731	5.29079
5.15955	5.31605
5.16549	5.34071
5.20148	5.36481
5.2416	5.38837
5.25454	5.41141
5.26771	5.43395
5.35193	5.45602
5.3186	5.47764
5.33584	5.49882
5.36636	5.51958
5.40165	5.53993
5.39766	5.5599
5.39935	5.57949
5.43716	5.59873
5.46834	5.61762
5.47556	5.63617
5.47374	5.6544
5.49835	5.67232
5.53111	5.68994
5.5601	5.70727
5.56151	5.72431
5.54784	5.74109
5.55288	5.75759
5.58797	5.77385
5.61445	5.78985
5.65038	5.80562
5.65026	5.82115
5.62947	5.83645
5.58892	5.85153
5.62126	5.8664
5.67757	5.88106
2.71503	2.52331
3.03465	2.82171
3.23939	3.05317
3.39039	3.24228
3.50768	3.40218
3.63799	3.54068
3.72291	3.66285
3.80795	3.77214
3.89402	3.871
3.98106	3.96125
4.0491	4.04428
4.12451	4.12115
4.21008	4.19271
4.27376	4.25966
4.31921	4.32254
4.26534	4.38183
4.45659	4.43791
4.523	4.49111
4.5714	4.54172
4.63532	4.58997
4.65007	4.63608
4.488	4.68023
4.74493	4.72257
4.81172	4.76325
4.85423	4.8024
4.90805	4.84012
4.95346	4.87652
5.00854	4.91169
5.04045	4.9457
5.07023	4.97863
5.12396	5.01055
5.13684	5.04151
5.18489	5.07158
5.10335	5.1008
5.24623	5.12922
5.2753	5.15688
5.3053	5.18383
5.34744	5.21009
5.36227	5.2357
5.40406	5.26069
5.41025	5.2851
5.44501	5.30895
5.48507	5.33226
5.49863	5.35506
5.50756	5.37736
5.59041	5.3992
5.55805	5.42059
5.57557	5.44154
5.60828	5.46208
5.6434	5.48223
5.6381	5.50198
5.63463	5.52137
5.67178	5.54041
5.70482	5.5591
5.7116	5.57745
5.70847	5.59549
5.73011	5.61323
5.76195	5.63066
5.79281	5.6478
5.79277	5.66467
5.7776	5.68127
5.78205	5.6976
5.81556	5.71368
5.84366	5.72952
5.87849	5.74512
5.87856	5.76049
5.8593	5.77563
5.81579	5.79055
5.84167	5.80527
5.89432	5.81977
2.7	2.50033
3.01221	2.79596
3.20702	3.02526
3.3586	3.21262
3.47063	3.37103
3.59444	3.50825
3.67403	3.62929
3.76621	3.73756
3.84071	3.8355
3.92636	3.92491
3.99026	4.00717
4.06321	4.08332
4.1388	4.15422
4.20312	4.22054
4.25537	4.28284
4.21953	4.34158
4.37889	4.39714
4.44639	4.44985
4.48985	4.49999
4.55199	4.54779
4.57413	4.59347
4.42568	4.63721
4.66595	4.67916
4.7278	4.71946
4.76903	4.75824
4.82385	4.79562
4.86481	4.83168
4.9161	4.86652
4.95584	4.90021
4.98366	4.93284
5.03763	4.96446
5.05389	4.99514
5.09917	5.02492
5.0173	5.05387
5.16005	5.08203
5.19037	5.10943
5.22015	5.13613
5.26435	5.16214
5.27799	5.18752
5.32283	5.21228
5.32863	5.23646
5.36177	5.26009
5.40296	5.28318
5.41779	5.30577
5.42597	5.32787
5.50638	5.3495
5.476	5.37069
5.49695	5.39145
5.53138	5.4118
5.56246	5.43175
5.55998	5.45133
5.55918	5.47054
5.59925	5.48939
5.62905	5.50791
5.63572	5.5261
5.63421	5.54397
5.65983	5.56154
5.69226	5.57881
5.71902	5.59579
5.7214	5.6125
5.7101	5.62895
5.71554	5.64513
5.75034	5.66106
5.77568	5.67675
5.80807	5.6922
5.80801	5.70743
5.7917	5.72243
5.75582	5.73722
5.78593	5.75179
5.8384	5.76617
2.9316	3.06886
3.24635	3.3807
3.44631	3.62258
3.60143	3.82021
3.70791	3.9873
3.83161	4.13205
3.9136	4.25972
4.00089	4.37393
4.08374	4.47724
4.16127	4.57156
4.24067	4.65832
4.31349	4.73866
4.39494	4.81344
4.45876	4.8834
4.512	4.94911
4.47141	5.01107
4.6428	5.06968
4.71109	5.12528
4.76052	5.17817
4.8238	5.22859
4.8453	5.27678
4.68319	5.32291
4.94234	5.36716
5.00465	5.40967
5.04729	5.45058
5.10513	5.49001
5.14694	5.52804
5.1981	5.56479
5.24059	5.60034
5.26807	5.63475
5.32211	5.66811
5.33794	5.70046
5.38725	5.73189
5.29372	5.76242
5.45051	5.79212
5.48256	5.82103
5.50938	5.84919
5.54989	5.87663
5.56719	5.9034
5.61673	5.92952
5.62373	5.95502
5.65191	5.97994
5.68954	6.0043
5.70687	6.02813
5.72062	6.05144
5.79829	6.07426
5.77077	6.09661
5.79048	6.11851
5.82268	6.13998
5.85387	6.16103
5.85445	6.18167
5.85767	6.20193
5.8972	6.22182
5.9279	6.24136
5.9349	6.26054
5.92984	6.27939
5.95322	6.29792
5.9829	6.31614
6.01274	6.33406
6.01648	6.35169
6.00897	6.36903
6.01581	6.3861
6.05027	6.40291
6.07795	6.41946
6.1087	6.43576
6.10732	6.45182
6.08683	6.46764
6.05115	6.48324
6.08012	6.49861
6.13237	6.51377
2.55937	2.52711
2.89505	2.8331
3.09693	3.07045
3.24448	3.26437
3.36628	3.42834
3.493	3.57037
3.57758	3.69565
3.66401	3.80772
3.74772	3.90909
3.83251	4.00164
3.90251	4.08678
3.97849	4.1656
4.05794	4.23899
4.12896	4.30764
4.17992	4.37212
4.11499	4.43292
4.3138	4.49042
4.37303	4.54498
4.42375	4.59688
4.49127	4.64636
4.50592	4.69364
4.33743	4.73891
4.59968	4.78233
4.66639	4.82405
4.70991	4.86419
4.76111	4.90287
4.81426	4.9402
4.85921	4.97626
4.89954	5.01113
4.92649	5.0449
4.98437	5.07763
4.99306	5.10939
5.04193	5.14022
4.95078	5.17018
5.10331	5.19933
5.13151	5.22769
5.1628	5.25532
5.20902	5.28225
5.21904	5.30851
5.25872	5.33415
5.26762	5.35917
5.30144	5.38363
5.33502	5.40753
5.35344	5.43091
5.36636	5.45378
5.45005	5.47618
5.41634	5.49811
5.43332	5.5196
5.46396	5.54066
5.49876	5.56132
5.49413	5.58158
5.49455	5.60146
5.53169	5.62097
5.56377	5.64014
5.56872	5.65897
5.56712	5.67747
5.59232	5.69565
5.6248	5.71352
5.65375	5.73111
5.65288	5.7484
5.63909	5.76542
5.64338	5.78217
5.67762	5.79866
5.70581	5.8149
5.73885	5.8309
5.73673	5.84665
5.718	5.86218
5.67776	5.87749
5.71052	5.89257
5.76666	5.90745
1.97699	2.03467
2.31289	2.33536
2.50967	2.56858
2.65965	2.75914
2.77748	2.92026
2.91195	3.05982
2.98704	3.18293
3.08118	3.29305
3.16706	3.39267
3.25726	3.48361
3.32587	3.56727
3.3994	3.64472
3.4789	3.71684
3.54436	3.78429
3.59705	3.84765
3.52811	3.9074
3.73423	3.96391
3.79676	4.01752
3.84081	4.06851
3.89785	4.11713
3.92147	4.16359
3.75634	4.20808
4.01605	4.25074
4.07985	4.29174
4.12145	4.33118
4.17949	4.36919
4.22864	4.40587
4.27171	4.4413
4.30553	4.47557
4.33803	4.50876
4.3939	4.54092
4.4092	4.57212
4.45615	4.60242
4.36575	4.63186
4.51748	4.6605
4.54835	4.68837
4.57729	4.71552
4.62026	4.74198
4.6334	4.76779
4.6686	4.79298
4.68358	4.81757
4.71562	4.8416
4.75498	4.86509
4.7732	4.88806
4.77628	4.91054
4.85875	4.93254
4.82994	4.95409
4.85156	4.97521
4.87955	4.99591
4.91332	5.0162
4.91231	5.03611
4.91845	5.05565
4.9455	5.07483
4.97829	5.09366
4.98559	5.11216
4.99096	5.13034
5.01772	5.1482
5.04376	5.16577
5.07433	5.18305
5.07461	5.20004
5.06144	5.21676
5.06755	5.23322
5.0994	5.24943
5.12732	5.26539
5.1615	5.2811
5.16106	5.29659
5.14386	5.31185
5.10756	5.32689
5.1428	5.34171
5.20113	5.35633
1.59049	1.58333
1.92687	1.87914
2.13172	2.10859
2.2932	2.29606
2.4138	2.45457
2.54246	2.59187
2.61522	2.71299
2.71205	2.82132
2.79426	2.91933
2.88455	3.0088
2.94958	3.0911
3.02312	3.1673
3.10424	3.23825
3.17187	3.30461
3.2137	3.36695
3.13692	3.42572
3.351	3.48132
3.4075	3.53406
3.46508	3.58423
3.51653	3.63206
3.54694	3.67777
3.40892	3.72153
3.64408	3.76351
3.69951	3.80384
3.74171	3.84264
3.79746	3.88004
3.84817	3.91612
3.89487	3.95098
3.92779	3.9847
3.9545	4.01734
4.01402	4.04899
4.01946	4.07968
4.07149	4.10949
3.98848	4.13846
4.13249	4.16663
4.16029	4.19405
4.18531	4.22076
4.2383	4.24679
4.24352	4.27218
4.28701	4.29696
4.298	4.32116
4.32343	4.3448
4.36318	4.3679
4.37722	4.3905
4.38651	4.41262
4.47328	4.43427
4.43753	4.45547
4.45278	4.47624
4.47883	4.4966
4.51278	4.51657
4.50764	4.53616
4.52261	4.55538
4.55391	4.57425
4.58408	4.59277
4.58804	4.61097
4.58479	4.62886
4.60783	4.64643
4.6437	4.66372
4.67115	4.68071
4.67083	4.69743
4.65381	4.71389
4.65297	4.73008
4.68998	4.74602
4.72422	4.76172
4.75408	4.77718
4.74963	4.79242
4.72851	4.80743
4.68165	4.82222
4.70164	4.83681
4.76632	4.85119
2.0136	1.16674
2.33639	1.45805
2.52382	1.68402
2.664	1.86864
2.78584	2.02474
2.91811	2.15996
2.98125	2.27923
3.07617	2.38592
3.15618	2.48244
3.25993	2.57055
3.31523	2.6516
3.38551	2.72665
3.4635	2.79651
3.53356	2.86187
3.58052	2.92326
3.50229	2.98114
3.71111	3.03589
3.78073	3.08783
3.8335	3.13723
3.88624	3.18434
3.9141	3.22936
3.79219	3.27245
3.99874	3.31379
4.0746	3.35351
4.11269	3.39172
4.16576	3.42855
4.20713	3.46409
4.25926	3.49842
4.29633	3.53162
4.31905	3.56377
4.38185	3.59493
4.38697	3.62516
4.43403	3.65452
4.37325	3.68304
4.49183	3.71079
4.5122	3.73779
4.54449	3.7641
4.58575	3.78973
4.60162	3.81474
4.63759	3.83914
4.6473	3.86297
4.67538	3.88625
4.71385	3.90901
4.72597	3.93126
4.73245	3.95304
4.81488	3.97436
4.77985	3.99524
4.79611	4.0157
4.82578	4.03575
4.86107	4.05541
4.84889	4.0747
4.86	4.09363
4.87794	4.11221
4.91503	4.13046
4.91851	4.14838
4.91133	4.16599
4.93671	4.1833
4.96878	4.20032
5.00286	4.21706
4.99711	4.23353
4.97098	4.24973
4.96111	4.26568
4.99563	4.28138
5.03339	4.29684
5.06621	4.31206
5.06321	4.32707
5.0389	4.34185
4.98316	4.35642
4.99463	4.37078
5.05406	4.38495
1.48231	0.77993
1.82475	1.06707
2.00497	1.2898
2.14962	1.47178
2.26324	1.62564
2.38297	1.75892
2.44503	1.87649
2.53217	1.98165
2.62228	2.07678
2.70283	2.16363
2.7705	2.24352
2.83721	2.31749
2.91952	2.38636
2.96806	2.45077
3.02391	2.51128
2.94516	2.56834
3.15419	2.6223
3.21276	2.6735
3.26501	2.7222
3.31621	2.76863
3.34159	2.813
3.20324	2.85548
3.42805	2.89623
3.49644	2.93537
3.53402	2.97304
3.58799	3.00934
3.63823	3.04437
3.67694	3.07821
3.71707	3.11093
3.74188	3.14262
3.79809	3.17334
3.8152	3.20314
3.85929	3.23207
3.77869	3.26019
3.91835	3.28753
3.9445	3.31415
3.96792	3.34008
4.01782	3.36535
4.02677	3.39
4.0626	3.41405
4.07812	3.43754
4.09922	3.46048
4.13699	3.48291
4.1545	3.50485
4.16251	3.52632
4.25017	3.54733
4.21262	3.56791
4.23058	3.58808
4.25838	3.60784
4.29452	3.62722
4.2849	3.64624
4.3011	3.66489
4.32041	3.68321
4.35558	3.70119
4.36114	3.71886
4.35835	3.73622
4.38167	3.75328
4.41395	3.77006
4.44673	3.78656
4.44239	3.80279
4.42028	3.81876
4.42056	3.83447
4.45223	3.84995
4.49182	3.86519
4.5236	3.8802
4.51754	3.89499
4.49433	3.90956
4.44156	3.92392
4.46376	3.93808
4.52929	3.95204
0.89365	0.41893
1.24601	0.70218
1.4498	0.92188
1.60089	1.10139
1.71512	1.25317
1.84925	1.38464
1.91294	1.50061
2.01263	1.60435
2.08896	1.69819
2.17839	1.78386
2.23533	1.86267
2.31166	1.93564
2.38833	2.00356
2.43931	2.06711
2.49558	2.1268
2.45833	2.18308
2.62088	2.23631
2.68366	2.28681
2.72552	2.33485
2.77614	2.38066
2.8062	2.42442
2.69101	2.46633
2.90067	2.50652
2.95725	2.54514
3.01807	2.58229
3.04349	2.6181
3.09555	2.65265
3.13283	2.68603
3.17445	2.71832
3.20899	2.74958
3.25577	2.77987
3.26805	2.80927
3.31665	2.83781
3.22511	2.86554
3.3775	2.89252
3.40641	2.91878
3.43639	2.94435
3.48839	2.96928
3.4897	2.99359
3.53558	3.01732
3.54397	3.04049
3.56277	3.06312
3.60194	3.08525
3.62032	3.10689
3.6298	3.12806
3.71448	3.14879
3.67943	3.16909
3.69623	3.18899
3.71855	3.20848
3.74634	3.2276
3.75192	3.24636
3.76786	3.26476
3.7918	3.28283
3.81576	3.30057
3.82385	3.318
3.83412	3.33512
3.85568	3.35195
3.88238	3.3685
3.90681	3.38477
3.90762	3.40078
3.89928	3.41654
3.90892	3.43204
3.94475	3.44731
3.96883	3.46234
3.99247	3.47715
3.98813	3.49173
3.9773	3.50611
3.94381	3.52027
3.96898	3.53424
4.02337	3.54801
-0.06705	0.0805
0.27356	0.3601
0.47527	0.57697
0.62041	0.75417
0.73878	0.90399
0.84637	1.03377
0.90634	1.14824
1.02557	1.25064
1.09777	1.34328
1.16227	1.42784
1.2409	1.50563
1.29921	1.57766
1.38247	1.64471
1.4169	1.70744
1.47372	1.76636
1.47768	1.82191
1.58576	1.87446
1.64968	1.92431
1.68007	1.97173
1.74561	2.01694
1.77268	2.06015
1.72493	2.10151
1.85128	2.14119
1.89861	2.1793
1.94848	2.21598
1.97884	2.25133
1.99913	2.28544
2.04465	2.31838
2.09832	2.35025
2.11301	2.38111
2.15378	2.41102
2.18648	2.44003
2.22042	2.4682
2.16303	2.49558
2.261	2.52221
2.28068	2.54813
2.31613	2.57338
2.35205	2.59798
2.36715	2.62198
2.4033	2.6454
2.41662	2.66827
2.44451	2.69061
2.48441	2.71246
2.49446	2.73382
2.4921	2.75472
2.54588	2.77518
2.53348	2.79522
2.57519	2.81486
2.61168	2.8341
2.63569	2.85297
2.62904	2.87149
2.64383	2.88965
2.6642	2.90749
2.69859	2.925
2.70604	2.9422
2.70237	2.9591
2.71229	2.97572
2.74107	2.99205
2.77074	3.00812
2.78552	3.02392
2.7921	3.03947
2.78845	3.05478
2.8155	3.06985
2.84701	3.08469
2.871	3.0993
2.86661	3.1137
2.85596	3.12789
2.84333	3.14187
2.86009	3.15566
2.90733	3.16925
-0.62597	-0.238
-0.26461	0.03816
-0.09633	0.25237
0.06881	0.42739
0.18863	0.57537
0.27746	0.70355
0.35822	0.81662
0.4615	0.91776
0.52377	1.00925
0.58688	1.09278
0.67906	1.16962
0.73856	1.24076
0.78553	1.30699
0.85421	1.36894
0.91248	1.42714
0.92727	1.48201
1.03371	1.53391
1.03853	1.58315
1.11596	1.62998
1.15489	1.67464
1.19868	1.71731
1.15588	1.75817
1.29782	1.79736
1.3338	1.83501
1.36392	1.87123
1.41973	1.90615
1.45338	1.93983
1.46117	1.97238
1.54145	2.00385
1.57021	2.03433
1.59415	2.06387
1.63768	2.09253
1.66049	2.12035
1.74072	2.1474
1.72821	2.1737
1.7616	2.1993
1.79366	2.22423
1.81632	2.24854
1.86496	2.27224
1.8774	2.29537
1.91634	2.31796
1.93124	2.34003
1.9489	2.3616
1.99024	2.3827
2.03025	2.40335
2.06262	2.42356
2.07396	2.44335
2.10314	2.46275
2.14089	2.48176
2.17021	2.5004
2.1794	2.51868
2.18087	2.53662
2.18735	2.55424
2.22112	2.57154
2.24908	2.58853
2.28306	2.60522
2.303	2.62163
2.31327	2.63777
2.33923	2.65363
2.36127	2.66924
2.38083	2.6846
2.40164	2.69972
2.40551	2.7146
2.42345	2.72926
2.44807	2.7437
2.46669	2.75792
2.48116	2.77193
2.49933	2.78574
2.5295	2.79936
2.55831	2.81279
-0.8008	-0.5388
-0.45277	-0.26589
-0.29528	-0.0542
-0.13152	0.11877
-0.000374857	0.26501
0.11642	0.39168
0.17007	0.50342
0.22308	0.60338
0.32719	0.69379
0.41134	0.77634
0.46123	0.85227
0.50958	0.92258
0.53376	0.98803
0.61216	1.04926
0.66297	1.10677
0.67271	1.16099
0.75989	1.21229
0.76787	1.26095
0.85199	1.30723
0.87651	1.35136
0.91264	1.39353
0.90992	1.43391
0.99041	1.47264
1.02621	1.50984
1.08031	1.54565
1.10522	1.58015
1.12621	1.61344
1.1821	1.6456
1.20974	1.67671
1.23351	1.70683
1.25888	1.73602
1.30792	1.76434
1.33057	1.79184
1.27094	1.81856
1.38453	1.84456
1.39378	1.86986
1.42548	1.8945
1.46001	1.91852
1.47922	1.94194
1.51131	1.9648
1.52926	1.98713
1.55342	2.00894
1.56965	2.03025
1.58572	2.05111
1.62284	2.07151
1.66481	2.09148
1.65365	2.11104
1.6804	2.13021
1.70233	2.14899
1.72404	2.16742
1.73139	2.18549
1.76025	2.20322
1.76646	2.22063
1.7876	2.23772
1.80415	2.25451
1.81756	2.27101
1.85574	2.28723
1.8814	2.30317
1.88827	2.31885
1.89585	2.33428
1.90425	2.34946
1.91746	2.3644
1.92788	2.37911
1.95537	2.39359
1.97648	2.40786
1.98086	2.42191
1.97557	2.43576
1.97321	2.44941
2.00834	2.46287
2.05477	2.47614

## Sheet: Milan
Observed	Predicted
3.53152	3.69538
3.86897	3.96985
4.05907	4.18275
4.20166	4.35669
4.31004	4.50376
4.40229	4.63116
4.48205	4.74354
4.55639	4.84406
4.6321	4.93499
4.67577	5.01801
4.76374	5.09437
4.82049	5.16508
4.87236	5.2309
4.96686	5.29248
4.97477	5.35032
4.94227	5.40485
5.07426	5.45644
5.15939	5.50537
5.18233	5.55192
5.25952	5.59631
5.27397	5.63872
5.16356	5.67932
5.37148	5.71827
5.39928	5.75569
5.45514	5.7917
5.47978	5.82639
5.57318	5.85987
5.60538	5.89222
5.61744	5.9235
5.6496	5.95379
5.66376	5.98315
5.73024	6.01163
5.75976	6.03929
5.79358	6.06617
5.8216	6.09231
5.85401	6.11775
5.88505	6.14253
5.92204	6.16669
5.93556	6.19025
5.98012	6.21324
6.01199	6.23569
6.01349	6.25762
6.05003	6.27906
6.07512	6.30003
6.09313	6.32055
6.15863	6.34064
6.14793	6.36031
6.16396	6.37958
6.18655	6.39848
6.22183	6.417
6.23783	6.43518
6.25896	6.45301
6.26303	6.47052
6.30884	6.48771
6.31009	6.50459
6.32155	6.52119
6.33177	6.5375
6.35252	6.55353
6.38814	6.5693
6.39807	6.58482
6.39868	6.60008
6.40681	6.61511
6.44447	6.6299
6.47694	6.64447
6.50031	6.65881
6.50225	6.67295
6.49457	6.68688
6.46712	6.7006
6.45594	6.71414
6.5009	6.72748
3.34102	3.39507
3.67187	3.66296
3.86143	3.87075
3.99426	4.04053
4.09738	4.18407
4.18476	4.30842
4.25849	4.4181
4.34382	4.51621
4.4057	4.60496
4.44884	4.68599
4.53024	4.76053
4.57927	4.82954
4.64357	4.89378
4.70999	4.95388
4.73231	5.01033
4.71747	5.06356
4.82385	5.11391
4.89562	5.16167
4.91992	5.20711
4.97933	5.25043
4.99483	5.29182
4.93672	5.33145
5.07044	5.36947
5.12019	5.40599
5.15891	5.44113
5.19784	5.475
5.24723	5.50768
5.30831	5.53924
5.31474	5.56978
5.34466	5.59934
5.36174	5.628
5.39818	5.6558
5.43732	5.68279
5.48816	5.70902
5.49919	5.73454
5.52062	5.75937
5.56288	5.78356
5.60077	5.80714
5.61356	5.83013
5.65161	5.85257
5.67726	5.87448
5.68855	5.89589
5.72648	5.91682
5.74425	5.93728
5.76401	5.95731
5.81498	5.97691
5.81203	5.99612
5.83148	6.01493
5.8582	6.03337
5.88748	6.05145
5.90276	6.06919
5.9161	6.08659
5.93309	6.10368
5.97193	6.12046
5.97533	6.13694
5.98589	6.15314
5.99927	6.16906
6.02642	6.18471
6.06107	6.2001
6.0644	6.21524
6.05718	6.23014
6.06217	6.24481
6.09805	6.25924
6.13448	6.27346
6.1558	6.28746
6.16127	6.30126
6.15633	6.31485
6.13117	6.32825
6.1073	6.34146
6.13139	6.35449
3.37461	3.15527
3.70143	3.41791
3.90101	3.62162
4.0342	3.78807
4.14086	3.9288
4.22015	4.05071
4.29738	4.15824
4.38573	4.25443
4.4451	4.34144
4.49722	4.42088
4.56746	4.49395
4.62109	4.56161
4.67678	4.6246
4.74511	4.68352
4.76584	4.73886
4.74193	4.79105
4.8585	4.84041
4.92965	4.88723
4.95795	4.93178
5.01217	4.97425
5.02626	5.01483
4.97297	5.05368
5.10415	5.09095
5.15758	5.12676
5.18793	5.16121
5.23293	5.19441
5.27806	5.22645
5.33988	5.2574
5.35256	5.28734
5.37243	5.31632
5.39602	5.34441
5.43688	5.37167
5.47007	5.39813
5.52959	5.42385
5.53254	5.44886
5.55752	5.47321
5.59283	5.49692
5.64115	5.52004
5.64092	5.54258
5.67737	5.56458
5.70367	5.58606
5.71821	5.60705
5.75906	5.62757
5.7756	5.64763
5.79338	5.66727
5.84444	5.68649
5.84258	5.70531
5.85548	5.72376
5.8779	5.74183
5.9038	5.75956
5.92214	5.77695
5.94999	5.79402
5.96945	5.81077
6.00499	5.82722
5.99839	5.84338
6.00542	5.85926
6.02165	5.87486
6.05008	5.89021
6.08206	5.9053
6.08709	5.92014
6.08332	5.93475
6.08119	5.94913
6.12155	5.96328
6.15447	5.97722
6.17686	5.99095
6.18155	6.00447
6.17743	6.0178
6.15102	6.03094
6.12947	6.04389
6.15953	6.05666
3.24669	2.95564
3.57522	3.21391
3.76108	3.41423
3.88748	3.57791
3.99923	3.7163
4.0842	3.83618
4.15626	3.94191
4.24172	4.0365
4.3015	4.12207
4.34738	4.20018
4.42009	4.27204
4.47022	4.33857
4.52835	4.4005
4.58771	4.45844
4.6172	4.51287
4.60097	4.56418
4.71417	4.61272
4.77096	4.65877
4.80567	4.70257
4.85729	4.74433
4.87277	4.78424
4.8409	4.82245
4.94773	4.85909
5.00605	4.8943
5.0443	4.92819
5.07189	4.96083
5.11825	4.99234
5.1717	5.02277
5.19138	5.05221
5.21432	5.08071
5.23693	5.10834
5.27367	5.13514
5.30736	5.16116
5.37973	5.18645
5.36911	5.21105
5.39144	5.23499
5.43501	5.25831
5.48256	5.28104
5.47903	5.3032
5.52376	5.32484
5.55269	5.34596
5.55261	5.3666
5.59735	5.38678
5.61558	5.40651
5.6294	5.42581
5.67076	5.44471
5.68063	5.46322
5.69398	5.48136
5.71273	5.49914
5.73953	5.51657
5.76395	5.53367
5.79104	5.55045
5.81364	5.56693
5.84943	5.5831
5.84037	5.59899
5.8527	5.6146
5.86212	5.62995
5.89223	5.64504
5.92583	5.65988
5.93126	5.67448
5.92316	5.68884
5.9254	5.70298
5.95995	5.7169
6.00059	5.7306
6.02124	5.7441
6.02685	5.7574
6.02154	5.77051
5.99479	5.78343
5.96341	5.79616
5.9794	5.80872
3.09897	2.78464
3.42017	3.03916
3.61085	3.23658
3.74343	3.39788
3.84925	3.53426
3.93453	3.6524
4.01287	3.75661
4.09321	3.84982
4.15574	3.93414
4.20592	4.01112
4.27174	4.08194
4.32206	4.1475
4.3849	4.20854
4.43626	4.26564
4.46435	4.31928
4.47612	4.36985
4.56343	4.41768
4.6233	4.46306
4.64658	4.50623
4.69771	4.54739
4.71494	4.58671
4.70294	4.62437
4.7926	4.66048
4.84068	4.69518
4.87759	4.72857
4.90918	4.76075
4.95949	4.79179
5.00036	4.82179
5.02229	4.8508
5.04511	4.87888
5.06877	4.90611
5.09066	4.93252
5.13394	4.95817
5.19969	4.98309
5.19493	5.00733
5.21771	5.03092
5.25667	5.0539
5.30231	5.0763
5.3047	5.09815
5.34002	5.11947
5.36955	5.14029
5.37825	5.16063
5.42179	5.18051
5.43527	5.19995
5.45391	5.21898
5.48762	5.23761
5.50106	5.25585
5.51604	5.27372
5.54076	5.29124
5.56889	5.30842
5.58589	5.32527
5.60862	5.34181
5.63514	5.35805
5.67226	5.37399
5.67066	5.38965
5.67505	5.40503
5.67922	5.42016
5.71154	5.43503
5.74673	5.44965
5.75451	5.46404
5.74672	5.47819
5.75044	5.49213
5.77528	5.50584
5.81924	5.51935
5.84165	5.53265
5.85049	5.54576
5.84907	5.55868
5.82369	5.57141
5.78893	5.58396
5.79309	5.59633
2.83886	2.63508
3.16566	2.88632
3.34575	3.08119
3.48005	3.24042
3.58597	3.37505
3.67025	3.49166
3.75642	3.59453
3.82054	3.68654
3.88191	3.76978
3.93709	3.84577
4.00146	3.91567
4.04766	3.98039
4.10346	4.04065
4.15067	4.09701
4.18911	4.14995
4.20878	4.19987
4.28423	4.24709
4.33247	4.29189
4.36239	4.3345
4.41405	4.37512
4.42846	4.41395
4.43907	4.45111
4.50575	4.48677
4.55084	4.52102
4.58912	4.55398
4.62039	4.58574
4.66767	4.61639
4.68979	4.64599
4.72074	4.67463
4.74901	4.70236
4.76431	4.72923
4.79183	4.7553
4.82966	4.78062
4.89735	4.80522
4.89106	4.82915
4.90374	4.85244
4.9495	4.87512
4.99284	4.89723
5.00141	4.9188
5.03393	4.93984
5.05998	4.96039
5.06967	4.98047
5.10781	5.0001
5.12418	5.01929
5.14438	5.03807
5.17724	5.05646
5.19082	5.07447
5.19854	5.09211
5.22209	5.10941
5.24799	5.12636
5.27027	5.143
5.28998	5.15932
5.31558	5.17535
5.34527	5.19109
5.35042	5.20654
5.35744	5.22173
5.36398	5.23666
5.39664	5.25134
5.42273	5.26577
5.4334	5.27998
5.4318	5.29395
5.43628	5.3077
5.45905	5.32124
5.4963	5.33458
5.51549	5.34771
5.52653	5.36065
5.53308	5.3734
5.51413	5.38596
5.47787	5.39835
5.48086	5.41057
2.58071	2.50216
2.91567	2.75049
3.10932	2.94311
3.23753	3.10049
3.34803	3.23356
3.42813	3.34882
3.51009	3.4505
3.58677	3.54144
3.64666	3.62372
3.69764	3.69883
3.76258	3.76792
3.80567	3.83189
3.85465	3.89144
3.91079	3.94715
3.94893	3.99949
3.96108	4.04883
4.03601	4.0955
4.08367	4.13977
4.11744	4.18189
4.16714	4.22205
4.17652	4.26042
4.18128	4.29716
4.256	4.33239
4.29275	4.36625
4.33765	4.39883
4.36706	4.43022
4.40245	4.46051
4.44647	4.48978
4.46997	4.51808
4.49536	4.54549
4.52614	4.57205
4.53383	4.59782
4.57631	4.62284
4.62906	4.64716
4.63397	4.67081
4.6506	4.69383
4.69131	4.71625
4.72751	4.7381
4.74107	4.75942
4.77383	4.78022
4.79789	4.80053
4.81041	4.82038
4.83476	4.83978
4.86051	4.85875
4.88042	4.87731
4.90896	4.89549
4.92483	4.91329
4.93573	4.93072
4.95794	4.94782
4.98042	4.96458
5.00113	4.98102
5.02681	4.99716
5.06134	5.013
5.08771	5.02855
5.08513	5.04383
5.0892	5.05884
5.09797	5.0736
5.12917	5.08811
5.16048	5.10237
5.16652	5.11641
5.16437	5.13022
5.16585	5.14382
5.18544	5.1572
5.22072	5.17038
5.24293	5.18336
5.25861	5.19615
5.26428	5.20875
5.2454	5.22117
5.21401	5.23341
5.21919	5.24549
2.51819	2.38257
2.84664	2.62828
3.03793	2.81886
3.16102	2.97458
3.28355	3.10624
3.35524	3.22029
3.43854	3.32089
3.51504	3.41088
3.57717	3.49229
3.62132	3.5666
3.69444	3.63497
3.74397	3.69826
3.79371	3.75719
3.84632	3.81231
3.88296	3.86409
3.89055	3.91291
3.96388	3.95909
4.02966	4.0029
4.05554	4.04457
4.10955	4.0843
4.1145	4.12227
4.11417	4.15862
4.19318	4.19349
4.23021	4.22698
4.27943	4.25922
4.31071	4.29028
4.34229	4.32025
4.39599	4.34921
4.42603	4.37721
4.43974	4.40433
4.48268	4.43061
4.47004	4.45611
4.52676	4.48087
4.56362	4.50493
4.58034	4.52833
4.58422	4.55111
4.6393	4.57329
4.67448	4.59492
4.68851	4.61601
4.72657	4.63659
4.75208	4.65669
4.75907	4.67632
4.78745	4.69552
4.8125	4.71429
4.83132	4.73266
4.85479	4.75064
4.8729	4.76825
4.89218	4.7855
4.91932	4.80242
4.94031	4.819
4.95631	4.83527
4.98504	4.85124
5.01832	4.86691
5.05093	4.8823
5.0417	4.89742
5.04448	4.91227
5.04978	4.92687
5.0803	4.94123
5.11748	4.95534
5.12754	4.96923
5.11819	4.9829
5.11784	4.99635
5.13784	5.00959
5.17561	5.02263
5.20256	5.03547
5.22085	5.04813
5.22203	5.0606
5.19759	5.07289
5.16086	5.085
5.16637	5.09695
2.37122	2.27386
2.70931	2.51719
2.90009	2.70593
3.02476	2.86014
3.14911	2.99052
3.22245	3.10347
3.30332	3.20309
3.38635	3.29221
3.44522	3.37282
3.48211	3.44642
3.56489	3.51412
3.61293	3.5768
3.67918	3.63516
3.71253	3.68974
3.75939	3.74102
3.78108	3.78937
3.84513	3.8351
3.90356	3.87848
3.93757	3.91975
3.98579	3.9591
3.99354	3.9967
4.00451	4.0327
4.06345	4.06722
4.10727	4.1004
4.1603	4.13232
4.19034	4.16308
4.21442	4.19276
4.26971	4.22144
4.30391	4.24917
4.31754	4.27602
4.36264	4.30205
4.34077	4.3273
4.40127	4.35182
4.44978	4.37565
4.45776	4.39882
4.45987	4.42138
4.51739	4.44335
4.56091	4.46476
4.56299	4.48565
4.61149	4.50603
4.63574	4.52594
4.62747	4.54538
4.66399	4.56439
4.69141	4.58298
4.70085	4.60117
4.72207	4.61898
4.74439	4.63642
4.76343	4.6535
4.79398	4.67025
4.81177	4.68668
4.83369	4.70279
4.85789	4.7186
4.8903	4.73412
4.92459	4.74936
4.91209	4.76433
4.91604	4.77904
4.92079	4.7935
4.95517	4.80772
4.99579	4.8217
4.99877	4.83545
4.97936	4.84898
4.97439	4.8623
4.98726	4.87542
5.02978	4.88833
5.06475	4.90105
5.0846	4.91358
5.08859	4.92593
5.06427	4.9381
5.0133	4.9501
5.00885	4.96193
2.29613	2.17422
2.63129	2.41536
2.81831	2.60241
2.95159	2.75524
3.06848	2.88445
3.14863	2.99638
3.23381	3.09511
3.30534	3.18343
3.36934	3.26332
3.40511	3.33626
3.49087	3.40335
3.53458	3.46547
3.59554	3.52331
3.63754	3.5774
3.68282	3.62822
3.7152	3.67613
3.76538	3.72146
3.82596	3.76445
3.86341	3.80535
3.91451	3.84434
3.91422	3.8816
3.93043	3.91728
3.97923	3.9515
4.03422	3.98437
4.08544	4.01601
4.11056	4.04649
4.14386	4.07591
4.19193	4.10433
4.22412	4.13181
4.24378	4.15842
4.2832	4.18422
4.27168	4.20924
4.32831	4.23354
4.36316	4.25715
4.38364	4.28012
4.38733	4.30248
4.44505	4.32425
4.48441	4.34547
4.4856	4.36617
4.53666	4.38637
4.55851	4.40609
4.55317	4.42536
4.59015	4.4442
4.61742	4.46262
4.62459	4.48065
4.6363	4.4983
4.66425	4.51558
4.69199	4.53252
4.72707	4.54912
4.73995	4.56539
4.76039	4.58136
4.77936	4.59703
4.81735	4.61241
4.84593	4.62751
4.84069	4.64235
4.84328	4.65693
4.84689	4.67126
4.88009	4.68535
4.91653	4.6992
4.92261	4.71283
4.9085	4.72624
4.90564	4.73945
4.91585	4.75244
4.95561	4.76524
4.98833	4.77784
5.00825	4.79026
5.01763	4.8025
4.99698	4.81456
4.94203	4.82645
4.92491	4.83817
2.09572	2.08225
2.42776	2.32138
2.61493	2.50687
2.7506	2.65842
2.86244	2.78655
2.94645	2.89755
3.02042	2.99545
3.09916	3.08303
3.16225	3.16226
3.20094	3.23458
3.27865	3.30112
3.32698	3.36272
3.38479	3.42007
3.43202	3.47371
3.4737	3.52411
3.49953	3.57162
3.55389	3.61656
3.61257	3.6592
3.65256	3.69975
3.69925	3.73842
3.70071	3.77537
3.71911	3.81075
3.77086	3.84468
3.82069	3.87728
3.87067	3.90865
3.90026	3.93888
3.9294	3.96805
3.98196	3.99623
4.01598	4.02349
4.03173	4.04988
4.06673	4.07546
4.06866	4.10027
4.11583	4.12437
4.16171	4.14779
4.17238	4.17056
4.17561	4.19273
4.23422	4.21432
4.27727	4.23536
4.2766	4.25589
4.32605	4.27592
4.35022	4.29548
4.34431	4.31459
4.37814	4.33327
4.40576	4.35154
4.42359	4.36942
4.4387	4.38692
4.46076	4.40406
4.4858	4.42085
4.51902	4.43731
4.53534	4.45345
4.555	4.46928
4.57285	4.48482
4.60946	4.50007
4.63982	4.51505
4.63259	4.52976
4.63744	4.54422
4.64586	4.55843
4.68283	4.5724
4.71554	4.58614
4.71785	4.59966
4.70606	4.61296
4.70728	4.62605
4.72356	4.63893
4.76624	4.65162
4.79561	4.66412
4.81072	4.67644
4.81382	4.68857
4.78769	4.70053
4.73416	4.71233
4.72081	4.72395
2.00782	1.99686
2.33897	2.23412
2.52328	2.41815
2.65361	2.56852
2.76802	2.69565
2.84322	2.80578
2.92156	2.90292
3.00573	2.98981
3.06016	3.06842
3.10722	3.14018
3.17788	3.20619
3.2248	3.26731
3.27988	3.32421
3.32156	3.37744
3.36788	3.42744
3.38405	3.47458
3.45088	3.51917
3.51306	3.56147
3.54507	3.60171
3.58901	3.64008
3.59095	3.67674
3.61623	3.71184
3.66277	3.7455
3.7115	3.77785
3.75445	3.80898
3.78783	3.83897
3.81806	3.86791
3.86877	3.89587
3.90179	3.92291
3.91712	3.9491
3.95498	3.97447
3.95135	3.99909
3.99822	4.023
4.06035	4.04623
4.05254	4.06883
4.05165	4.09083
4.11546	4.11225
4.15471	4.13313
4.1581	4.15349
4.20373	4.17337
4.23132	4.19277
4.22088	4.21173
4.24418	4.23027
4.27917	4.24839
4.30133	4.26613
4.32091	4.28349
4.33666	4.3005
4.36	4.31716
4.39309	4.33349
4.41014	4.34951
4.42811	4.36522
4.44875	4.38063
4.47799	4.39577
4.51034	4.41063
4.50703	4.42522
4.51236	4.43957
4.51402	4.45367
4.54556	4.46753
4.58072	4.48116
4.58748	4.49457
4.58133	4.50777
4.58251	4.52075
4.59606	4.53354
4.64016	4.54613
4.66482	4.55853
4.67869	4.57075
4.6822	4.58279
4.65698	4.59466
4.60932	4.60636
4.60297	4.61789
1.80928	1.91717
2.15181	2.15268
2.33751	2.33536
2.46004	2.48462
2.57843	2.61082
2.64693	2.72013
2.72704	2.81656
2.8141	2.90281
2.86915	2.98084
2.91238	3.05207
2.97867	3.1176
3.02937	3.17827
3.08385	3.23475
3.12913	3.28758
3.17395	3.33721
3.19192	3.38401
3.25782	3.42827
3.31057	3.47026
3.34087	3.5102
3.38969	3.54829
3.39158	3.58468
3.41815	3.61952
3.44928	3.65294
3.5045	3.68505
3.544	3.71595
3.57465	3.74572
3.60076	3.77445
3.66165	3.8022
3.69149	3.82904
3.70139	3.85504
3.74134	3.88023
3.73273	3.90467
3.7798	3.9284
3.82162	3.95146
3.83364	3.97389
3.83286	3.99572
3.89029	4.01699
3.91772	4.03771
3.93086	4.05793
3.98344	4.07766
4.00371	4.09692
3.99128	4.11574
4.00893	4.13414
4.045	4.15213
4.07123	4.16974
4.08279	4.18697
4.10223	4.20385
4.12694	4.22039
4.15735	4.2366
4.16871	4.2525
4.19055	4.2681
4.21393	4.2834
4.25072	4.29842
4.27664	4.31317
4.26809	4.32766
4.27119	4.3419
4.28071	4.35589
4.31679	4.36965
4.34827	4.38318
4.3462	4.3965
4.33765	4.40959
4.33964	4.42249
4.3515	4.43518
4.3949	4.44768
4.4204	4.45999
4.43392	4.47212
4.43553	4.48407
4.41431	4.49585
4.37235	4.50746
4.36526	4.51891
1.8455	1.84246
2.20611	2.07633
2.3903	2.25774
2.51443	2.40596
2.63841	2.53128
2.70727	2.63984
2.77986	2.7356
2.86243	2.82125
2.92513	2.89873
2.97075	2.96947
3.03237	3.03454
3.07916	3.09479
3.14561	3.15088
3.17605	3.20335
3.21325	3.25264
3.24095	3.2991
3.29187	3.34306
3.34388	3.38476
3.37603	3.42442
3.42423	3.46224
3.43001	3.49838
3.4514	3.53298
3.49082	3.56617
3.54576	3.59805
3.57051	3.62874
3.60144	3.6583
3.62106	3.68683
3.66457	3.71439
3.69664	3.74105
3.71664	3.76686
3.75491	3.79187
3.73832	3.81614
3.79302	3.83971
3.81558	3.86261
3.83959	3.88489
3.82942	3.90657
3.89578	3.92768
3.91799	3.94827
3.92872	3.96834
3.97653	3.98793
3.99481	4.00706
3.9903	4.02575
4.00354	4.04402
4.0334	4.06189
4.05947	4.07937
4.06626	4.09649
4.08277	4.11325
4.11454	4.12968
4.13951	4.14578
4.15111	4.16156
4.15978	4.17705
4.19069	4.19224
4.23015	4.20716
4.24766	4.22181
4.23882	4.2362
4.24681	4.25034
4.25567	4.26423
4.28756	4.2779
4.31515	4.29134
4.31501	4.30456
4.3043	4.31756
4.30396	4.33037
4.31521	4.34297
4.35021	4.35538
4.3726	4.36761
4.39431	4.37965
4.39952	4.39152
4.38814	4.40322
4.34523	4.41475
4.33299	4.42612
1.71809	1.77214
2.05133	2.00448
2.23766	2.18469
2.37619	2.33194
2.48279	2.45643
2.56172	2.56428
2.63401	2.6594
2.73154	2.74449
2.78668	2.82147
2.8357	2.89174
2.89839	2.95638
2.94858	3.01623
3.01018	3.07195
3.04392	3.12407
3.08702	3.17303
3.11471	3.2192
3.1797	3.26286
3.22434	3.30429
3.25073	3.34369
3.30561	3.38126
3.30917	3.41716
3.30888	3.45153
3.37416	3.4845
3.42111	3.51618
3.45822	3.54666
3.48659	3.57603
3.51701	3.60437
3.53158	3.63175
3.58906	3.65823
3.59563	3.68387
3.6381	3.70872
3.62618	3.73283
3.67939	3.75624
3.69341	3.77899
3.72577	3.80112
3.7196	3.82266
3.78167	3.84364
3.81006	3.86408
3.81686	3.88403
3.86243	3.90349
3.88097	3.92249
3.87594	3.94106
3.90131	3.95921
3.92587	3.97696
3.94965	3.99433
3.95327	4.01133
3.97566	4.02798
4.00302	4.0443
4.03937	4.06029
4.0453	4.07597
4.05494	4.09136
4.08623	4.10645
4.13249	4.12127
4.14828	4.13583
4.13022	4.15012
4.14183	4.16417
4.16718	4.17797
4.20619	4.19154
4.23306	4.20489
4.2249	4.21803
4.19875	4.23095
4.19208	4.24367
4.2136	4.25619
4.25552	4.26852
4.28283	4.28066
4.30367	4.29263
4.30014	4.30442
4.27487	4.31604
4.22163	4.3275
4.2093	4.33879
1.41891	1.70574
1.73204	1.93662
1.93643	2.11571
2.06225	2.26203
2.18212	2.38575
2.25488	2.49291
2.3315	2.58744
2.41775	2.672
2.48083	2.74849
2.5257	2.81832
2.59483	2.88256
2.65151	2.94204
2.70017	2.99741
2.72835	3.0492
2.79282	3.09786
2.8049	3.14373
2.89456	3.18712
2.91894	3.22829
2.96879	3.26745
3.0123	3.30478
3.02269	3.34046
2.97991	3.37461
3.08103	3.40738
3.12741	3.43885
3.16635	3.46914
3.2079	3.49833
3.21425	3.52649
3.26624	3.5537
3.3029	3.58002
3.30239	3.6055
3.35687	3.63019
3.32554	3.65415
3.38053	3.67741
3.40044	3.70002
3.43153	3.72201
3.42987	3.74342
3.47683	3.76426
3.50696	3.78458
3.51735	3.8044
3.5722	3.82374
3.58862	3.84262
3.5691	3.86107
3.59969	3.87911
3.62404	3.89675
3.6319	3.91401
3.62972	3.93091
3.65729	3.94745
3.69059	3.96367
3.72537	3.97956
3.72139	3.99514
3.73627	4.01043
3.77836	4.02543
3.82555	4.04016
3.83572	4.05462
3.81267	4.06883
3.81731	4.08278
3.84813	4.0965
3.89684	4.10999
3.91697	4.12326
3.90898	4.13631
3.8712	4.14915
3.85547	4.16179
3.87583	4.17423
3.92056	4.18648
3.95266	4.19855
3.96982	4.21044
3.96514	4.22216
3.92806	4.23371
3.87267	4.24509
3.871	4.25632

## Sheet: Greater Boston
Observed	Predicted
1.51307	1.86166
1.99913	2.31353
2.39644	2.66403
2.62698	2.95041
2.96079	3.19254
3.17883	3.40228
3.34875	3.58729
3.5687	3.75278
3.74957	3.90249
3.96278	4.03916
4.04596	4.16489
4.17883	4.28129
4.28258	4.38966
4.4094	4.49103
4.50461	4.58626
4.29335	4.67604
4.70718	4.76097
4.78818	4.84153
4.88358	4.91817
4.96774	4.99124
5.03802	5.06106
5.00113	5.12791
5.17721	5.19203
5.23449	5.25364
5.30982	5.31292
5.35442	5.37004
5.42402	5.42516
5.45539	5.47841
5.55812	5.52992
5.58718	5.57979
5.56869	5.62812
5.72814	5.67501
5.69144	5.72054
6.0185	5.76479
5.79424	5.80783
5.86583	5.84972
5.89268	5.89052
5.90388	5.93029
5.98166	5.96907
6.00757	6.00692
6.06051	6.04388
6.07318	6.07999
6.10894	6.11529
6.15132	6.14982
6.17788	6.1836
6.20833	6.21667
6.24693	6.24905
6.26932	6.28079
6.28784	6.31189
6.31668	6.34239
6.35432	6.37231
6.39424	6.40167
6.41114	6.4305
6.44162	6.4588
6.46047	6.4866
6.48256	6.51392
6.50011	6.54077
6.5271	6.56717
6.55333	6.59313
6.56859	6.61867
6.58965	6.6438
6.60631	6.66854
6.62879	6.69289
6.66653	6.71687
6.67558	6.7405
6.68546	6.76377
6.70311	6.7867
6.70984	6.8093
6.69009	6.83158
6.69158	6.85355
1.04989	1.20157
1.46979	1.62674
1.82453	1.95653
2.08549	2.22598
2.32021	2.4538
2.57942	2.65115
2.61036	2.82522
2.87039	2.98093
3.03695	3.12179
3.28793	3.25039
3.30215	3.36868
3.42561	3.47821
3.52842	3.58017
3.64346	3.67555
3.73018	3.76515
3.6026	3.84962
3.91517	3.92953
3.98705	4.00534
4.08777	4.07745
4.15609	4.1462
4.23262	4.21189
4.2715	4.27479
4.35513	4.33512
4.4071	4.39309
4.48401	4.44886
4.51704	4.50261
4.58004	4.55447
4.6159	4.60458
4.69528	4.65304
4.72863	4.69996
4.73206	4.74544
4.84858	4.78956
4.82837	4.8324
5.08939	4.87403
4.92096	4.91452
4.98239	4.95394
5.00703	4.99233
5.0317	5.02974
5.08473	5.06624
5.10588	5.10185
5.15796	5.13663
5.16793	5.1706
5.20444	5.20382
5.23708	5.2363
5.26258	5.26808
5.28474	5.2992
5.32517	5.32967
5.34262	5.35953
5.36428	5.3888
5.39262	5.41749
5.42041	5.44564
5.45293	5.47327
5.47145	5.50039
5.50207	5.52702
5.51702	5.55318
5.53486	5.57888
5.55065	5.60414
5.57782	5.62898
5.60523	5.65341
5.61834	5.67744
5.63135	5.70109
5.64368	5.72436
5.66496	5.74728
5.70529	5.76984
5.71961	5.79207
5.72815	5.81396
5.73073	5.83554
5.72542	5.8568
5.70198	5.87777
5.70214	5.89844
0.74271	0.89465
1.17697	1.3074
1.48876	1.62756
1.71872	1.88914
1.95735	2.11031
2.18947	2.30189
2.21368	2.47088
2.47563	2.62204
2.62875	2.75879
2.86743	2.88363
2.8725	2.99847
2.98679	3.10479
3.0831	3.20378
3.1853	3.29638
3.27124	3.38336
3.26665	3.46536
3.44064	3.54294
3.50484	3.61653
3.594	3.68653
3.65463	3.75327
3.72306	3.81705
3.76297	3.87811
3.83639	3.93668
3.88913	3.99295
3.96005	4.0471
3.98562	4.09928
4.04205	4.14963
4.06488	4.19827
4.12823	4.24531
4.16441	4.29086
4.16958	4.33501
4.26033	4.37784
4.25394	4.41943
4.43864	4.45985
4.33157	4.49916
4.37737	4.53742
4.40426	4.57469
4.42303	4.61101
4.46411	4.64644
4.48597	4.68102
4.53453	4.71478
4.53606	4.74776
4.56553	4.78
4.58809	4.81154
4.61797	4.84239
4.6226	4.8726
4.66732	4.90218
4.67764	4.93117
4.6963	4.95958
4.72236	4.98744
4.74291	5.01477
4.76455	5.04159
4.78468	5.06791
4.81207	5.09377
4.82212	5.11916
4.83622	5.14411
4.85077	5.16864
4.87039	5.19275
4.89917	5.21647
4.9072	5.2398
4.91183	5.26275
4.92401	5.28535
4.94397	5.30759
4.9837	5.3295
4.99893	5.35107
5.00327	5.37233
4.98886	5.39327
4.97668	5.41392
4.95284	5.43427
4.94842	5.45434
0.582	0.69249
1.01474	1.09706
1.31903	1.41087
1.55426	1.66727
1.77148	1.88405
1.97264	2.07184
2.04814	2.23748
2.2601	2.38565
2.40834	2.51968
2.61231	2.64205
2.64445	2.75461
2.75603	2.85883
2.84613	2.95586
2.94665	3.04662
3.03191	3.13187
3.06826	3.21226
3.1995	3.28829
3.2591	3.36043
3.34252	3.42904
3.40405	3.49446
3.46671	3.55697
3.50065	3.61683
3.5814	3.67423
3.631	3.72939
3.70044	3.78247
3.72724	3.83361
3.78166	3.88296
3.81026	3.93064
3.86718	3.97675
3.90453	4.0214
3.90962	4.06467
3.99695	4.10665
3.99352	4.14742
4.16536	4.18704
4.06985	4.22557
4.11202	4.26307
4.14243	4.2996
4.15833	4.3352
4.20009	4.36993
4.22234	4.40382
4.26967	4.43691
4.27279	4.46924
4.30047	4.50084
4.32314	4.53175
4.35396	4.562
4.35612	4.59161
4.40002	4.6206
4.41414	4.64901
4.43253	4.67686
4.45369	4.70417
4.47736	4.73096
4.49598	4.75724
4.521	4.78305
4.54361	4.80839
4.55306	4.83328
4.57012	4.85774
4.58441	4.88178
4.60367	4.90541
4.62911	4.92866
4.63693	4.95153
4.64182	4.97403
4.65486	4.99618
4.6736	5.01798
4.70909	5.03945
4.72388	5.0606
4.72939	5.08143
4.71996	5.10196
4.71299	5.1222
4.69196	5.14215
4.68496	5.16181
0.41286	0.54149
0.81189	0.93995
1.12607	1.24902
1.38284	1.50155
1.56336	1.71506
1.78242	1.90001
1.83564	2.06315
2.03607	2.20908
2.18175	2.34109
2.40012	2.46161
2.41253	2.57248
2.52301	2.67512
2.61956	2.77068
2.71557	2.86007
2.79874	2.94404
2.79858	3.02321
2.96149	3.0981
3.02852	3.16914
3.11264	3.23672
3.17421	3.30115
3.24759	3.36272
3.30927	3.42167
3.3579	3.47821
3.40581	3.53253
3.47676	3.58481
3.50825	3.63518
3.56205	3.68378
3.5892	3.73074
3.65004	3.77616
3.6916	3.82013
3.69453	3.86275
3.7904	3.9041
3.78256	3.94425
3.98096	3.98327
3.86388	4.02122
3.91138	4.05816
3.94062	4.09413
3.95432	4.1292
4.00406	4.1634
4.02604	4.19678
4.07271	4.22937
4.0828	4.26121
4.11198	4.29234
4.13578	4.32278
4.16845	4.35257
4.17267	4.38173
4.21937	4.41029
4.23402	4.43827
4.25399	4.4657
4.27767	4.49259
4.30303	4.51898
4.32591	4.54487
4.34753	4.57028
4.37189	4.59524
4.38562	4.61975
4.40527	4.64384
4.42296	4.66752
4.44406	4.6908
4.46924	4.71369
4.47801	4.73621
4.48624	4.75838
4.5011	4.78019
4.52161	4.80166
4.55822	4.82281
4.57201	4.84364
4.57841	4.86416
4.57141	4.88438
4.56761	4.90431
4.54746	4.92396
4.54034	4.94333
0.55484	0.42092
0.97723	0.8145
1.27636	1.11979
1.53254	1.36923
1.73517	1.58012
1.94373	1.76281
2.02795	1.92395
2.23028	2.0681
2.38224	2.19849
2.64185	2.31753
2.62553	2.42704
2.74088	2.52843
2.84955	2.62282
2.95102	2.71112
3.03294	2.79406
2.96694	2.87226
3.20389	2.94623
3.27839	3.0164
3.375	3.08315
3.42549	3.1468
3.51549	3.20761
3.63219	3.26584
3.63223	3.32169
3.68075	3.37535
3.74832	3.42698
3.78579	3.47674
3.83951	3.52474
3.87407	3.57113
3.9389	3.61599
3.98349	3.65942
3.98189	3.70152
4.09242	3.74236
4.07675	3.78202
4.32351	3.82056
4.16359	3.85805
4.21628	3.89453
4.2471	3.93007
4.25823	3.96471
4.31815	3.99849
4.33869	4.03146
4.38807	4.06365
4.4025	4.0951
4.43322	4.12585
4.45994	4.15592
4.4956	4.18534
4.4984	4.21415
4.55145	4.24235
4.56716	4.26999
4.58631	4.29709
4.61119	4.32365
4.64044	4.34971
4.67458	4.37529
4.69591	4.40039
4.72401	4.42504
4.73458	4.44926
4.75438	4.47305
4.77196	4.49644
4.79538	4.51943
4.82433	4.54205
4.83408	4.56429
4.8447	4.58618
4.86185	4.60773
4.88335	4.62894
4.92459	4.64983
4.93853	4.6704
4.94397	4.69067
4.93688	4.71064
4.93483	4.73033
4.90792	4.74973
4.89568	4.76887
0.37787	0.32055
0.77436	0.71007
1.05845	1.01221
1.29197	1.25907
1.49384	1.46779
1.7014	1.64859
1.76859	1.80807
1.9668	1.95073
2.10915	2.07978
2.35276	2.19759
2.34325	2.30597
2.45247	2.40631
2.55356	2.49973
2.6508	2.58711
2.73294	2.6692
2.68773	2.74659
2.89617	2.8198
2.97026	2.88925
3.05977	2.95531
3.11182	3.0183
3.1976	3.07849
3.28996	3.13611
3.30852	3.19139
3.35912	3.24449
3.42556	3.29559
3.45958	3.34483
3.51523	3.39235
3.54973	3.43825
3.61144	3.48265
3.65371	3.52564
3.65247	3.5673
3.76136	3.60772
3.7436	3.64697
3.99437	3.68511
3.82966	3.72221
3.88393	3.75832
3.91086	3.79349
3.92431	3.82777
3.98223	3.86121
3.99913	3.89383
4.05057	3.92569
4.06262	3.95682
4.09279	3.98725
4.12032	4.01701
4.15336	4.04613
4.1544	4.07464
4.20971	4.10255
4.22482	4.12991
4.24381	4.15672
4.26917	4.18301
4.29811	4.2088
4.32985	4.23411
4.34832	4.25896
4.37723	4.28336
4.38972	4.30732
4.40917	4.33087
4.42516	4.35402
4.44849	4.37677
4.47677	4.39915
4.48855	4.42117
4.49914	4.44283
4.5142	4.46416
4.53466	4.48515
4.57617	4.50582
4.58912	4.52618
4.59622	4.54624
4.591	4.56601
4.5887	4.58549
4.55872	4.6047
4.54631	4.62364
0.17095	0.23457
0.56595	0.62061
0.85045	0.92005
1.06637	1.16471
1.26149	1.37157
1.4706	1.55075
1.52343	1.70881
1.71126	1.85019
1.84998	1.97809
2.08111	2.09485
2.07255	2.20226
2.18062	2.30171
2.27614	2.39429
2.3767	2.48089
2.45117	2.56225
2.44541	2.63895
2.61051	2.7115
2.67836	2.78033
2.76583	2.8458
2.82094	2.90823
2.90067	2.96788
2.98947	3.02499
3.01139	3.07977
3.06061	3.1324
3.12613	3.18304
3.15805	3.23185
3.21439	3.27894
3.24621	3.32443
3.30843	3.36843
3.35068	3.41103
3.35413	3.45233
3.45013	3.49239
3.44164	3.53128
3.66324	3.56909
3.52595	3.60585
3.57787	3.64164
3.60552	3.6765
3.61569	3.71047
3.6741	3.74361
3.69596	3.77594
3.74417	3.80752
3.75569	3.83837
3.78265	3.86852
3.8119	3.89802
3.84684	3.92688
3.84981	3.95513
3.90137	3.9828
3.91611	4.00991
3.93685	4.03648
3.9619	4.06254
3.98892	4.0881
4.0171	4.11318
4.0392	4.13781
4.06679	4.16199
4.07962	4.18574
4.09835	4.20908
4.11439	4.23201
4.13641	4.25457
4.16434	4.27675
4.17683	4.29857
4.18695	4.32004
4.20249	4.34117
4.22297	4.36198
4.26089	4.38247
4.27435	4.40264
4.28296	4.42253
4.27906	4.44212
4.27788	4.46142
4.25543	4.48046
4.24628	4.49923
0.13573	0.15937
0.54784	0.54237
0.83394	0.83945
1.04166	1.08218
1.22734	1.2874
1.42991	1.46518
1.50012	1.62199
1.66613	1.76226
1.80171	1.88915
2.02011	2.00499
2.02147	2.11155
2.12495	2.21021
2.21804	2.30206
2.31443	2.38799
2.38803	2.4687
2.38675	2.54479
2.5444	2.61678
2.61515	2.68506
2.69551	2.75002
2.75289	2.81195
2.82778	2.87113
2.90034	2.9278
2.93813	2.98214
2.98812	3.03436
3.05303	3.0846
3.08622	3.13302
3.13952	3.17974
3.17109	3.22487
3.23022	3.26853
3.27383	3.3108
3.27623	3.35176
3.37138	3.39151
3.36209	3.4301
3.58223	3.4676
3.44438	3.50408
3.49353	3.53959
3.52362	3.57417
3.53549	3.60787
3.59042	3.64075
3.60966	3.67283
3.65844	3.70416
3.67047	3.73476
3.69619	3.76468
3.72577	3.79394
3.75917	3.82257
3.76183	3.8506
3.8117	3.87805
3.82791	3.90495
3.84642	3.93132
3.87067	3.95717
3.89918	3.98253
3.92615	4.00741
3.9453	4.03184
3.97138	4.05583
3.98623	4.07939
4.00636	4.10255
4.02221	4.12531
4.04271	4.14768
4.06849	4.16969
4.08158	4.19134
4.09462	4.21264
4.10967	4.2336
4.12821	4.25425
4.16467	4.27457
4.17624	4.29459
4.18514	4.31432
4.18499	4.33375
4.18625	4.35291
4.16367	4.37179
4.15458	4.39041
0.07906	0.09254
0.45852	0.47284
0.7527	0.76782
0.9631	1.00883
1.14327	1.21261
1.35036	1.38913
1.40235	1.54483
1.57278	1.68411
1.70555	1.81011
1.93175	1.92513
1.91735	2.03094
2.02289	2.12891
2.11265	2.22011
2.21613	2.30543
2.28143	2.38557
2.28771	2.46113
2.43591	2.5326
2.50472	2.60041
2.58878	2.6649
2.64344	2.7264
2.71867	2.78516
2.79437	2.84142
2.82649	2.89539
2.87713	2.94723
2.94149	2.99712
2.97196	3.0452
3.02789	3.09159
3.05935	3.1364
3.11897	3.17975
3.15999	3.22172
3.16731	3.2624
3.25814	3.30186
3.25061	3.34018
3.45759	3.37742
3.33115	3.41364
3.37875	3.44889
3.40863	3.48323
3.42304	3.5167
3.47572	3.54934
3.49547	3.5812
3.54385	3.6123
3.55423	3.64269
3.58101	3.6724
3.61019	3.70146
3.64217	3.72989
3.64487	3.75772
3.69613	3.78497
3.71016	3.81168
3.72777	3.83786
3.75257	3.86353
3.78143	3.88871
3.80754	3.91342
3.82742	3.93768
3.85326	3.96149
3.86779	3.98489
3.88852	4.00788
3.90363	4.03048
3.92473	4.0527
3.9503	4.07455
3.96304	4.09604
3.97492	4.1172
3.9894	4.13801
4.00701	4.15851
4.04348	4.17869
4.05661	4.19857
4.06553	4.21816
4.06378	4.23745
4.06505	4.25648
4.04342	4.27523
4.03353	4.29372
-0.07007	0.03241
0.30294	0.41027
0.57746	0.70336
0.77055	0.94284
0.96061	1.14531
1.14688	1.3207
1.21219	1.47541
1.38543	1.6138
1.51927	1.73898
1.74032	1.85327
1.7333	1.95841
1.8368	2.05574
1.92739	2.14637
2.02842	2.23114
2.09992	2.31076
2.11856	2.38584
2.25082	2.45686
2.32465	2.52423
2.40274	2.58831
2.46437	2.64942
2.5345	2.7078
2.60424	2.7637
2.64411	2.81732
2.69534	2.86884
2.75858	2.91841
2.78869	2.96618
2.84415	3.01227
2.87622	3.0568
2.93356	3.09987
2.97628	3.14157
2.9828	3.18199
3.07421	3.2212
3.06603	3.25927
3.26619	3.29627
3.14564	3.33226
3.1929	3.36729
3.22153	3.40141
3.23686	3.43466
3.28773	3.46709
3.30697	3.49875
3.35468	3.52965
3.36624	3.55985
3.39034	3.58937
3.4197	3.61824
3.45221	3.64648
3.4553	3.67414
3.50546	3.70122
3.51762	3.72775
3.53534	3.75377
3.55995	3.77927
3.5887	3.80429
3.61374	3.82884
3.63366	3.85294
3.65966	3.87661
3.67382	3.89986
3.69276	3.9227
3.70792	3.94515
3.72842	3.96723
3.75429	3.98894
3.76658	4.0103
3.77838	4.03131
3.79324	4.052
3.81088	4.07236
3.84781	4.09242
3.86003	4.11217
3.86837	4.13163
3.8653	4.1508
3.86532	4.1697
3.84414	4.18833
3.8344	4.2067
-0.01827	-0.02225
0.35735	0.3534
0.62822	0.64478
0.83758	0.88285
1.01893	1.08414
1.21681	1.2585
1.26382	1.4123
1.44909	1.54988
1.58694	1.67434
1.82044	1.78796
1.80529	1.89248
1.91188	1.98924
2.00375	2.07933
2.10586	2.16361
2.18112	2.24277
2.18056	2.31741
2.33773	2.38801
2.41242	2.45499
2.49738	2.5187
2.55404	2.57944
2.62942	2.63749
2.70389	2.69306
2.73922	2.74637
2.79143	2.79758
2.85441	2.84686
2.88534	2.89435
2.94049	2.94017
2.97247	2.98444
3.03284	3.02726
3.07431	3.06871
3.07528	3.10889
3.17522	3.14788
3.16201	3.18573
3.38624	3.22251
3.24399	3.25829
3.28935	3.29311
3.32217	3.32703
3.33709	3.36009
3.38884	3.39233
3.41047	3.4238
3.4582	3.45453
3.46652	3.48455
3.49487	3.51389
3.52107	3.54259
3.55609	3.57067
3.55521	3.59816
3.60925	3.62509
3.62075	3.65147
3.6371	3.67733
3.66156	3.70268
3.69176	3.72756
3.72051	3.75196
3.7391	3.77592
3.76556	3.79945
3.77845	3.82256
3.79835	3.84527
3.81423	3.8676
3.83456	3.88954
3.86144	3.91113
3.87374	3.93236
3.88488	3.95325
3.90118	3.97382
3.91988	3.99406
3.95774	4.014
3.97072	4.03363
3.97786	4.05298
3.97171	4.07204
3.97134	4.09083
3.94755	4.10935
3.93567	4.12762
0.00649	-0.07235
0.3747	0.30128
0.66275	0.59108
0.87219	0.82787
1.05283	1.02807
1.26294	1.2015
1.30571	1.35447
1.47483	1.4913
1.61497	1.61508
1.85081	1.72809
1.8295	1.83205
1.93483	1.92829
2.0215	2.0179
2.12995	2.10172
2.20064	2.18045
2.19604	2.25469
2.35384	2.3249
2.43311	2.39152
2.51781	2.45489
2.57171	2.51531
2.64445	2.57304
2.71794	2.62831
2.75523	2.68133
2.80919	2.73227
2.87047	2.78128
2.90286	2.82851
2.95721	2.87409
2.98984	2.91812
3.0546	2.9607
3.09444	3.00194
3.09977	3.0419
3.19589	3.08067
3.18369	3.11832
3.41238	3.15491
3.26707	3.19049
3.31225	3.22513
3.34667	3.25886
3.36323	3.29174
3.41469	3.32381
3.43882	3.35511
3.48498	3.38567
3.49435	3.41553
3.52353	3.44471
3.55274	3.47326
3.58469	3.50119
3.58765	3.52853
3.63917	3.55531
3.65493	3.58155
3.67193	3.60727
3.69641	3.63249
3.72561	3.65722
3.75544	3.6815
3.77331	3.70533
3.79899	3.72873
3.8152	3.75172
3.8357	3.77431
3.85063	3.79651
3.87069	3.81834
3.89605	3.8398
3.91138	3.86092
3.92584	3.8817
3.94267	3.90216
3.96064	3.92229
3.99522	3.94212
4.0076	3.96165
4.01686	3.98089
4.01736	3.99985
4.0201	4.01854
3.99849	4.03696
3.98832	4.05513
-0.01145	-0.11859
0.4113	0.25316
0.68008	0.54152
0.86338	0.77712
1.05768	0.97632
1.25847	1.14888
1.3037	1.30108
1.47785	1.43723
1.60988	1.56039
1.84993	1.67283
1.82007	1.77627
1.92073	1.87203
2.00332	1.96119
2.11278	2.04459
2.17958	2.12293
2.19267	2.19679
2.32876	2.26666
2.40419	2.33294
2.48677	2.39599
2.53992	2.45611
2.61101	2.51355
2.69423	2.56855
2.71654	2.6213
2.77195	2.67198
2.83102	2.72075
2.8603	2.76775
2.91453	2.81309
2.94311	2.8569
3.00242	2.89927
3.04648	2.9403
3.05259	2.98007
3.13977	3.01864
3.13404	3.0561
3.332	3.09251
3.21442	3.12791
3.25555	3.16237
3.28938	3.19594
3.30342	3.22866
3.35229	3.26056
3.37554	3.2917
3.41973	3.32211
3.43212	3.35182
3.45822	3.38086
3.48439	3.40926
3.51833	3.43705
3.51722	3.46426
3.56833	3.4909
3.58396	3.51701
3.60047	3.5426
3.62258	3.56769
3.65109	3.59231
3.68094	3.61646
3.70065	3.64017
3.72446	3.66346
3.738	3.68633
3.75623	3.70881
3.77216	3.7309
3.79146	3.75261
3.8155	3.77397
3.82992	3.79499
3.84241	3.81566
3.86006	3.83601
3.87766	3.85605
3.91055	3.87578
3.92369	3.89521
3.93226	3.91436
3.92934	3.93322
3.93233	3.95181
3.91301	3.97014
3.90209	3.98822
0.03656	-0.16153
0.44535	0.20849
0.71556	0.4955
0.8972	0.73
1.11695	0.92827
1.31788	1.10002
1.34006	1.25151
1.55306	1.38703
1.70081	1.50961
1.95567	1.62153
1.92602	1.72448
2.03181	1.8198
2.12508	1.90854
2.22968	1.99155
2.30738	2.06952
2.30086	2.14304
2.46566	2.21258
2.54544	2.27855
2.63	2.34131
2.68252	2.40114
2.76088	2.45832
2.85066	2.51306
2.86839	2.56556
2.92554	2.61601
2.98617	2.66455
3.01645	2.71132
3.07232	2.75646
3.10631	2.80006
3.16379	2.84224
3.20687	2.88307
3.20925	2.92265
3.30343	2.96105
3.29251	2.99833
3.51591	3.03457
3.37727	3.06981
3.41869	3.10411
3.45475	3.13752
3.47191	3.17008
3.51956	3.20184
3.53969	3.23283
3.58657	3.2631
3.59855	3.29267
3.62845	3.32157
3.65066	3.34984
3.68854	3.3775
3.68272	3.40458
3.73834	3.4311
3.75275	3.45709
3.77079	3.48256
3.79279	3.50753
3.82072	3.53203
3.85199	3.55608
3.87139	3.57968
3.89584	3.60285
3.90765	3.62562
3.929	3.64799
3.94768	3.66997
3.96909	3.69159
3.99418	3.71285
4.0043	3.73376
4.01354	3.75434
4.03221	3.7746
4.05138	3.79454
4.08798	3.81418
4.10303	3.83352
4.1094	3.85258
4.09989	3.87135
4.10023	3.88986
4.07837	3.9081
4.06483	3.92609
-0.14801	-0.2016
0.25428	0.1668
0.51837	0.45255
0.70185	0.68602
0.89978	0.88343
1.09481	1.05442
1.14547	1.20525
1.30913	1.34017
1.44044	1.46222
1.6566	1.57365
1.64889	1.67615
1.75051	1.77105
1.83385	1.8594
1.93304	1.94204
2.00652	2.01968
2.02687	2.09287
2.15457	2.16211
2.22922	2.22779
2.31025	2.29027
2.36549	2.34984
2.43628	2.40677
2.51354	2.46127
2.54232	2.51354
2.59568	2.56377
2.65844	2.6121
2.68788	2.65867
2.73981	2.7036
2.77259	2.74702
2.83505	2.78901
2.87669	2.82966
2.88442	2.86907
2.97249	2.9073
2.96585	2.94442
3.17185	2.98049
3.04721	3.01558
3.08963	3.04973
3.12392	3.08299
3.14316	3.11541
3.19034	3.14703
3.21185	3.17789
3.25784	3.20802
3.27019	3.23746
3.29747	3.26624
3.32422	3.29439
3.36048	3.32193
3.36409	3.34889
3.41433	3.37529
3.42539	3.40116
3.44145	3.42652
3.46562	3.45139
3.49701	3.47578
3.52634	3.49972
3.54569	3.52321
3.57049	3.54629
3.58468	3.56895
3.60431	3.59122
3.62031	3.61312
3.64037	3.63464
3.66488	3.6558
3.67943	3.67663
3.69343	3.69712
3.71157	3.71728
3.7297	3.73714
3.76342	3.75669
3.77611	3.77595
3.78457	3.79492
3.78234	3.81361
3.78572	3.83204
3.76821	3.8502
3.75833	3.86811
-0.21874	-0.23916
0.18867	0.12772
0.45571	0.41229
0.62346	0.6448
0.82393	0.84138
1.00553	1.01167
1.08213	1.16188
1.23196	1.29625
1.36135	1.41779
1.57397	1.52876
1.56931	1.63083
1.67028	1.72534
1.75382	1.81333
1.85824	1.89563
1.92873	1.97295
1.95684	2.04584
2.07397	2.11479
2.14945	2.18021
2.23251	2.24243
2.28913	2.30175
2.35997	2.35844
2.44366	2.41272
2.46416	2.46478
2.51995	2.51479
2.57952	2.56292
2.61028	2.6093
2.66231	2.65405
2.70017	2.69729
2.7567	2.7391
2.80107	2.77959
2.80775	2.81884
2.89663	2.85691
2.89003	2.89387
3.0876	2.9298
2.97124	2.96474
3.0158	2.99875
3.04679	3.03188
3.06291	3.06416
3.11318	3.09565
3.13605	3.12639
3.18187	3.15639
3.19397	3.18571
3.21768	3.21437
3.24783	3.2424
3.28382	3.26983
3.29002	3.29668
3.33628	3.32297
3.34848	3.34874
3.36488	3.37399
3.38937	3.39875
3.42047	3.42304
3.44697	3.44688
3.46806	3.47028
3.49282	3.49326
3.50671	3.51583
3.52681	3.53801
3.54178	3.55981
3.56229	3.58125
3.58617	3.60233
3.60075	3.62306
3.61484	3.64347
3.6318	3.66355
3.64877	3.68332
3.6814	3.70279
3.69375	3.72197
3.70386	3.74087
3.70486	3.75948
3.70876	3.77783
3.69147	3.79592
3.68159	3.81376
-0.12294	-0.27451
0.27174	0.09093
0.53028	0.37439
0.70852	0.606
0.90631	0.80182
1.09884	0.97144
1.14432	1.12107
1.31166	1.25491
1.44249	1.37598
1.66994	1.48651
1.64622	1.58819
1.75066	1.68233
1.83077	1.76997
1.94285	1.85196
2.0066	1.92897
2.02839	2.00158
2.15383	2.07026
2.22878	2.13542
2.30966	2.1974
2.3667	2.25649
2.43706	2.31296
2.52934	2.36702
2.54475	2.41888
2.59635	2.4687
2.65673	2.51665
2.68887	2.56284
2.73729	2.60742
2.77899	2.65049
2.83245	2.69214
2.87772	2.73247
2.88572	2.77156
2.97246	2.80948
2.96734	2.84631
3.16139	2.88209
3.04796	2.9169
3.09229	2.95077
3.1241	2.98377
3.1392	3.01593
3.18958	3.0473
3.21279	3.07791
3.25791	3.1078
3.2705	3.13701
3.29659	3.16555
3.3247	3.19347
3.35901	3.22079
3.36331	3.24754
3.41238	3.27373
3.42413	3.29939
3.43805	3.32455
3.46183	3.34922
3.49509	3.37341
3.52335	3.39716
3.5436	3.42047
3.56695	3.44336
3.58161	3.46584
3.60297	3.48793
3.6198	3.50965
3.63967	3.531
3.66323	3.552
3.67699	3.57265
3.68992	3.59298
3.70635	3.61298
3.72318	3.63268
3.75537	3.65207
3.76909	3.67118
3.77925	3.69
3.77863	3.70854
3.78354	3.72682
3.76767	3.74484
3.75795	3.7626
-0.15691	-0.3079
0.23305	0.05619
0.48492	0.33861
0.65831	0.56936
0.85902	0.76445
1.04799	0.93345
1.09913	1.08252
1.25695	1.21587
1.38695	1.33649
1.60992	1.44661
1.58881	1.54792
1.68847	1.64171
1.76602	1.72903
1.87853	1.81071
1.94389	1.88744
1.95766	1.95978
2.09183	2.02821
2.16252	2.09312
2.24429	2.15487
2.30166	2.21375
2.36996	2.27001
2.44973	2.32387
2.47699	2.37554
2.52828	2.42518
2.58969	2.47294
2.61982	2.51897
2.67237	2.56338
2.70937	2.60629
2.76731	2.64779
2.8102	2.68797
2.81613	2.72691
2.90676	2.76469
2.89946	2.80138
3.09925	2.83704
2.98127	2.87171
3.02897	2.90546
3.0573	2.93834
3.07364	2.97038
3.12407	3.00163
3.14449	3.03213
3.19059	3.06191
3.20501	3.09101
3.23076	3.11945
3.25937	3.14727
3.29358	3.17448
3.29892	3.20113
3.34803	3.22723
3.35944	3.25279
3.37181	3.27786
3.39533	3.30243
3.43025	3.32654
3.46177	3.3502
3.48192	3.37342
3.50522	3.39623
3.51955	3.41863
3.53984	3.44064
3.55551	3.46227
3.5754	3.48354
3.59924	3.50446
3.61426	3.52504
3.62851	3.54529
3.6459	3.56522
3.6631	3.58485
3.6948	3.60417
3.70784	3.6232
3.7183	3.64195
3.71914	3.66043
3.7247	3.67864
3.70827	3.69659
3.69901	3.71429
-0.19361	-0.33953
0.18321	0.02328
0.44475	0.3047
0.62341	0.53464
0.81512	0.72905
1.00632	0.89746
1.05159	1.046
1.2253	1.17888
1.35205	1.29908
1.57913	1.40882
1.55635	1.50976
1.65753	1.60323
1.7352	1.69024
1.84612	1.77163
1.91683	1.84809
1.91772	1.92018
2.0673	1.98836
2.14329	2.05305
2.22234	2.11459
2.28057	2.17326
2.35119	2.22932
2.43201	2.28299
2.46035	2.33448
2.50807	2.38394
2.57206	2.43154
2.60159	2.4774
2.65493	2.52166
2.68928	2.56441
2.7488	2.60577
2.79181	2.64581
2.7948	2.68462
2.8895	2.72226
2.8814	2.75882
3.08175	2.79435
2.96338	2.82891
3.0097	2.86254
3.03924	2.8953
3.05606	2.92723
3.10548	2.95837
3.12462	2.98876
3.17045	3.01844
3.18712	3.04743
3.21222	3.07577
3.23859	3.10349
3.2761	3.13061
3.27921	3.15717
3.32905	3.18317
3.33965	3.20865
3.35551	3.23362
3.37762	3.25811
3.41119	3.28214
3.44346	3.30571
3.46353	3.32885
3.48642	3.35158
3.49972	3.3739
3.52	3.39583
3.53792	3.41739
3.55784	3.43859
3.58155	3.45943
3.5958	3.47994
3.60795	3.50012
3.62678	3.51998
3.64532	3.53953
3.67768	3.55879
3.69072	3.57775
3.69992	3.59644
3.69745	3.61485
3.7022	3.633
3.68693	3.65089
3.67765	3.66853
-0.14258	-0.36958
0.22785	-0.00798
0.49756	0.2725
0.68907	0.50167
0.88295	0.69542
1.09604	0.86327
1.11652	1.01131
1.30512	1.14374
1.44448	1.26354
1.68078	1.37291
1.65257	1.47352
1.7591	1.56667
1.83347	1.65339
1.95411	1.73451
2.02022	1.81071
1.99889	1.88256
2.17616	1.95052
2.2536	2.01499
2.34141	2.07632
2.39932	2.13479
2.46877	2.19066
2.53962	2.24416
2.57871	2.29547
2.6275	2.34477
2.69217	2.3922
2.72197	2.43791
2.76943	2.48202
2.81816	2.52463
2.87456	2.56585
2.91848	2.60576
2.92466	2.64443
3.02461	2.68196
3.01036	2.71839
3.23378	2.7538
3.09514	2.78824
3.14494	2.82176
3.17427	2.85441
3.19505	2.88623
3.24569	2.91727
3.26495	2.94756
3.31094	2.97714
3.33065	3.00603
3.35938	3.03428
3.386	3.06191
3.42132	3.08894
3.43066	3.1154
3.48102	3.14132
3.48821	3.16671
3.50132	3.1916
3.5241	3.21601
3.5633	3.23995
3.60141	3.26345
3.62001	3.28651
3.64239	3.30916
3.65687	3.33141
3.67868	3.35327
3.69719	3.37475
3.71948	3.39588
3.74199	3.41666
3.75759	3.4371
3.7707	3.45721
3.78874	3.477
3.80931	3.49649
3.8409	3.51568
3.85349	3.53458
3.86408	3.5532
3.86482	3.57155
3.87095	3.58964
3.85674	3.60747
3.84984	3.62505
-0.24284	-0.3982
0.11545	-0.03775
0.39276	0.24183
0.58508	0.47026
0.77215	0.6634
0.98054	0.8307
1.00358	0.97827
1.18324	1.11028
1.3183	1.2297
1.53706	1.33872
1.52528	1.439
1.62869	1.53185
1.70776	1.6183
1.81853	1.69916
1.88632	1.77511
1.88912	1.84673
2.03712	1.91447
2.11695	1.97874
2.19353	2.03987
2.25423	2.09815
2.31802	2.15385
2.37133	2.20717
2.42755	2.25832
2.477	2.30746
2.54202	2.35474
2.57047	2.40031
2.61982	2.44428
2.66652	2.48675
2.72111	2.52783
2.76337	2.56761
2.76831	2.60617
2.86584	2.64357
2.85525	2.67989
3.05949	2.71519
2.93733	2.74951
2.98439	2.78293
3.01452	2.81547
3.03365	2.84719
3.08269	2.87813
3.10606	2.90832
3.14917	2.9378
3.16609	2.96661
3.19456	2.99477
3.22029	3.0223
3.2555	3.04925
3.26668	3.07563
3.31157	3.10146
3.322	3.12677
3.33462	3.15158
3.3559	3.17591
3.39403	3.19978
3.42869	3.2232
3.44935	3.24619
3.46942	3.26876
3.48479	3.29094
3.50685	3.31273
3.52453	3.33415
3.54425	3.35521
3.56563	3.37592
3.58175	3.39629
3.59758	3.41634
3.61694	3.43607
3.63559	3.45549
3.66393	3.47462
3.67677	3.49346
3.68713	3.51203
3.68937	3.53032
3.69737	3.54835
3.68658	3.56612
3.68132	3.58364
-0.1545	-0.42551
0.22336	-0.06617
0.50168	0.21255
0.71761	0.44028
0.90378	0.63283
1.13097	0.79962
1.13743	0.94674
1.33288	1.07834
1.47041	1.19739
1.70834	1.30607
1.68434	1.40605
1.79005	1.49862
1.86738	1.5848
1.98122	1.66541
2.04857	1.74114
2.01844	1.81253
2.20257	1.88006
2.27963	1.94413
2.35832	2.00508
2.4252	2.06318
2.48773	2.11871
2.53893	2.17187
2.60005	2.22286
2.647	2.27185
2.7133	2.31899
2.74282	2.36441
2.79828	2.40824
2.82822	2.45059
2.89911	2.49155
2.93697	2.5312
2.93776	2.56964
3.04321	2.60693
3.02828	2.64314
3.2544	2.67832
3.11107	2.71255
3.16405	2.74586
3.19076	2.7783
3.20583	2.80993
3.26262	2.84077
3.28382	2.87087
3.33063	2.90026
3.34374	2.92898
3.37053	2.95705
3.40017	2.9845
3.43634	3.01136
3.44304	3.03766
3.49433	3.06342
3.50327	3.08865
3.51615	3.11339
3.54034	3.13764
3.57791	3.16143
3.61309	3.18478
3.63034	3.2077
3.65427	3.23021
3.66976	3.25231
3.6912	3.27404
3.70903	3.29539
3.72877	3.31638
3.75249	3.33703
3.76841	3.35734
3.78478	3.37733
3.80413	3.397
3.82249	3.41636
3.85466	3.43543
3.8667	3.45422
3.8762	3.47272
3.87728	3.49096
3.88464	3.50893
3.86985	3.52665
3.86249	3.54412
-0.22258	-0.45164
0.15703	-0.09336
0.42559	0.18454
0.6184	0.41161
0.80766	0.60359
1.02154	0.76989
1.01713	0.91657
1.21944	1.04779
1.35204	1.16649
1.58826	1.27485
1.55858	1.37454
1.65951	1.46683
1.74005	1.55276
1.8488	1.63313
1.91657	1.70863
1.90298	1.77982
2.06944	1.84716
2.14083	1.91104
2.22011	1.9718
2.27934	2.02974
2.34798	2.0851
2.41921	2.1381
2.4568	2.18894
2.50467	2.23778
2.56912	2.28479
2.59917	2.33008
2.64951	2.37378
2.68672	2.416
2.74814	2.45684
2.78817	2.49638
2.79022	2.5347
2.88847	2.57188
2.87631	2.60798
3.09509	2.64307
2.95897	2.67719
3.00846	2.7104
3.03592	2.74275
3.05396	2.77428
3.10539	2.80503
3.12382	2.83505
3.17106	2.86435
3.18585	2.89298
3.21403	2.92097
3.24044	2.94834
3.27497	2.97513
3.27501	3.00135
3.33	3.02702
3.3414	3.05219
3.35589	3.07685
3.3789	3.10103
3.41431	3.12475
3.44773	3.14803
3.46405	3.17088
3.48872	3.19332
3.50391	3.21537
3.52457	3.23703
3.54141	3.25832
3.56103	3.27925
3.58604	3.29983
3.60057	3.32008
3.61479	3.34001
3.63337	3.35962
3.65091	3.37893
3.68322	3.39795
3.6966	3.41668
3.70714	3.43513
3.70621	3.45331
3.71223	3.47123
3.69692	3.48889
3.6879	3.50631
-0.18371	-0.47668
0.21248	-0.11941
0.48676	0.15771
0.70201	0.38413
0.88286	0.57556
1.10821	0.74139
1.10397	0.88767
1.30668	1.01851
1.43975	1.13688
1.67964	1.24493
1.64468	1.34434
1.75125	1.43637
1.82932	1.52205
1.93971	1.6022
2.00673	1.67749
1.9838	1.74847
2.1632	1.81562
2.23319	1.87932
2.31378	1.93991
2.37233	1.99768
2.44001	2.05288
2.50854	2.10574
2.54861	2.15643
2.59729	2.20514
2.66346	2.25201
2.69215	2.29718
2.73916	2.34075
2.7876	2.38286
2.8423	2.42358
2.88233	2.463
2.88623	2.50122
2.98674	2.53829
2.97153	2.57429
3.19804	2.60928
3.05447	2.6433
3.09932	2.67642
3.13361	2.70868
3.15698	2.74012
3.20337	2.77079
3.21922	2.80071
3.26684	2.82994
3.28638	2.85849
3.31787	2.88639
3.34118	2.91369
3.37224	2.9404
3.37155	2.96654
3.43062	2.99215
3.44043	3.01724
3.453	3.04183
3.47576	3.06595
3.51459	3.0896
3.55033	3.11282
3.56518	3.1356
3.58795	3.15798
3.60545	3.17996
3.62855	3.20156
3.64642	3.22279
3.66638	3.24366
3.68916	3.26419
3.704	3.28438
3.71892	3.30425
3.73791	3.32381
3.75712	3.34306
3.78817	3.36202
3.80024	3.3807
3.81187	3.3991
3.81234	3.41723
3.81943	3.4351
3.80467	3.45271
3.79565	3.47008
-0.21061	-0.50071
0.17879	-0.14442
0.4477	0.13194
0.6463	0.35775
0.84067	0.54866
1.05891	0.71404
1.06958	0.85992
1.26819	0.99041
1.39636	1.10845
1.62821	1.21621
1.60247	1.31534
1.70867	1.40713
1.78925	1.49257
1.90143	1.5725
1.96817	1.64759
1.95281	1.71838
2.12173	1.78534
2.18911	1.84887
2.26812	1.90929
2.33408	1.96691
2.39952	2.02196
2.46797	2.07467
2.50819	2.12523
2.56117	2.17381
2.62297	2.22055
2.65453	2.26559
2.70488	2.30905
2.74526	2.35104
2.81001	2.39165
2.84581	2.43097
2.84682	2.46908
2.95186	2.50605
2.93754	2.54195
3.15542	2.57684
3.01985	2.61077
3.06601	2.6438
3.09867	2.67597
3.11969	2.70733
3.16871	2.73791
3.18244	2.76776
3.23091	2.7969
3.2521	2.82537
3.28236	2.8532
3.30797	2.88042
3.33792	2.90706
3.33748	2.93313
3.39629	2.95867
3.40931	2.98369
3.42237	3.00822
3.44551	3.03227
3.48312	3.05586
3.51792	3.07901
3.53375	3.10173
3.5581	3.12405
3.57474	3.14597
3.59562	3.16751
3.6127	3.18868
3.63178	3.2095
3.65623	3.22997
3.67157	3.25011
3.68717	3.26992
3.7079	3.28943
3.72837	3.30863
3.76042	3.32754
3.77078	3.34616
3.77987	3.36451
3.78067	3.38259
3.78788	3.40041
3.77384	3.41798
3.76632	3.4353
-0.24389	-0.52383
0.14049	-0.16847
0.40238	0.10717
0.59477	0.33238
0.78448	0.5228
0.99897	0.68774
1.01451	0.83323
1.20891	0.96338
1.33649	1.08111
1.56667	1.18859
1.54441	1.28747
1.65234	1.37901
1.7384	1.46423
1.83946	1.54395
1.91156	1.61884
1.88774	1.68944
2.06968	1.75623
2.14025	1.81959
2.21863	1.87986
2.27828	1.93732
2.34675	1.99223
2.41515	2.0448
2.46093	2.09523
2.50852	2.14367
2.5775	2.19029
2.6073	2.23522
2.66044	2.27856
2.70302	2.32044
2.76425	2.36094
2.80276	2.40016
2.80698	2.43817
2.90768	2.47505
2.89588	2.51085
3.12097	2.54565
2.98073	2.5795
3.03125	2.61244
3.0618	2.64452
3.07739	2.6758
3.13346	2.7063
3.15421	2.73607
3.20147	2.76513
3.21737	2.79353
3.24389	2.82129
3.27557	2.84844
3.30904	2.875
3.3138	2.90101
3.36658	2.92648
3.38117	2.95144
3.39625	2.9759
3.41964	2.99988
3.45605	3.02341
3.49025	3.0465
3.50885	3.06917
3.53166	3.09143
3.54922	3.11329
3.5728	3.13477
3.59156	3.15589
3.61086	3.17665
3.63474	3.19707
3.65009	3.21715
3.66666	3.23692
3.68583	3.25637
3.70489	3.27552
3.73585	3.29438
3.74779	3.31296
3.75875	3.33126
3.76294	3.34929
3.77038	3.36706
3.75809	3.38458
3.7522	3.40186
-0.35624	-0.54608
0.0107	-0.19162
0.27634	0.08332
0.46443	0.30796
0.64846	0.49789
0.84596	0.66242
0.87761	0.80754
1.05754	0.93736
1.1813	1.05479
1.39521	1.162
1.38449	1.26062
1.48691	1.35193
1.57146	1.43694
1.66704	1.51646
1.73908	1.59115
1.72071	1.66158
1.89156	1.7282
1.962	1.7914
2.03853	1.85151
2.10161	1.90883
2.16548	1.9636
2.22743	2.01604
2.27754	2.06634
2.32581	2.11466
2.39293	2.16116
2.42421	2.20597
2.47684	2.24921
2.5248	2.29098
2.5781	2.33138
2.61931	2.3705
2.62261	2.40841
2.7282	2.44519
2.7126	2.48091
2.93921	2.51562
2.79592	2.54938
2.84767	2.58224
2.87696	2.61424
2.89469	2.64544
2.94961	2.67586
2.96782	2.70555
3.01476	2.73454
3.03511	2.76287
3.06516	2.79056
3.09344	2.81764
3.12277	2.84414
3.1317	2.87008
3.18323	2.89548
3.19673	2.92037
3.20824	2.94477
3.23067	2.9687
3.2721	2.99217
3.30762	3.0152
3.32341	3.03781
3.34413	3.06001
3.36359	3.08182
3.38955	3.10325
3.40986	3.12431
3.42965	3.14502
3.45038	3.16538
3.46696	3.18542
3.48442	3.20513
3.50229	3.22454
3.52066	3.24364
3.54925	3.26245
3.56085	3.28098
3.57397	3.29923
3.58146	3.31722
3.59114	3.33495
3.57883	3.35243
3.5733	3.36966
-0.46484	-0.56754
-0.07321	-0.21395
0.17983	0.06031
0.35906	0.28441
0.54175	0.47387
0.73071	0.638
0.76548	0.78276
0.93959	0.91226
1.06088	1.02941
1.27332	1.13635
1.2612	1.23473
1.36206	1.32582
1.44321	1.41062
1.54268	1.48994
1.60856	1.56446
1.59779	1.63471
1.7562	1.70116
1.82965	1.76421
1.90059	1.82418
1.96313	1.88136
2.02656	1.93599
2.07714	1.9883
2.13136	2.03848
2.18194	2.08668
2.24529	2.13307
2.27823	2.17777
2.32589	2.2209
2.37274	2.26257
2.42528	2.30287
2.46544	2.34189
2.46536	2.37971
2.57061	2.4164
2.55553	2.45203
2.77663	2.48666
2.63861	2.52033
2.68796	2.55311
2.71554	2.58504
2.73221	2.61616
2.78559	2.64651
[truncated: 1,431 more rows]
