# Supplementary material for: The spatiotemporal scaling laws of urban population dynamics
Source: Nat Commun. 2025 Mar 24;16:2881. doi: 10.1038/s41467-025-58286-4 (PMC11933343; doi:10.1038/s41467-025-58286-4)
Supplement: Supplementary file 4 — Source Data [file 41467_2025_58286_MOESM4_ESM.zip › Source data/Source data Figure 7.xlsx]

## Sheet: Beijing_a
ln Popden	3	4	5	6	7	8	9	10	11	12	13	14	15	16	17	18	19	20	21	22	23	24	25	26	27	28	29	30	31	32	33	34	35	36	37	38	39	40	41	42	43	44	45	46	47	48	49	50	51
10.2178	3.30569	3.64262	3.83693	3.97987	4.10088	4.20472	4.29731	4.40747	4.50312	4.55696	4.68385	4.76642	4.86275	4.93597	5.0076	5.03684	5.17994	5.2377	5.2999	5.39764	5.41532	5.19377	5.54547	5.61737	5.68555	5.74129	5.80075	5.84141	5.91083	5.95078	5.98229	6.06195	6.08265	6.16536	6.17066	6.22574	6.25	6.28642	6.33008	6.38044	6.41044	6.43035	6.46423	6.50343	6.53125	6.59824	6.59303	6.61955	6.64477
10.4115	3.46063	3.79308	3.98191	4.13565	4.24887	4.35316	4.45553	4.54734	4.64123	4.69629	4.81728	4.903	4.98761	5.06965	5.14133	5.17759	5.301	5.36651	5.43254	5.52263	5.53226	5.29979	5.65662	5.73457	5.79796	5.85411	5.90982	5.95248	6.02582	6.06297	6.10115	6.17296	6.19194	6.2698	6.27938	6.32779	6.35609	6.40304	6.43387	6.47717	6.50597	6.53228	6.572	6.60589	6.62206	6.70341	6.68273	6.7142	6.74322
10.2811	3.31672	3.64239	3.83756	3.98019	4.09016	4.18847	4.29015	4.38513	4.47108	4.53234	4.6408	4.71914	4.80266	4.88585	4.94633	4.96352	5.10581	5.17033	5.22853	5.31161	5.32544	5.09355	5.44324	5.5202	5.57943	5.63104	5.68904	5.73267	5.80271	5.83562	5.87828	5.93715	5.962	6.00946	6.04546	6.08716	6.119	6.16602	6.19201	6.24341	6.26086	6.29081	6.33763	6.36143	6.37629	6.46771	6.43503	6.46411	6.49715
9.95204	2.84034	3.17464	3.37433	3.52254	3.64066	3.75379	3.84591	3.95911	4.04703	4.1225	4.22702	4.31233	4.39783	4.4857	4.54894	4.57758	4.7153	4.78271	4.84193	4.92441	4.94476	4.72742	5.06824	5.13546	5.19756	5.25611	5.31434	5.36482	5.41644	5.45413	5.50497	5.54971	5.58518	5.61154	5.66499	5.70687	5.73769	5.78329	5.81053	5.8518	5.87787	5.90679	5.94843	5.97713	5.98867	6.07299	6.04809	6.07905	6.10524
9.48797	2.40206	2.7263	2.92982	3.07813	3.19621	3.30071	3.3947	3.4945	3.58585	3.66362	3.75618	3.83646	3.9213	3.99985	4.06154	4.02858	4.2118	4.27851	4.34259	4.41334	4.44217	4.25614	4.55314	4.62059	4.68025	4.73364	4.78784	4.83993	4.88575	4.91826	4.96956	5.00832	5.04514	5.0648	5.11645	5.15259	5.18321	5.2256	5.24904	5.2955	5.31761	5.33707	5.3765	5.40313	5.41238	5.49823	5.47041	5.49424	5.52079
9.23873	2.13761	2.46099	2.65214	2.8045	2.91956	3.03021	3.11753	3.22481	3.31494	3.39348	3.48369	3.56461	3.65097	3.7267	3.78513	3.73483	3.93655	4.00419	4.06688	4.1381	4.16417	3.98183	4.27609	4.33983	4.40015	4.4488	4.50701	4.55248	4.6005	4.6333	4.681	4.72499	4.75708	4.77926	4.82721	4.86505	4.89181	4.94208	4.95839	5.00165	5.02357	5.0421	5.08351	5.10671	5.11425	5.20231	5.16898	5.19478	5.22307
8.80117	1.87355	2.20319	2.39416	2.54376	2.65892	2.76309	2.85484	2.95994	3.04324	3.12578	3.20564	3.28371	3.36628	3.44082	3.49935	3.4349	3.64931	3.71139	3.77343	3.83754	3.8657	3.71287	3.96725	4.03815	4.09395	4.14419	4.19597	4.24885	4.29459	4.32137	4.37243	4.40967	4.44346	4.46483	4.50972	4.54637	4.57149	4.61808	4.63581	4.67623	4.69673	4.71728	4.76176	4.78026	4.7848	4.86838	4.83803	4.86298	4.89067
8.35467	1.62847	1.96398	2.15218	2.30484	2.41657	2.52384	2.60879	2.70861	2.79246	2.88337	2.95283	3.02622	3.10629	3.18306	3.23129	3.17181	3.37415	3.43791	3.49622	3.56023	3.59249	3.47008	3.69644	3.75405	3.81164	3.85673	3.91624	3.95994	3.99697	4.02682	4.07825	4.10809	4.14894	4.14681	4.21205	4.24602	4.26977	4.31728	4.3305	4.37362	4.39261	4.41054	4.45195	4.47097	4.47706	4.5632	4.52907	4.55209	4.58124
7.84346	1.29113	1.62419	1.81953	1.96537	2.0824	2.18823	2.2703	2.37603	2.45357	2.53784	2.60918	2.6786	2.75101	2.82915	2.87945	2.81038	3.01553	3.07484	3.1329	3.19167	3.22276	3.10311	3.32202	3.38118	3.43323	3.4789	3.53435	3.57373	3.61518	3.64373	3.69368	3.72389	3.76216	3.75819	3.82378	3.86002	3.87928	3.92345	3.93946	3.97987	4.00081	4.01679	4.05554	4.07612	4.08394	4.16718	4.13587	4.15354	4.18048
7.78364	0.98493	1.31889	1.51564	1.66317	1.77933	1.87785	1.96554	2.06248	2.14366	2.22345	2.29437	2.36621	2.44285	2.51169	2.56349	2.49826	2.69664	2.76122	2.81133	2.8748	2.90516	2.78004	3.00141	3.0573	3.11237	3.15392	3.21241	3.24737	3.29255	3.31838	3.37052	3.3988	3.43811	3.43314	3.49948	3.53623	3.5555	3.60223	3.61374	3.65521	3.67845	3.6905	3.73075	3.7515	3.75751	3.84118	3.81046	3.83126	3.85607
7.61874	0.79852	1.12696	1.32632	1.46765	1.58386	1.68309	1.76474	1.85976	1.94439	2.02695	2.09267	2.15965	2.24131	2.30678	2.35054	2.28854	2.48769	2.54404	2.59515	2.6557	2.68641	2.58055	2.78458	2.83807	2.88893	2.93351	2.98669	3.02012	3.06551	3.09151	3.13969	3.16827	3.20672	3.20445	3.26645	3.30327	3.32362	3.36964	3.379	3.42335	3.44746	3.45334	3.49401	3.51546	3.51979	3.60171	3.5723	3.59333	3.61779
7.38088	0.7187	1.04962	1.24489	1.38928	1.50534	1.60591	1.68558	1.78912	1.86358	1.94346	2.01227	2.08072	2.15708	2.22933	2.27174	2.21209	2.40219	2.46575	2.5144	2.57798	2.60361	2.49835	2.70309	2.75426	2.80894	2.84982	2.90922	2.94451	2.98226	3.00936	3.05948	3.0847	3.12795	3.11018	3.18698	3.22028	3.24257	3.28362	3.29776	3.34274	3.36368	3.37496	3.41386	3.43356	3.44211	3.52586	3.49494	3.5136	3.53633
7.06219	0.324	0.6684	0.85571	1.00165	1.11681	1.21551	1.29299	1.38284	1.46017	1.53981	1.59857	1.661	1.73298	1.79322	1.83687	1.77069	1.95603	2.01124	2.05994	2.11198	2.13993	2.06816	2.22591	2.27513	2.32398	2.36524	2.41513	2.45548	2.48273	2.50831	2.55584	2.57326	2.61534	2.60365	2.66818	2.69989	2.71949	2.75969	2.77127	2.81054	2.82925	2.8402	2.88409	2.89511	2.89903	2.97787	2.94464	2.96731	2.9955
6.38519	0.19212	0.53225	0.72424	0.86782	0.98582	1.08412	1.16076	1.25871	1.33251	1.41052	1.47295	1.53362	1.60393	1.66619	1.71259	1.65972	1.82481	1.88376	1.93118	1.98303	2.00953	1.94264	2.09738	2.14818	2.19332	2.23295	2.2831	2.31768	2.34945	2.37875	2.42294	2.44585	2.48287	2.48098	2.54002	2.56231	2.59129	2.63387	2.64195	2.68793	2.70524	2.71446	2.75637	2.77195	2.77385	2.84955	2.82344	2.84516	2.87199
6.54103	0.13746	0.48107	0.68202	0.82191	0.94533	1.03891	1.12406	1.22346	1.29698	1.37116	1.4415	1.50548	1.57715	1.63621	1.68083	1.6292	1.7999	1.85344	1.9007	1.95223	1.98257	1.91326	2.07074	2.11789	2.15899	2.20376	2.25128	2.28362	2.31622	2.34308	2.38818	2.41261	2.44812	2.44061	2.50215	2.52875	2.55501	2.59436	2.60339	2.64183	2.66288	2.67306	2.71356	2.72937	2.72929	2.8006	2.77803	2.79773	2.81891
6.35437	0.14116	0.47615	0.67542	0.81399	0.92956	1.03248	1.11056	1.20304	1.2808	1.37146	1.42482	1.48985	1.56236	1.63128	1.6734	1.60316	1.7977	1.85493	1.90391	1.95709	1.99283	1.93013	2.08581	2.13123	2.17619	2.22089	2.27034	2.30213	2.33405	2.36405	2.41489	2.43623	2.47697	2.46467	2.53168	2.56343	2.5821	2.61645	2.63475	2.67133	2.6948	2.7092	2.74685	2.7661	2.7651	2.83925	2.81551	2.83735	2.85943
6.74288	-0.06102	0.27654	0.4822	0.62028	0.73518	0.82982	0.90563	0.9984	1.07045	1.1531	1.19834	1.25572	1.32173	1.38169	1.42347	1.37173	1.52881	1.57776	1.62596	1.66856	1.70515	1.65598	1.78829	1.8336	1.87752	1.90853	1.95915	1.98339	2.01458	2.04237	2.0838	2.11021	2.14192	2.14004	2.19408	2.22967	2.24092	2.27871	2.29186	2.32228	2.34471	2.35627	2.39298	2.40556	2.41162	2.48345	2.45955	2.47518	2.49445
6.64249	-0.23363	0.10498	0.29655	0.43559	0.54948	0.64643	0.72923	0.81245	0.88377	0.95765	1.01866	1.0765	1.13711	1.20605	1.24433	1.21869	1.35382	1.40494	1.44437	1.49985	1.53024	1.49023	1.61347	1.65768	1.69969	1.73918	1.79089	1.80808	1.8467	1.87712	1.91666	1.94153	1.97416	2.00254	2.02519	2.05634	2.07859	2.11485	2.12939	2.15829	2.18749	2.19345	2.22806	2.24846	2.2537	2.31684	2.30583	2.32315	2.34099
6.10032	-0.35276	-0.02083	0.17678	0.31751	0.43549	0.52952	0.61857	0.69598	0.77417	0.84502	0.9056	0.96605	1.0215	1.084	1.12885	1.10762	1.24313	1.28298	1.33006	1.38127	1.41465	1.35833	1.50002	1.53775	1.57757	1.61259	1.66151	1.69124	1.72949	1.75577	1.78864	1.82662	1.84834	1.90772	1.90347	1.93669	1.95841	1.9892	2.01325	2.04103	2.06763	2.07964	2.11284	2.13589	2.14063	2.20042	2.18872	2.20999	2.22543
5.42495	-0.09875	0.2288	0.41816	0.56501	0.68106	0.77687	0.87089	0.95104	1.02094	1.09944	1.162	1.22267	1.29382	1.35727	1.40073	1.3731	1.51832	1.56501	1.61545	1.67068	1.69325	1.6198	1.78072	1.8335	1.87743	1.91532	1.96616	2.00399	2.03529	2.06056	2.10024	2.13044	2.16316	2.18317	2.22151	2.24922	2.27194	2.31134	2.32351	2.36301	2.38329	2.39817	2.43502	2.45065	2.45988	2.52383	2.50647	2.52467	2.55094
4.92725	0.27444	0.61355	0.8044	0.95167	1.07034	1.16962	1.24698	1.34938	1.43045	1.5252	1.57732	1.63973	1.72523	1.78867	1.83287	1.73074	1.96199	2.01286	2.0652	2.12398	2.15685	2.06171	2.24988	2.30306	2.35539	2.39621	2.44827	2.48108	2.51494	2.54585	2.59855	2.61501	2.6573	2.64457	2.71387	2.74933	2.76759	2.80665	2.82062	2.86152	2.88732	2.89103	2.92412	2.9477	2.95562	3.03448	3.00421	3.02687	3.04963
5.14749	0.13022	0.46323	0.65585	0.79785	0.91518	1.01393	1.09703	1.19145	1.26527	1.34537	1.41069	1.47344	1.55183	1.60914	1.65783	1.58148	1.78294	1.82833	1.8834	1.93771	1.97053	1.89977	2.06216	2.10633	2.15852	2.19668	2.2504	2.28017	2.3079	2.33676	2.38854	2.40258	2.45138	2.40415	2.5007	2.53464	2.55087	2.58463	2.5993	2.64556	2.66907	2.67129	2.70641	2.72706	2.73363	2.80775	2.77894	2.8018	2.82982
6.28227	-0.00692	0.31841	0.51355	0.65001	0.76371	0.85722	0.94024	1.03769	1.10735	1.19522	1.24719	1.30914	1.37974	1.43851	1.48713	1.40597	1.60342	1.65021	1.70634	1.75255	1.7835	1.73778	1.8818	1.92046	1.96899	2.00448	2.0545	2.09516	2.11673	2.14957	2.19004	2.21556	2.25565	2.25603	2.30528	2.34357	2.35905	2.39861	2.41034	2.44665	2.4714	2.47879	2.51902	2.53762	2.53641	2.61176	2.58526	2.60872	2.63171
6.00389	-0.59387	-0.25063	-0.05371	0.08043	0.1953	0.28756	0.36784	0.44613	0.51216	0.57902	0.63835	0.69006	0.7482	0.80405	0.8421	0.8319	0.9377	0.97631	1.01777	1.06442	1.09897	1.09102	1.16978	1.20398	1.24573	1.2685	1.31359	1.33926	1.36699	1.39122	1.42104	1.45093	1.47819	1.50352	1.52505	1.5563	1.56724	1.58497	1.60723	1.636	1.65733	1.66974	1.70445	1.71752	1.71819	1.77435	1.7623	1.77474	1.78815
5.87212	-0.70447	-0.36223	-0.16626	-0.03063	0.08616	0.18309	0.26737	0.33975	0.40903	0.46409	0.52882	0.58411	0.6399	0.68729	0.73554	0.73563	0.82184	0.86958	0.91006	0.95739	0.98391	0.98174	1.0567	1.09265	1.12668	1.16277	1.20607	1.21827	1.25813	1.27886	1.31525	1.3392	1.36916	1.39325	1.41207	1.43552	1.4595	1.48433	1.50523	1.53618	1.55817	1.56759	1.59104	1.6085	1.62538	1.67731	1.66565	1.67767	1.69391
5.3033	-0.77975	-0.45365	-0.25423	-0.1136	0.00707	0.1042	0.18941	0.25904	0.33199	0.40036	0.45762	0.51234	0.56465	0.61908	0.65814	0.67286	0.74928	0.79113	0.8368	0.87776	0.90832	0.90767	0.97141	1.02413	1.04037	1.07724	1.12322	1.12801	1.16954	1.19389	1.22848	1.2473	1.27557	1.28649	1.3208	1.35582	1.36308	1.39164	1.41097	1.43313	1.45721	1.47425	1.50198	1.51694	1.5186	1.56749	1.5625	1.57766	1.59862
5.78996	-0.97752	-0.6441	-0.45474	-0.32427	-0.20288	-0.12078	-0.03829	0.03318	0.10388	0.16181	0.21844	0.27048	0.32136	0.36601	0.41249	0.44066	0.49503	0.53058	0.57757	0.6235	0.64083	0.62964	0.71053	0.75588	0.78859	0.81357	0.85487	0.86714	0.90439	0.92745	0.95207	0.99154	1.00842	1.04335	1.05841	1.0901	1.10324	1.12831	1.15136	1.17442	1.19616	1.20958	1.23751	1.25832	1.26653	1.30691	1.31188	1.32947	1.34831
5.81711	-1.05449	-0.70489	-0.52432	-0.38578	-0.26766	-0.17942	-0.09727	-0.02558	0.0369	0.10151	0.15247	0.20556	0.25389	0.29865	0.34165	0.37151	0.42586	0.45524	0.5056	0.54496	0.56539	0.58451	0.63689	0.66649	0.70049	0.7242	0.76378	0.78044	0.81029	0.829	0.85564	0.89341	0.907	0.93045	0.95829	0.99236	0.99187	1.00293	1.03241	1.06318	1.08182	1.08949	1.11467	1.13252	1.13784	1.17762	1.18412	1.19245	1.20067
4.57471	-1.19949	-0.84963	-0.66307	-0.53862	-0.42262	-0.33531	-0.26228	-0.18408	-0.12764	-0.07185	-0.01798	0.03128	0.07764	0.12573	0.16078	0.1813	0.23734	0.2789	0.31099	0.35191	0.37977	0.4011	0.44832	0.46975	0.49485	0.5236	0.56122	0.5771	0.60784	0.62827	0.65269	0.68137	0.6991	0.73111	0.74216	0.77444	0.78259	0.80866	0.81897	0.84187	0.8636	0.87624	0.90439	0.91895	0.92263	0.96193	0.96404	0.97864	0.99214
4.26268	-0.91913	-0.58739	-0.39692	-0.25412	-0.14345	-0.06088	0.01964	0.10074	0.17024	0.22478	0.29026	0.34154	0.40134	0.44518	0.48599	0.5036	0.58088	0.6187	0.65933	0.70198	0.7236	0.74155	0.81193	0.82732	0.8651	0.90208	0.93283	0.93892	0.99198	1.00991	1.04743	1.063	1.08884	1.11212	1.14181	1.16703	1.1788	1.20976	1.22763	1.25083	1.27541	1.28965	1.31556	1.32867	1.34864	1.39501	1.38595	1.39593	1.40944
4.41884	-1.06137	-0.73502	-0.54758	-0.40465	-0.29688	-0.20624	-0.12646	-0.05295	0.01744	0.07867	0.13594	0.18901	0.24173	0.2834	0.3217	0.34628	0.40524	0.45179	0.48429	0.52248	0.55126	0.55921	0.62694	0.64009	0.67794	0.71288	0.74932	0.76099	0.7992	0.81545	0.83856	0.86988	0.894	0.92157	0.93931	0.95862	0.97528	0.99955	1.01776	1.04426	1.06729	1.07737	1.10142	1.11541	1.13357	1.17602	1.16733	1.18959	1.19938
3.78419	-1.07527	-0.75073	-0.552	-0.41357	-0.28934	-0.20808	-0.12269	-0.06499	0.00106	0.06629	0.11577	0.16644	0.21379	0.24298	0.29366	0.31794	0.37977	0.41859	0.44844	0.48956	0.52029	0.52062	0.58561	0.61642	0.65081	0.67842	0.69203	0.73317	0.76721	0.79059	0.80303	0.84327	0.8612	0.89305	0.91164	0.92458	0.94353	0.96193	0.98314	1.00044	1.01803	1.04556	1.05849	1.07369	1.09648	1.12825	1.11984	1.14785	1.17795
3.82864	-1.21435	-0.83471	-0.65026	-0.56585	-0.43755	-0.3242	-0.28333	-0.18179	-0.11856	-0.06858	-0.00925	0.02484	0.08859	0.1316	0.17034	0.17031	0.25227	0.28361	0.30676	0.3645	0.39263	0.38218	0.45712	0.46828	0.50239	0.54006	0.56609	0.58758	0.62135	0.63818	0.66812	0.68869	0.70889	0.75736	0.75505	0.76346	0.79702	0.79232	0.83665	0.84744	0.87704	0.89348	0.90918	0.93274	0.94367	0.97341	0.97344	1.00132	1.01938
3.85015	-1.19711	-0.85725	-0.68419	-0.52961	-0.42757	-0.33003	-0.25202	-0.21009	-0.13754	-0.07327	-0.03069	0.02128	0.07228	0.11483	0.1466	0.15488	0.20797	0.23513	0.29548	0.33463	0.37206	0.37081	0.4101	0.44401	0.48136	0.50478	0.53196	0.5554	0.60064	0.60761	0.63375	0.67402	0.68523	0.71418	0.73416	0.75251	0.77521	0.80605	0.80688	0.85727	0.85388	0.87778	0.92154	0.91577	0.92953	0.97607	0.95842	0.97625	1.01555
4.44265	-0.86136	-0.52457	-0.32963	-0.19277	-0.07798	0.01499	0.09212	0.16508	0.23318	0.28481	0.34931	0.39992	0.44855	0.50073	0.54055	0.54512	0.61485	0.64059	0.70117	0.7322	0.77616	0.79958	0.83256	0.86285	0.90548	0.92885	0.96471	0.98059	1.01411	1.03565	1.05896	1.09555	1.11402	1.13696	1.15378	1.18401	1.19606	1.2151	1.23064	1.26634	1.28453	1.28295	1.3096	1.32303	1.34267	1.37335	1.36717	1.38736	1.40779
4.14313	-0.57112	-0.26728	-0.06988	0.06821	0.1764	0.26648	0.35656	0.43015	0.50495	0.57351	0.63925	0.69242	0.76825	0.82395	0.86961	0.90158	0.97522	1.03955	1.08913	1.1348	1.15775	1.13505	1.26301	1.29959	1.34904	1.37797	1.43567	1.46451	1.50335	1.5393	1.58083	1.59677	1.64207	1.61212	1.70797	1.72551	1.75863	1.78656	1.81238	1.85872	1.8705	1.89014	1.91844	1.93773	1.96926	2.0303	2.0202	2.02323	2.04964
3.09104	-0.91455	-0.60727	-0.43063	-0.26131	-0.16466	-0.08545	0.013	0.05903	0.13421	0.21144	0.2492	0.29493	0.34408	0.3983	0.43649	0.51587	0.52188	0.55297	0.60225	0.65413	0.66147	0.66736	0.72786	0.77171	0.81526	0.84717	0.85996	0.91849	0.96062	0.9646	1.02691	1.01301	1.04344	1.04717	1.10178	1.11425	1.1423	1.16007	1.19129	1.23269	1.22925	1.27863	1.3035	1.2993	1.35549	1.42562	1.38248	1.3958	1.42321
3.17805	-1.2131	-0.86872	-0.73303	-0.49429	-0.38679	-0.38011	-0.25528	-0.18636	-0.0664	-0.02446	0.00866	0.094	0.12688	0.18383	0.21836	0.26656	0.28805	0.30475	0.40546	0.41881	0.45961	0.4709	0.48845	0.53632	0.59515	0.60803	0.6012	0.70259	0.67487	0.72009	0.70314	0.78547	0.78491	0.78895	0.82209	0.80889	0.87968	0.83788	0.87813	0.93486	0.94397	0.96861	0.96103	0.98561	1.01264	1.04991	1.04263	1.04975	1.06706
4.2485	-0.87543	-0.66653	-0.12043	0.02837	0.16156	0.29652	0.42877	0.51142	0.55519	0.65076	0.7429	0.77995	0.86783	0.89332	0.909	0.99316	0.98581	1.09308	1.07875	1.14797	1.1417	1.22414	1.27467	1.29266	1.32584	1.27963	1.25556	1.37208	1.42848	1.41283	1.47239	1.48704	1.50482	1.52342	1.5292	1.47012	1.5415	1.52566	1.58638	1.57207	1.54073	1.63433	1.66018	1.66979	1.7103	1.73671	1.70289	1.70561	1.74697
3.49651	-1.29743	-0.9807	-0.77875	-0.62426	-0.53212	-0.44767	-0.36086	-0.30455	-0.23671	-0.18318	-0.11723	-0.07745	-0.03932	0.02025	0.05124	0.05778	0.12779	0.16563	0.21565	0.22811	0.27683	0.28868	0.33355	0.36911	0.39185	0.4161	0.44335	0.46391	0.4998	0.51905	0.56273	0.56663	0.58879	0.62678	0.63791	0.69564	0.65828	0.68361	0.71332	0.73694	0.75779	0.76733	0.78793	0.8259	0.81339	0.87129	0.86805	0.87361	0.86561
3.89182	-1.71847	-1.39683	-1.26232	-1.09809	-1.01396	-0.94192	-0.86207	-0.80792	-0.74303	-0.68556	-0.69494	-0.61972	-0.5793	-0.5507	-0.49326	-0.46425	-0.48627	-0.3762	-0.34793	-0.28966	-0.31653	-0.23322	-0.27186	-0.25036	-0.18994	-0.15877	-0.16302	-0.13073	-0.06081	-0.08814	-0.06022	-0.05045	-0.01767	-0.00149	0.01019	-0.00565	0.06384	0.034	0.06213	0.1002	0.11581	0.11083	0.08494	0.13126	0.14599	0.20036	0.17185	0.18934	0.20116
[truncated: 21 more columns]

## Sheet: Beijing_b
ln POIden	3	4	5	6	7	8	9	10	11	12	13	14	15	16	17	18	19	20	21	22	23	24	25	26	27	28	29	30	31	32	33	34	35	36	37	38	39	40	41	42	43	44	45	46	47	48	49	50	51
5.80257	3.30569	3.64262	3.83693	3.97987	4.10088	4.20472	4.29731	4.40747	4.50312	4.55696	4.68385	4.76642	4.86275	4.93597	5.0076	5.03684	5.17994	5.2377	5.2999	5.39764	5.41532	5.19377	5.54547	5.61737	5.68555	5.74129	5.80075	5.84141	5.91083	5.95078	5.98229	6.06195	6.08265	6.16536	6.17066	6.22574	6.25	6.28642	6.33008	6.38044	6.41044	6.43035	6.46423	6.50343	6.53125	6.59824	6.59303	6.61955	6.64477
5.93756	3.46063	3.79308	3.98191	4.13565	4.24887	4.35316	4.45553	4.54734	4.64123	4.69629	4.81728	4.903	4.98761	5.06965	5.14133	5.17759	5.301	5.36651	5.43254	5.52263	5.53226	5.29979	5.65662	5.73457	5.79796	5.85411	5.90982	5.95248	6.02582	6.06297	6.10115	6.17296	6.19194	6.2698	6.27938	6.32779	6.35609	6.40304	6.43387	6.47717	6.50597	6.53228	6.572	6.60589	6.62206	6.70341	6.68273	6.7142	6.74322
5.9142	3.31672	3.64239	3.83756	3.98019	4.09016	4.18847	4.29015	4.38513	4.47108	4.53234	4.6408	4.71914	4.80266	4.88585	4.94633	4.96352	5.10581	5.17033	5.22853	5.31161	5.32544	5.09355	5.44324	5.5202	5.57943	5.63104	5.68904	5.73267	5.80271	5.83562	5.87828	5.93715	5.962	6.00946	6.04546	6.08716	6.119	6.16602	6.19201	6.24341	6.26086	6.29081	6.33763	6.36143	6.37629	6.46771	6.43503	6.46411	6.49715
5.34969	2.84034	3.17464	3.37433	3.52254	3.64066	3.75379	3.84591	3.95911	4.04703	4.1225	4.22702	4.31233	4.39783	4.4857	4.54894	4.57758	4.7153	4.78271	4.84193	4.92441	4.94476	4.72742	5.06824	5.13546	5.19756	5.25611	5.31434	5.36482	5.41644	5.45413	5.50497	5.54971	5.58518	5.61154	5.66499	5.70687	5.73769	5.78329	5.81053	5.8518	5.87787	5.90679	5.94843	5.97713	5.98867	6.07299	6.04809	6.07905	6.10524
4.96448	2.40206	2.7263	2.92982	3.07813	3.19621	3.30071	3.3947	3.4945	3.58585	3.66362	3.75618	3.83646	3.9213	3.99985	4.06154	4.02858	4.2118	4.27851	4.34259	4.41334	4.44217	4.25614	4.55314	4.62059	4.68025	4.73364	4.78784	4.83993	4.88575	4.91826	4.96956	5.00832	5.04514	5.0648	5.11645	5.15259	5.18321	5.2256	5.24904	5.2955	5.31761	5.33707	5.3765	5.40313	5.41238	5.49823	5.47041	5.49424	5.52079
4.48095	2.13761	2.46099	2.65214	2.8045	2.91956	3.03021	3.11753	3.22481	3.31494	3.39348	3.48369	3.56461	3.65097	3.7267	3.78513	3.73483	3.93655	4.00419	4.06688	4.1381	4.16417	3.98183	4.27609	4.33983	4.40015	4.4488	4.50701	4.55248	4.6005	4.6333	4.681	4.72499	4.75708	4.77926	4.82721	4.86505	4.89181	4.94208	4.95839	5.00165	5.02357	5.0421	5.08351	5.10671	5.11425	5.20231	5.16898	5.19478	5.22307
4.04598	1.87355	2.20319	2.39416	2.54376	2.65892	2.76309	2.85484	2.95994	3.04324	3.12578	3.20564	3.28371	3.36628	3.44082	3.49935	3.4349	3.64931	3.71139	3.77343	3.83754	3.8657	3.71287	3.96725	4.03815	4.09395	4.14419	4.19597	4.24885	4.29459	4.32137	4.37243	4.40967	4.44346	4.46483	4.50972	4.54637	4.57149	4.61808	4.63581	4.67623	4.69673	4.71728	4.76176	4.78026	4.7848	4.86838	4.83803	4.86298	4.89067
3.65258	1.62847	1.96398	2.15218	2.30484	2.41657	2.52384	2.60879	2.70861	2.79246	2.88337	2.95283	3.02622	3.10629	3.18306	3.23129	3.17181	3.37415	3.43791	3.49622	3.56023	3.59249	3.47008	3.69644	3.75405	3.81164	3.85673	3.91624	3.95994	3.99697	4.02682	4.07825	4.10809	4.14894	4.14681	4.21205	4.24602	4.26977	4.31728	4.3305	4.37362	4.39261	4.41054	4.45195	4.47097	4.47706	4.5632	4.52907	4.55209	4.58124
3.27835	1.29113	1.62419	1.81953	1.96537	2.0824	2.18823	2.2703	2.37603	2.45357	2.53784	2.60918	2.6786	2.75101	2.82915	2.87945	2.81038	3.01553	3.07484	3.1329	3.19167	3.22276	3.10311	3.32202	3.38118	3.43323	3.4789	3.53435	3.57373	3.61518	3.64373	3.69368	3.72389	3.76216	3.75819	3.82378	3.86002	3.87928	3.92345	3.93946	3.97987	4.00081	4.01679	4.05554	4.07612	4.08394	4.16718	4.13587	4.15354	4.18048
3.06525	0.98493	1.31889	1.51564	1.66317	1.77933	1.87785	1.96554	2.06248	2.14366	2.22345	2.29437	2.36621	2.44285	2.51169	2.56349	2.49826	2.69664	2.76122	2.81133	2.8748	2.90516	2.78004	3.00141	3.0573	3.11237	3.15392	3.21241	3.24737	3.29255	3.31838	3.37052	3.3988	3.43811	3.43314	3.49948	3.53623	3.5555	3.60223	3.61374	3.65521	3.67845	3.6905	3.73075	3.7515	3.75751	3.84118	3.81046	3.83126	3.85607
2.82518	0.79852	1.12696	1.32632	1.46765	1.58386	1.68309	1.76474	1.85976	1.94439	2.02695	2.09267	2.15965	2.24131	2.30678	2.35054	2.28854	2.48769	2.54404	2.59515	2.6557	2.68641	2.58055	2.78458	2.83807	2.88893	2.93351	2.98669	3.02012	3.06551	3.09151	3.13969	3.16827	3.20672	3.20445	3.26645	3.30327	3.32362	3.36964	3.379	3.42335	3.44746	3.45334	3.49401	3.51546	3.51979	3.60171	3.5723	3.59333	3.61779
2.93465	0.7187	1.04962	1.24489	1.38928	1.50534	1.60591	1.68558	1.78912	1.86358	1.94346	2.01227	2.08072	2.15708	2.22933	2.27174	2.21209	2.40219	2.46575	2.5144	2.57798	2.60361	2.49835	2.70309	2.75426	2.80894	2.84982	2.90922	2.94451	2.98226	3.00936	3.05948	3.0847	3.12795	3.11018	3.18698	3.22028	3.24257	3.28362	3.29776	3.34274	3.36368	3.37496	3.41386	3.43356	3.44211	3.52586	3.49494	3.5136	3.53633
2.6129	0.324	0.6684	0.85571	1.00165	1.11681	1.21551	1.29299	1.38284	1.46017	1.53981	1.59857	1.661	1.73298	1.79322	1.83687	1.77069	1.95603	2.01124	2.05994	2.11198	2.13993	2.06816	2.22591	2.27513	2.32398	2.36524	2.41513	2.45548	2.48273	2.50831	2.55584	2.57326	2.61534	2.60365	2.66818	2.69989	2.71949	2.75969	2.77127	2.81054	2.82925	2.8402	2.88409	2.89511	2.89903	2.97787	2.94464	2.96731	2.9955
1.71823	0.19212	0.53225	0.72424	0.86782	0.98582	1.08412	1.16076	1.25871	1.33251	1.41052	1.47295	1.53362	1.60393	1.66619	1.71259	1.65972	1.82481	1.88376	1.93118	1.98303	2.00953	1.94264	2.09738	2.14818	2.19332	2.23295	2.2831	2.31768	2.34945	2.37875	2.42294	2.44585	2.48287	2.48098	2.54002	2.56231	2.59129	2.63387	2.64195	2.68793	2.70524	2.71446	2.75637	2.77195	2.77385	2.84955	2.82344	2.84516	2.87199
1.62369	0.13746	0.48107	0.68202	0.82191	0.94533	1.03891	1.12406	1.22346	1.29698	1.37116	1.4415	1.50548	1.57715	1.63621	1.68083	1.6292	1.7999	1.85344	1.9007	1.95223	1.98257	1.91326	2.07074	2.11789	2.15899	2.20376	2.25128	2.28362	2.31622	2.34308	2.38818	2.41261	2.44812	2.44061	2.50215	2.52875	2.55501	2.59436	2.60339	2.64183	2.66288	2.67306	2.71356	2.72937	2.72929	2.8006	2.77803	2.79773	2.81891
1.39415	0.14116	0.47615	0.67542	0.81399	0.92956	1.03248	1.11056	1.20304	1.2808	1.37146	1.42482	1.48985	1.56236	1.63128	1.6734	1.60316	1.7977	1.85493	1.90391	1.95709	1.99283	1.93013	2.08581	2.13123	2.17619	2.22089	2.27034	2.30213	2.33405	2.36405	2.41489	2.43623	2.47697	2.46467	2.53168	2.56343	2.5821	2.61645	2.63475	2.67133	2.6948	2.7092	2.74685	2.7661	2.7651	2.83925	2.81551	2.83735	2.85943
2.13234	-0.06102	0.27654	0.4822	0.62028	0.73518	0.82982	0.90563	0.9984	1.07045	1.1531	1.19834	1.25572	1.32173	1.38169	1.42347	1.37173	1.52881	1.57776	1.62596	1.66856	1.70515	1.65598	1.78829	1.8336	1.87752	1.90853	1.95915	1.98339	2.01458	2.04237	2.0838	2.11021	2.14192	2.14004	2.19408	2.22967	2.24092	2.27871	2.29186	2.32228	2.34471	2.35627	2.39298	2.40556	2.41162	2.48345	2.45955	2.47518	2.49445
1.69185	-0.23363	0.10498	0.29655	0.43559	0.54948	0.64643	0.72923	0.81245	0.88377	0.95765	1.01866	1.0765	1.13711	1.20605	1.24433	1.21869	1.35382	1.40494	1.44437	1.49985	1.53024	1.49023	1.61347	1.65768	1.69969	1.73918	1.79089	1.80808	1.8467	1.87712	1.91666	1.94153	1.97416	2.00254	2.02519	2.05634	2.07859	2.11485	2.12939	2.15829	2.18749	2.19345	2.22806	2.24846	2.2537	2.31684	2.30583	2.32315	2.34099
1.26461	-0.35276	-0.02083	0.17678	0.31751	0.43549	0.52952	0.61857	0.69598	0.77417	0.84502	0.9056	0.96605	1.0215	1.084	1.12885	1.10762	1.24313	1.28298	1.33006	1.38127	1.41465	1.35833	1.50002	1.53775	1.57757	1.61259	1.66151	1.69124	1.72949	1.75577	1.78864	1.82662	1.84834	1.90772	1.90347	1.93669	1.95841	1.9892	2.01325	2.04103	2.06763	2.07964	2.11284	2.13589	2.14063	2.20042	2.18872	2.20999	2.22543
0.89409	-0.09875	0.2288	0.41816	0.56501	0.68106	0.77687	0.87089	0.95104	1.02094	1.09944	1.162	1.22267	1.29382	1.35727	1.40073	1.3731	1.51832	1.56501	1.61545	1.67068	1.69325	1.6198	1.78072	1.8335	1.87743	1.91532	1.96616	2.00399	2.03529	2.06056	2.10024	2.13044	2.16316	2.18317	2.22151	2.24922	2.27194	2.31134	2.32351	2.36301	2.38329	2.39817	2.43502	2.45065	2.45988	2.52383	2.50647	2.52467	2.55094
0.66772	0.27444	0.61355	0.8044	0.95167	1.07034	1.16962	1.24698	1.34938	1.43045	1.5252	1.57732	1.63973	1.72523	1.78867	1.83287	1.73074	1.96199	2.01286	2.0652	2.12398	2.15685	2.06171	2.24988	2.30306	2.35539	2.39621	2.44827	2.48108	2.51494	2.54585	2.59855	2.61501	2.6573	2.64457	2.71387	2.74933	2.76759	2.80665	2.82062	2.86152	2.88732	2.89103	2.92412	2.9477	2.95562	3.03448	3.00421	3.02687	3.04963
0.84646	0.13022	0.46323	0.65585	0.79785	0.91518	1.01393	1.09703	1.19145	1.26527	1.34537	1.41069	1.47344	1.55183	1.60914	1.65783	1.58148	1.78294	1.82833	1.8834	1.93771	1.97053	1.89977	2.06216	2.10633	2.15852	2.19668	2.2504	2.28017	2.3079	2.33676	2.38854	2.40258	2.45138	2.40415	2.5007	2.53464	2.55087	2.58463	2.5993	2.64556	2.66907	2.67129	2.70641	2.72706	2.73363	2.80775	2.77894	2.8018	2.82982
1.46169	-0.00692	0.31841	0.51355	0.65001	0.76371	0.85722	0.94024	1.03769	1.10735	1.19522	1.24719	1.30914	1.37974	1.43851	1.48713	1.40597	1.60342	1.65021	1.70634	1.75255	1.7835	1.73778	1.8818	1.92046	1.96899	2.00448	2.0545	2.09516	2.11673	2.14957	2.19004	2.21556	2.25565	2.25603	2.30528	2.34357	2.35905	2.39861	2.41034	2.44665	2.4714	2.47879	2.51902	2.53762	2.53641	2.61176	2.58526	2.60872	2.63171
1.71926	-0.59387	-0.25063	-0.05371	0.08043	0.1953	0.28756	0.36784	0.44613	0.51216	0.57902	0.63835	0.69006	0.7482	0.80405	0.8421	0.8319	0.9377	0.97631	1.01777	1.06442	1.09897	1.09102	1.16978	1.20398	1.24573	1.2685	1.31359	1.33926	1.36699	1.39122	1.42104	1.45093	1.47819	1.50352	1.52505	1.5563	1.56724	1.58497	1.60723	1.636	1.65733	1.66974	1.70445	1.71752	1.71819	1.77435	1.7623	1.77474	1.78815
1.60012	-0.70447	-0.36223	-0.16626	-0.03063	0.08616	0.18309	0.26737	0.33975	0.40903	0.46409	0.52882	0.58411	0.6399	0.68729	0.73554	0.73563	0.82184	0.86958	0.91006	0.95739	0.98391	0.98174	1.0567	1.09265	1.12668	1.16277	1.20607	1.21827	1.25813	1.27886	1.31525	1.3392	1.36916	1.39325	1.41207	1.43552	1.4595	1.48433	1.50523	1.53618	1.55817	1.56759	1.59104	1.6085	1.62538	1.67731	1.66565	1.67767	1.69391
0.87073	-0.77975	-0.45365	-0.25423	-0.1136	0.00707	0.1042	0.18941	0.25904	0.33199	0.40036	0.45762	0.51234	0.56465	0.61908	0.65814	0.67286	0.74928	0.79113	0.8368	0.87776	0.90832	0.90767	0.97141	1.02413	1.04037	1.07724	1.12322	1.12801	1.16954	1.19389	1.22848	1.2473	1.27557	1.28649	1.3208	1.35582	1.36308	1.39164	1.41097	1.43313	1.45721	1.47425	1.50198	1.51694	1.5186	1.56749	1.5625	1.57766	1.59862
1.84193	-0.97752	-0.6441	-0.45474	-0.32427	-0.20288	-0.12078	-0.03829	0.03318	0.10388	0.16181	0.21844	0.27048	0.32136	0.36601	0.41249	0.44066	0.49503	0.53058	0.57757	0.6235	0.64083	0.62964	0.71053	0.75588	0.78859	0.81357	0.85487	0.86714	0.90439	0.92745	0.95207	0.99154	1.00842	1.04335	1.05841	1.0901	1.10324	1.12831	1.15136	1.17442	1.19616	1.20958	1.23751	1.25832	1.26653	1.30691	1.31188	1.32947	1.34831
1.67836	-1.05449	-0.70489	-0.52432	-0.38578	-0.26766	-0.17942	-0.09727	-0.02558	0.0369	0.10151	0.15247	0.20556	0.25389	0.29865	0.34165	0.37151	0.42586	0.45524	0.5056	0.54496	0.56539	0.58451	0.63689	0.66649	0.70049	0.7242	0.76378	0.78044	0.81029	0.829	0.85564	0.89341	0.907	0.93045	0.95829	0.99236	0.99187	1.00293	1.03241	1.06318	1.08182	1.08949	1.11467	1.13252	1.13784	1.17762	1.18412	1.19245	1.20067
1.16961	-1.19949	-0.84963	-0.66307	-0.53862	-0.42262	-0.33531	-0.26228	-0.18408	-0.12764	-0.07185	-0.01798	0.03128	0.07764	0.12573	0.16078	0.1813	0.23734	0.2789	0.31099	0.35191	0.37977	0.4011	0.44832	0.46975	0.49485	0.5236	0.56122	0.5771	0.60784	0.62827	0.65269	0.68137	0.6991	0.73111	0.74216	0.77444	0.78259	0.80866	0.81897	0.84187	0.8636	0.87624	0.90439	0.91895	0.92263	0.96193	0.96404	0.97864	0.99214
1.08659	-0.91913	-0.58739	-0.39692	-0.25412	-0.14345	-0.06088	0.01964	0.10074	0.17024	0.22478	0.29026	0.34154	0.40134	0.44518	0.48599	0.5036	0.58088	0.6187	0.65933	0.70198	0.7236	0.74155	0.81193	0.82732	0.8651	0.90208	0.93283	0.93892	0.99198	1.00991	1.04743	1.063	1.08884	1.11212	1.14181	1.16703	1.1788	1.20976	1.22763	1.25083	1.27541	1.28965	1.31556	1.32867	1.34864	1.39501	1.38595	1.39593	1.40944
1.35842	-1.06137	-0.73502	-0.54758	-0.40465	-0.29688	-0.20624	-0.12646	-0.05295	0.01744	0.07867	0.13594	0.18901	0.24173	0.2834	0.3217	0.34628	0.40524	0.45179	0.48429	0.52248	0.55126	0.55921	0.62694	0.64009	0.67794	0.71288	0.74932	0.76099	0.7992	0.81545	0.83856	0.86988	0.894	0.92157	0.93931	0.95862	0.97528	0.99955	1.01776	1.04426	1.06729	1.07737	1.10142	1.11541	1.13357	1.17602	1.16733	1.18959	1.19938
0.69758	-1.07527	-0.75073	-0.552	-0.41357	-0.28934	-0.20808	-0.12269	-0.06499	0.00106	0.06629	0.11577	0.16644	0.21379	0.24298	0.29366	0.31794	0.37977	0.41859	0.44844	0.48956	0.52029	0.52062	0.58561	0.61642	0.65081	0.67842	0.69203	0.73317	0.76721	0.79059	0.80303	0.84327	0.8612	0.89305	0.91164	0.92458	0.94353	0.96193	0.98314	1.00044	1.01803	1.04556	1.05849	1.07369	1.09648	1.12825	1.11984	1.14785	1.17795
0.92755	-1.21435	-0.83471	-0.65026	-0.56585	-0.43755	-0.3242	-0.28333	-0.18179	-0.11856	-0.06858	-0.00925	0.02484	0.08859	0.1316	0.17034	0.17031	0.25227	0.28361	0.30676	0.3645	0.39263	0.38218	0.45712	0.46828	0.50239	0.54006	0.56609	0.58758	0.62135	0.63818	0.66812	0.68869	0.70889	0.75736	0.75505	0.76346	0.79702	0.79232	0.83665	0.84744	0.87704	0.89348	0.90918	0.93274	0.94367	0.97341	0.97344	1.00132	1.01938
0.84859	-1.19711	-0.85725	-0.68419	-0.52961	-0.42757	-0.33003	-0.25202	-0.21009	-0.13754	-0.07327	-0.03069	0.02128	0.07228	0.11483	0.1466	0.15488	0.20797	0.23513	0.29548	0.33463	0.37206	0.37081	0.4101	0.44401	0.48136	0.50478	0.53196	0.5554	0.60064	0.60761	0.63375	0.67402	0.68523	0.71418	0.73416	0.75251	0.77521	0.80605	0.80688	0.85727	0.85388	0.87778	0.92154	0.91577	0.92953	0.97607	0.95842	0.97625	1.01555
0.57224	-0.86136	-0.52457	-0.32963	-0.19277	-0.07798	0.01499	0.09212	0.16508	0.23318	0.28481	0.34931	0.39992	0.44855	0.50073	0.54055	0.54512	0.61485	0.64059	0.70117	0.7322	0.77616	0.79958	0.83256	0.86285	0.90548	0.92885	0.96471	0.98059	1.01411	1.03565	1.05896	1.09555	1.11402	1.13696	1.15378	1.18401	1.19606	1.2151	1.23064	1.26634	1.28453	1.28295	1.3096	1.32303	1.34267	1.37335	1.36717	1.38736	1.40779
0.19185	-0.57112	-0.26728	-0.06988	0.06821	0.1764	0.26648	0.35656	0.43015	0.50495	0.57351	0.63925	0.69242	0.76825	0.82395	0.86961	0.90158	0.97522	1.03955	1.08913	1.1348	1.15775	1.13505	1.26301	1.29959	1.34904	1.37797	1.43567	1.46451	1.50335	1.5393	1.58083	1.59677	1.64207	1.61212	1.70797	1.72551	1.75863	1.78656	1.81238	1.85872	1.8705	1.89014	1.91844	1.93773	1.96926	2.0303	2.0202	2.02323	2.04964
0.35363	-0.91455	-0.60727	-0.43063	-0.26131	-0.16466	-0.08545	0.013	0.05903	0.13421	0.21144	0.2492	0.29493	0.34408	0.3983	0.43649	0.51587	0.52188	0.55297	0.60225	0.65413	0.66147	0.66736	0.72786	0.77171	0.81526	0.84717	0.85996	0.91849	0.96062	0.9646	1.02691	1.01301	1.04344	1.04717	1.10178	1.11425	1.1423	1.16007	1.19129	1.23269	1.22925	1.27863	1.3035	1.2993	1.35549	1.42562	1.38248	1.3958	1.42321
0.30732	-1.2131	-0.86872	-0.73303	-0.49429	-0.38679	-0.38011	-0.25528	-0.18636	-0.0664	-0.02446	0.00866	0.094	0.12688	0.18383	0.21836	0.26656	0.28805	0.30475	0.40546	0.41881	0.45961	0.4709	0.48845	0.53632	0.59515	0.60803	0.6012	0.70259	0.67487	0.72009	0.70314	0.78547	0.78491	0.78895	0.82209	0.80889	0.87968	0.83788	0.87813	0.93486	0.94397	0.96861	0.96103	0.98561	1.01264	1.04991	1.04263	1.04975	1.06706
[truncated: 21 more columns]

## Sheet: Shanghai_a
ln Popden	3	4	5	6	7	8	9	10	11	12	13	14	15	16	17	18	19	20	21	22	23	24	25	26	27	28	29	30	31	32	33	34	35	36	37	38	39	40	41	42	43	44	45	46	47	48	49	50	51
10.5499	3.70247	4.04998	4.24561	4.39148	4.50314	4.6088	4.70825	4.8133	4.89307	4.95762	5.06805	5.14759	5.2368	5.30645	5.39073	5.49899	5.55419	5.60781	5.68032	5.76931	5.78427	5.58925	5.90986	5.97729	6.04701	6.10103	6.16287	6.21111	6.28246	6.31648	6.36658	6.41316	6.44668	6.51325	6.53415	6.58225	6.61596	6.65532	6.69718	6.72638	6.76186	6.80262	6.83781	6.87455	6.89065	6.95604	6.95301	6.98814	7.01712
10.8035	3.36467	3.69243	3.87553	4.03229	4.13779	4.24446	4.33706	4.425	4.51082	4.57246	4.67979	4.75482	4.83206	4.91043	4.98047	5.05145	5.13421	5.19271	5.24817	5.33945	5.35325	5.13556	5.46802	5.54448	5.60003	5.65464	5.71294	5.76208	5.81946	5.8595	5.90348	5.9618	5.98649	6.04437	6.07129	6.11406	6.14609	6.1963	6.22268	6.26148	6.28626	6.32282	6.36687	6.3955	6.40268	6.4872	6.46496	6.49825	6.52708
10.3941	3.05007	3.38126	3.5706	3.71854	3.8215	3.92311	4.01398	4.10426	4.18839	4.2598	4.34717	4.42314	4.49754	4.57486	4.63723	4.64841	4.78628	4.85032	4.90271	4.98598	5.00251	4.79178	5.11233	5.18676	5.2374	5.29552	5.34818	5.39981	5.45457	5.48927	5.53507	5.58679	5.61562	5.64509	5.69316	5.73075	5.766	5.81099	5.83381	5.87984	5.89946	5.93044	5.97714	6.00036	6.00593	6.09648	6.06588	6.09751	6.12966
10.1485	2.64329	2.98054	3.1702	3.32252	3.43201	3.53458	3.6261	3.7236	3.80819	3.88925	3.97089	4.04733	4.12666	4.20673	4.26355	4.24481	4.41545	4.47944	4.53565	4.61286	4.63675	4.45309	4.74488	4.81432	4.86638	4.92387	4.97887	5.02881	5.07838	5.11042	5.15799	5.20389	5.23733	5.2524	5.31115	5.34812	5.37946	5.42871	5.44805	5.48871	5.51273	5.53927	5.58396	5.60741	5.61083	5.701	5.67084	5.70171	5.7302
9.37093	2.25635	2.58539	2.77454	2.92154	3.03282	3.1366	3.22253	3.31842	3.39987	3.48137	3.5563	3.63133	3.71287	3.78053	3.83792	3.79047	3.98082	4.04534	4.10271	4.1771	4.19774	4.02436	4.29859	4.36841	4.41848	4.47434	4.52287	4.57579	4.63026	4.6526	4.69638	4.74479	4.77453	4.80407	4.84519	4.87866	4.91013	4.95646	4.97359	5.01343	5.03288	5.05806	5.1057	5.12417	5.12355	5.21225	5.17953	5.21033	5.24227
8.96162	2.1833	2.5171	2.71192	2.85876	2.97256	3.07363	3.1639	3.26497	3.34702	3.41842	3.50794	3.5835	3.66404	3.73469	3.79385	3.74499	3.93725	4.00172	4.06499	4.13323	4.1522	3.99565	4.26065	4.33031	4.37937	4.4371	4.48077	4.53578	4.58752	4.61528	4.65504	4.71016	4.73807	4.77641	4.8054	4.8355	4.87302	4.91788	4.93801	4.977	4.99642	5.02412	5.06989	5.08853	5.0888	5.17317	5.1444	5.17444	5.20611
8.71572	1.81713	2.14941	2.34525	2.49057	2.60355	2.71106	2.7898	2.89174	2.97551	3.06234	3.13009	3.20723	3.28853	3.35417	3.40729	3.33144	3.55262	3.61415	3.67126	3.73628	3.76254	3.61398	3.8635	3.92982	3.97974	4.03456	4.08436	4.13089	4.17581	4.20346	4.24751	4.29522	4.32411	4.36163	4.39191	4.42254	4.45313	4.50007	4.51543	4.55519	4.57452	4.59777	4.644	4.65858	4.66307	4.75015	4.71778	4.74037	4.77125
8.46231	1.56457	1.89212	2.08896	2.23681	2.34504	2.45757	2.53711	2.63396	2.71636	2.80629	2.87121	2.94634	3.02697	3.09538	3.14471	3.04987	3.28828	3.35051	3.40707	3.47053	3.49981	3.34118	3.59348	3.66071	3.70999	3.7661	3.8153	3.85757	3.90851	3.93166	3.9761	4.0197	4.05089	4.07536	4.11763	4.1489	4.1789	4.22475	4.23803	4.2744	4.29641	4.31816	4.36218	4.37927	4.37959	4.46678	4.43425	4.45944	4.48903
8.25531	1.36218	1.70107	1.89481	2.03894	2.15457	2.26265	2.34127	2.4393	2.51905	2.60876	2.67073	2.74616	2.82504	2.89268	2.94301	2.8642	3.08068	3.14002	3.19198	3.25669	3.28726	3.14648	3.38437	3.44952	3.49971	3.55087	3.60321	3.64313	3.69551	3.71954	3.76333	3.80653	3.83976	3.86416	3.9071	3.94324	3.96829	4.01685	4.02896	4.07097	4.09046	4.11133	4.15831	4.17467	4.17545	4.26277	4.23218	4.25678	4.28591
8.09803	1.20378	1.54918	1.74092	1.88361	1.99945	2.10819	2.19135	2.28749	2.36651	2.44842	2.51841	2.59089	2.66665	2.73494	2.78503	2.71253	2.92185	2.9915	3.03566	3.10011	3.13147	3.00071	3.22992	3.29067	3.3424	3.39369	3.44377	3.48271	3.53342	3.56102	3.60462	3.64787	3.67511	3.72571	3.74488	3.77735	3.80687	3.85527	3.87049	3.90304	3.92776	3.94895	3.99442	4.01308	4.01102	4.09171	4.06757	4.09465	4.11975
8.12118	1.23307	1.57525	1.76861	1.9202	2.03454	2.14677	2.23508	2.32297	2.40881	2.49199	2.56594	2.63864	2.71728	2.78708	2.83659	2.77929	2.98188	3.04396	3.09877	3.16653	3.19087	3.02378	3.2944	3.35548	3.407	3.45971	3.50918	3.55726	3.60658	3.63289	3.67763	3.71894	3.75071	3.78754	3.8226	3.86283	3.8848	3.93413	3.95204	3.98467	4.011	4.03561	4.07976	4.10166	4.10182	4.18334	4.15908	4.18528	4.21425
8.15708	1.13085	1.46696	1.66243	1.80962	1.92127	2.0377	2.11165	2.2122	2.29124	2.3822	2.44614	2.51816	2.59168	2.66769	2.71624	2.6546	2.855	2.92025	2.97826	3.04293	3.06547	2.90955	3.16591	3.23042	3.28252	3.33479	3.38869	3.43637	3.48325	3.50943	3.55773	3.59711	3.63386	3.63463	3.70166	3.734	3.76396	3.80902	3.82736	3.87425	3.89147	3.91442	3.96009	3.97922	3.98385	4.06898	4.03939	4.06429	4.0991
7.84228	0.56703	0.89598	1.09526	1.23947	1.35339	1.45727	1.53816	1.63059	1.70917	1.78775	1.85389	1.92177	1.99296	2.05669	2.10553	2.03922	2.23165	2.29068	2.34314	2.40096	2.42608	2.31478	2.51685	2.57585	2.62195	2.67013	2.72037	2.75873	2.80415	2.82717	2.87418	2.91011	2.94292	2.95342	3.00615	3.03917	3.06227	3.10744	3.12229	3.15639	3.17752	3.20069	3.24615	3.2606	3.26059	3.34143	3.31537	3.33768	3.36859
7.53369	0.20285	0.5372	0.73548	0.87999	0.99441	1.09928	1.17416	1.26948	1.34355	1.42121	1.48017	1.54718	1.61393	1.67541	1.7214	1.66585	1.83908	1.8946	1.94448	1.99657	2.02234	1.94761	2.1061	2.16553	2.20622	2.25334	2.30201	2.33007	2.37263	2.39963	2.43683	2.4732	2.50458	2.53694	2.56466	2.59545	2.61973	2.65917	2.67405	2.70899	2.73045	2.74699	2.78871	2.80457	2.80443	2.87878	2.85541	2.8769	2.90657
7.08674	0.20674	0.54392	0.74034	0.88108	0.9956	1.09969	1.17915	1.27172	1.34811	1.42778	1.49129	1.55867	1.6261	1.69666	1.74092	1.69078	1.86175	1.92366	1.9693	2.03101	2.05618	1.93818	2.14761	2.20203	2.24652	2.2941	2.34603	2.38085	2.42272	2.452	2.49342	2.53362	2.56096	2.58336	2.62393	2.65392	2.67995	2.72146	2.73919	2.7713	2.79228	2.81753	2.8602	2.87596	2.88159	2.95646	2.93117	2.95641	2.98781
6.86066	-0.06903	0.26377	0.46251	0.60784	0.72112	0.81824	0.90044	0.98627	1.06681	1.14582	1.20253	1.26759	1.33127	1.39169	1.44219	1.39203	1.55567	1.60613	1.65608	1.71256	1.74175	1.66878	1.82737	1.87901	1.92012	1.96207	2.01023	2.03994	2.0867	2.11232	2.14896	2.19272	2.21626	2.26445	2.27949	2.30663	2.33502	2.37634	2.39209	2.43115	2.45264	2.46497	2.50361	2.52275	2.53121	2.60312	2.58271	2.60458	2.62647
6.86693	-0.12346	0.21144	0.41195	0.5479	0.66473	0.76223	0.84021	0.93034	1.00398	1.08117	1.13834	1.19938	1.25833	1.32357	1.36596	1.32934	1.47961	1.53315	1.58085	1.63651	1.65953	1.58834	1.74906	1.7948	1.84121	1.8794	1.93454	1.96091	2.00771	2.03246	2.0727	2.10619	2.13626	2.171	2.19639	2.22694	2.25045	2.29173	2.30728	2.34059	2.36243	2.38194	2.41936	2.43816	2.44577	2.52292	2.49799	2.51649	2.53741
6.62539	-0.07308	0.26639	0.45974	0.60437	0.72633	0.82308	0.90623	0.99216	1.07023	1.15032	1.20895	1.27233	1.33232	1.40011	1.44594	1.40385	1.56886	1.61273	1.66467	1.72272	1.74836	1.66644	1.83699	1.89123	1.93618	1.97807	2.02205	2.06038	2.1089	2.13411	2.17334	2.20765	2.23783	2.26795	2.30246	2.33701	2.36133	2.40202	2.42014	2.45184	2.4776	2.49393	2.53376	2.55501	2.55794	2.62722	2.60875	2.63538	2.66303
6.7093	0.48459	0.82698	1.02054	1.17122	1.28634	1.39477	1.47877	1.57104	1.65392	1.73324	1.80435	1.87339	1.94858	2.02101	2.06278	2.01856	2.19735	2.24844	2.30681	2.3677	2.39084	2.26375	2.49155	2.54935	2.59659	2.64615	2.69309	2.73544	2.78604	2.81127	2.86008	2.88615	2.92732	2.93296	2.99264	3.02366	3.05378	3.10164	3.11755	3.15631	3.17541	3.20114	3.23914	3.26083	3.27062	3.35106	3.32635	3.3483	3.37775
6.85541	0.30357	0.63967	0.83574	0.97324	1.09009	1.1911	1.26367	1.35543	1.42551	1.5109	1.56476	1.63071	1.69358	1.76884	1.80494	1.74338	1.9237	1.97681	2.0313	2.09173	2.11205	2.01139	2.20821	2.25901	2.31224	2.35554	2.40021	2.4412	2.49853	2.51678	2.55849	2.59895	2.62478	2.68274	2.69211	2.72433	2.75058	2.78461	2.80984	2.84907	2.86146	2.89604	2.94465	2.95104	2.95882	3.04152	3.00703	3.03453	3.07016
6.25767	-0.91257	-0.57811	-0.38016	-0.24667	-0.12755	-0.03847	0.03422	0.11087	0.17688	0.23161	0.29413	0.35012	0.40563	0.45464	0.48845	0.49709	0.57828	0.62411	0.6545	0.69551	0.71416	0.70689	0.78806	0.82694	0.86501	0.90385	0.93733	0.95689	0.98806	1.02321	1.03083	1.087	1.09722	1.17462	1.15278	1.18112	1.20517	1.22841	1.24654	1.27211	1.29636	1.31682	1.34771	1.35957	1.3697	1.41339	1.41297	1.43592	1.45285
6.15698	-1.11004	-0.77844	-0.6171	-0.45926	-0.35124	-0.26632	-0.19445	-0.14926	-0.06805	0.00803	0.05476	0.10048	0.15562	0.20243	0.223	0.26041	0.29748	0.3621	0.38684	0.41565	0.46134	0.4774	0.50197	0.55107	0.58557	0.60719	0.63417	0.65114	0.6928	0.72224	0.73724	0.74007	0.78258	0.83635	0.83154	0.84342	0.87499	0.90321	0.91276	0.92451	0.95094	0.97433	0.99	1.00817	1.02331	1.04866	1.05687	1.06877	1.08383
5.56068	-0.98573	-0.63797	-0.451	-0.32055	-0.21588	-0.11579	-0.04168	0.03287	0.09467	0.15256	0.21503	0.26457	0.30753	0.35435	0.39921	0.43324	0.47802	0.518	0.56096	0.598	0.63702	0.63142	0.69554	0.72629	0.76183	0.78503	0.80988	0.84512	0.87936	0.89926	0.91583	0.96965	0.97886	1.04244	1.02315	1.04684	1.07286	1.09977	1.11156	1.1387	1.15945	1.15893	1.18523	1.20335	1.23029	1.27865	1.27135	1.27448	1.2837
[truncated: 21 more columns]

## Sheet: Shanghai_b
ln POIden	3	4	5	6	7	8	9	10	11	12	13	14	15	16	17	18	19	20	21	22	23	24	25	26	27	28	29	30	31	32	33	34	35	36	37	38	39	40	41	42	43	44	45	46	47	48	49	50	51
6.6919	3.70247	4.04998	4.24561	4.39148	4.50314	4.6088	4.70825	4.8133	4.89307	4.95762	5.06805	5.14759	5.2368	5.30645	5.39073	5.49899	5.55419	5.60781	5.68032	5.76931	5.78427	5.58925	5.90986	5.97729	6.04701	6.10103	6.16287	6.21111	6.28246	6.31648	6.36658	6.41316	6.44668	6.51325	6.53415	6.58225	6.61596	6.65532	6.69718	6.72638	6.76186	6.80262	6.83781	6.87455	6.89065	6.95604	6.95301	6.98814	7.01712
6.14488	3.36467	3.69243	3.87553	4.03229	4.13779	4.24446	4.33706	4.425	4.51082	4.57246	4.67979	4.75482	4.83206	4.91043	4.98047	5.05145	5.13421	5.19271	5.24817	5.33945	5.35325	5.13556	5.46802	5.54448	5.60003	5.65464	5.71294	5.76208	5.81946	5.8595	5.90348	5.9618	5.98649	6.04437	6.07129	6.11406	6.14609	6.1963	6.22268	6.26148	6.28626	6.32282	6.36687	6.3955	6.40268	6.4872	6.46496	6.49825	6.52708
5.6721	3.05007	3.38126	3.5706	3.71854	3.8215	3.92311	4.01398	4.10426	4.18839	4.2598	4.34717	4.42314	4.49754	4.57486	4.63723	4.64841	4.78628	4.85032	4.90271	4.98598	5.00251	4.79178	5.11233	5.18676	5.2374	5.29552	5.34818	5.39981	5.45457	5.48927	5.53507	5.58679	5.61562	5.64509	5.69316	5.73075	5.766	5.81099	5.83381	5.87984	5.89946	5.93044	5.97714	6.00036	6.00593	6.09648	6.06588	6.09751	6.12966
5.20421	2.64329	2.98054	3.1702	3.32252	3.43201	3.53458	3.6261	3.7236	3.80819	3.88925	3.97089	4.04733	4.12666	4.20673	4.26355	4.24481	4.41545	4.47944	4.53565	4.61286	4.63675	4.45309	4.74488	4.81432	4.86638	4.92387	4.97887	5.02881	5.07838	5.11042	5.15799	5.20389	5.23733	5.2524	5.31115	5.34812	5.37946	5.42871	5.44805	5.48871	5.51273	5.53927	5.58396	5.60741	5.61083	5.701	5.67084	5.70171	5.7302
4.53885	2.25635	2.58539	2.77454	2.92154	3.03282	3.1366	3.22253	3.31842	3.39987	3.48137	3.5563	3.63133	3.71287	3.78053	3.83792	3.79047	3.98082	4.04534	4.10271	4.1771	4.19774	4.02436	4.29859	4.36841	4.41848	4.47434	4.52287	4.57579	4.63026	4.6526	4.69638	4.74479	4.77453	4.80407	4.84519	4.87866	4.91013	4.95646	4.97359	5.01343	5.03288	5.05806	5.1057	5.12417	5.12355	5.21225	5.17953	5.21033	5.24227
4.45549	2.1833	2.5171	2.71192	2.85876	2.97256	3.07363	3.1639	3.26497	3.34702	3.41842	3.50794	3.5835	3.66404	3.73469	3.79385	3.74499	3.93725	4.00172	4.06499	4.13323	4.1522	3.99565	4.26065	4.33031	4.37937	4.4371	4.48077	4.53578	4.58752	4.61528	4.65504	4.71016	4.73807	4.77641	4.8054	4.8355	4.87302	4.91788	4.93801	4.977	4.99642	5.02412	5.06989	5.08853	5.0888	5.17317	5.1444	5.17444	5.20611
3.92121	1.81713	2.14941	2.34525	2.49057	2.60355	2.71106	2.7898	2.89174	2.97551	3.06234	3.13009	3.20723	3.28853	3.35417	3.40729	3.33144	3.55262	3.61415	3.67126	3.73628	3.76254	3.61398	3.8635	3.92982	3.97974	4.03456	4.08436	4.13089	4.17581	4.20346	4.24751	4.29522	4.32411	4.36163	4.39191	4.42254	4.45313	4.50007	4.51543	4.55519	4.57452	4.59777	4.644	4.65858	4.66307	4.75015	4.71778	4.74037	4.77125
3.31434	1.56457	1.89212	2.08896	2.23681	2.34504	2.45757	2.53711	2.63396	2.71636	2.80629	2.87121	2.94634	3.02697	3.09538	3.14471	3.04987	3.28828	3.35051	3.40707	3.47053	3.49981	3.34118	3.59348	3.66071	3.70999	3.7661	3.8153	3.85757	3.90851	3.93166	3.9761	4.0197	4.05089	4.07536	4.11763	4.1489	4.1789	4.22475	4.23803	4.2744	4.29641	4.31816	4.36218	4.37927	4.37959	4.46678	4.43425	4.45944	4.48903
3.39292	1.36218	1.70107	1.89481	2.03894	2.15457	2.26265	2.34127	2.4393	2.51905	2.60876	2.67073	2.74616	2.82504	2.89268	2.94301	2.8642	3.08068	3.14002	3.19198	3.25669	3.28726	3.14648	3.38437	3.44952	3.49971	3.55087	3.60321	3.64313	3.69551	3.71954	3.76333	3.80653	3.83976	3.86416	3.9071	3.94324	3.96829	4.01685	4.02896	4.07097	4.09046	4.11133	4.15831	4.17467	4.17545	4.26277	4.23218	4.25678	4.28591
3.04537	1.20378	1.54918	1.74092	1.88361	1.99945	2.10819	2.19135	2.28749	2.36651	2.44842	2.51841	2.59089	2.66665	2.73494	2.78503	2.71253	2.92185	2.9915	3.03566	3.10011	3.13147	3.00071	3.22992	3.29067	3.3424	3.39369	3.44377	3.48271	3.53342	3.56102	3.60462	3.64787	3.67511	3.72571	3.74488	3.77735	3.80687	3.85527	3.87049	3.90304	3.92776	3.94895	3.99442	4.01308	4.01102	4.09171	4.06757	4.09465	4.11975
2.78327	1.23307	1.57525	1.76861	1.9202	2.03454	2.14677	2.23508	2.32297	2.40881	2.49199	2.56594	2.63864	2.71728	2.78708	2.83659	2.77929	2.98188	3.04396	3.09877	3.16653	3.19087	3.02378	3.2944	3.35548	3.407	3.45971	3.50918	3.55726	3.60658	3.63289	3.67763	3.71894	3.75071	3.78754	3.8226	3.86283	3.8848	3.93413	3.95204	3.98467	4.011	4.03561	4.07976	4.10166	4.10182	4.18334	4.15908	4.18528	4.21425
3.29468	1.13085	1.46696	1.66243	1.80962	1.92127	2.0377	2.11165	2.2122	2.29124	2.3822	2.44614	2.51816	2.59168	2.66769	2.71624	2.6546	2.855	2.92025	2.97826	3.04293	3.06547	2.90955	3.16591	3.23042	3.28252	3.33479	3.38869	3.43637	3.48325	3.50943	3.55773	3.59711	3.63386	3.63463	3.70166	3.734	3.76396	3.80902	3.82736	3.87425	3.89147	3.91442	3.96009	3.97922	3.98385	4.06898	4.03939	4.06429	4.0991
2.78213	0.56703	0.89598	1.09526	1.23947	1.35339	1.45727	1.53816	1.63059	1.70917	1.78775	1.85389	1.92177	1.99296	2.05669	2.10553	2.03922	2.23165	2.29068	2.34314	2.40096	2.42608	2.31478	2.51685	2.57585	2.62195	2.67013	2.72037	2.75873	2.80415	2.82717	2.87418	2.91011	2.94292	2.95342	3.00615	3.03917	3.06227	3.10744	3.12229	3.15639	3.17752	3.20069	3.24615	3.2606	3.26059	3.34143	3.31537	3.33768	3.36859
2.57763	0.20285	0.5372	0.73548	0.87999	0.99441	1.09928	1.17416	1.26948	1.34355	1.42121	1.48017	1.54718	1.61393	1.67541	1.7214	1.66585	1.83908	1.8946	1.94448	1.99657	2.02234	1.94761	2.1061	2.16553	2.20622	2.25334	2.30201	2.33007	2.37263	2.39963	2.43683	2.4732	2.50458	2.53694	2.56466	2.59545	2.61973	2.65917	2.67405	2.70899	2.73045	2.74699	2.78871	2.80457	2.80443	2.87878	2.85541	2.8769	2.90657
2.30641	0.20674	0.54392	0.74034	0.88108	0.9956	1.09969	1.17915	1.27172	1.34811	1.42778	1.49129	1.55867	1.6261	1.69666	1.74092	1.69078	1.86175	1.92366	1.9693	2.03101	2.05618	1.93818	2.14761	2.20203	2.24652	2.2941	2.34603	2.38085	2.42272	2.452	2.49342	2.53362	2.56096	2.58336	2.62393	2.65392	2.67995	2.72146	2.73919	2.7713	2.79228	2.81753	2.8602	2.87596	2.88159	2.95646	2.93117	2.95641	2.98781
1.81547	-0.06903	0.26377	0.46251	0.60784	0.72112	0.81824	0.90044	0.98627	1.06681	1.14582	1.20253	1.26759	1.33127	1.39169	1.44219	1.39203	1.55567	1.60613	1.65608	1.71256	1.74175	1.66878	1.82737	1.87901	1.92012	1.96207	2.01023	2.03994	2.0867	2.11232	2.14896	2.19272	2.21626	2.26445	2.27949	2.30663	2.33502	2.37634	2.39209	2.43115	2.45264	2.46497	2.50361	2.52275	2.53121	2.60312	2.58271	2.60458	2.62647
1.91913	-0.12346	0.21144	0.41195	0.5479	0.66473	0.76223	0.84021	0.93034	1.00398	1.08117	1.13834	1.19938	1.25833	1.32357	1.36596	1.32934	1.47961	1.53315	1.58085	1.63651	1.65953	1.58834	1.74906	1.7948	1.84121	1.8794	1.93454	1.96091	2.00771	2.03246	2.0727	2.10619	2.13626	2.171	2.19639	2.22694	2.25045	2.29173	2.30728	2.34059	2.36243	2.38194	2.41936	2.43816	2.44577	2.52292	2.49799	2.51649	2.53741
1.70292	-0.07308	0.26639	0.45974	0.60437	0.72633	0.82308	0.90623	0.99216	1.07023	1.15032	1.20895	1.27233	1.33232	1.40011	1.44594	1.40385	1.56886	1.61273	1.66467	1.72272	1.74836	1.66644	1.83699	1.89123	1.93618	1.97807	2.02205	2.06038	2.1089	2.13411	2.17334	2.20765	2.23783	2.26795	2.30246	2.33701	2.36133	2.40202	2.42014	2.45184	2.4776	2.49393	2.53376	2.55501	2.55794	2.62722	2.60875	2.63538	2.66303
2.21627	0.48459	0.82698	1.02054	1.17122	1.28634	1.39477	1.47877	1.57104	1.65392	1.73324	1.80435	1.87339	1.94858	2.02101	2.06278	2.01856	2.19735	2.24844	2.30681	2.3677	2.39084	2.26375	2.49155	2.54935	2.59659	2.64615	2.69309	2.73544	2.78604	2.81127	2.86008	2.88615	2.92732	2.93296	2.99264	3.02366	3.05378	3.10164	3.11755	3.15631	3.17541	3.20114	3.23914	3.26083	3.27062	3.35106	3.32635	3.3483	3.37775
2.39774	0.30357	0.63967	0.83574	0.97324	1.09009	1.1911	1.26367	1.35543	1.42551	1.5109	1.56476	1.63071	1.69358	1.76884	1.80494	1.74338	1.9237	1.97681	2.0313	2.09173	2.11205	2.01139	2.20821	2.25901	2.31224	2.35554	2.40021	2.4412	2.49853	2.51678	2.55849	2.59895	2.62478	2.68274	2.69211	2.72433	2.75058	2.78461	2.80984	2.84907	2.86146	2.89604	2.94465	2.95104	2.95882	3.04152	3.00703	3.03453	3.07016
2.78538	-0.91257	-0.57811	-0.38016	-0.24667	-0.12755	-0.03847	0.03422	0.11087	0.17688	0.23161	0.29413	0.35012	0.40563	0.45464	0.48845	0.49709	0.57828	0.62411	0.6545	0.69551	0.71416	0.70689	0.78806	0.82694	0.86501	0.90385	0.93733	0.95689	0.98806	1.02321	1.03083	1.087	1.09722	1.17462	1.15278	1.18112	1.20517	1.22841	1.24654	1.27211	1.29636	1.31682	1.34771	1.35957	1.3697	1.41339	1.41297	1.43592	1.45285
1.49286	-1.11004	-0.77844	-0.6171	-0.45926	-0.35124	-0.26632	-0.19445	-0.14926	-0.06805	0.00803	0.05476	0.10048	0.15562	0.20243	0.223	0.26041	0.29748	0.3621	0.38684	0.41565	0.46134	0.4774	0.50197	0.55107	0.58557	0.60719	0.63417	0.65114	0.6928	0.72224	0.73724	0.74007	0.78258	0.83635	0.83154	0.84342	0.87499	0.90321	0.91276	0.92451	0.95094	0.97433	0.99	1.00817	1.02331	1.04866	1.05687	1.06877	1.08383
0.14507	-0.98573	-0.63797	-0.451	-0.32055	-0.21588	-0.11579	-0.04168	0.03287	0.09467	0.15256	0.21503	0.26457	0.30753	0.35435	0.39921	0.43324	0.47802	0.518	0.56096	0.598	0.63702	0.63142	0.69554	0.72629	0.76183	0.78503	0.80988	0.84512	0.87936	0.89926	0.91583	0.96965	0.97886	1.04244	1.02315	1.04684	1.07286	1.09977	1.11156	1.1387	1.15945	1.15893	1.18523	1.20335	1.23029	1.27865	1.27135	1.27448	1.2837
[truncated: 21 more columns]

## Sheet: Guangzhou_a
ln Popden	3	4	5	6	7	8	9	10	11	12	13	14	15	16	17	18	19	20	21	22	23	24	25	26	27	28	29	30	31	32	33	34	35	36	37	38	39	40	41	42	43	44	45	46	47	48	49	50	51
10.3935	3.7749	4.12095	4.32103	4.45713	4.57217	4.66317	4.77141	4.85495	4.93704	4.95825	5.10274	5.19223	5.27753	5.35303	5.42725	5.5497	5.57193	5.62842	5.6888	5.78367	5.78666	5.61905	5.92688	5.98341	6.04146	6.0951	6.15806	6.19197	6.26184	6.30645	6.34051	6.40838	6.433	6.46063	6.51949	6.56834	6.59686	6.65333	6.6697	6.71881	6.75148	6.76821	6.80443	6.84229	6.86471	6.92479	6.92097	6.95653	6.98868
10.2026	3.51196	3.83391	4.03078	4.18545	4.28993	4.39279	4.50343	4.57959	4.65944	4.71819	4.82271	4.8981	4.97352	5.04573	5.11435	5.18338	5.25599	5.31596	5.37177	5.4506	5.47748	5.33697	5.5913	5.6514	5.69933	5.75285	5.8118	5.85325	5.91238	5.94851	5.99382	6.03635	6.07187	6.05429	6.14722	6.18619	6.21825	6.26034	6.28498	6.32695	6.34729	6.38161	6.41626	6.44404	6.46161	6.52596	6.51697	6.54369	6.57467
9.78645	3.10397	3.4431	3.62806	3.77355	3.88355	3.99306	4.09702	4.16927	4.25085	4.31987	4.40579	4.47955	4.55852	4.62927	4.69106	4.73755	4.83108	4.8826	4.94256	5.01821	5.04785	4.92099	5.15486	5.22513	5.26947	5.32359	5.37289	5.43082	5.47276	5.51017	5.56269	5.59437	5.63702	5.58024	5.71062	5.74318	5.77989	5.81897	5.84266	5.88956	5.90416	5.93896	5.97635	5.99847	6.01796	6.08669	6.07277	6.09743	6.12807
9.51635	2.84249	3.16636	3.36363	3.50631	3.61742	3.73463	3.83619	3.9054	3.99027	4.0664	4.14859	4.2242	4.30144	4.36605	4.43198	4.46458	4.57621	4.63281	4.68882	4.75674	4.78406	4.64626	4.89157	4.95272	4.99992	5.05772	5.10131	5.16654	5.19835	5.23485	5.29263	5.31098	5.36007	5.26363	5.43067	5.46418	5.49273	5.53784	5.55273	5.60136	5.61048	5.6481	5.68513	5.70342	5.72145	5.79321	5.77587	5.7936	5.82566
8.83171	2.51351	2.8598	3.05461	3.19865	3.31537	3.43343	3.5376	3.60881	3.69448	3.77182	3.85207	3.92932	4.00646	4.07489	4.13503	4.16727	4.26816	4.3299	4.38446	4.45352	4.47705	4.34221	4.57942	4.64079	4.68414	4.74349	4.78704	4.84058	4.87921	4.91626	4.97277	4.98503	5.03351	4.95168	5.10265	5.13606	5.1633	5.20357	5.22302	5.26603	5.2738	5.31272	5.34958	5.36612	5.38481	5.45367	5.43481	5.45582	5.49022
8.27716	2.20354	2.54178	2.74415	2.88674	3.00802	3.12983	3.23378	3.30497	3.39425	3.47567	3.55461	3.63221	3.71115	3.77253	3.83273	3.83961	3.97037	4.03571	4.08422	4.14932	4.17544	4.05662	4.27199	4.33161	4.37169	4.4318	4.47714	4.52865	4.56068	4.59434	4.64729	4.66378	4.71242	4.59538	4.77564	4.805	4.83526	4.87524	4.89236	4.93446	4.94136	4.98247	5.01649	5.03232	5.05161	5.11264	5.10094	5.11752	5.15173
8.23297	1.94185	2.28103	2.46852	2.61969	2.73618	2.8536	2.94209	3.02226	3.10404	3.18619	3.26065	3.3339	3.41125	3.48123	3.53282	3.51104	3.65925	3.72987	3.77833	3.84424	3.86851	3.721	3.95974	4.02482	4.06997	4.12618	4.1668	4.21842	4.25826	4.28834	4.33882	4.36108	4.40439	4.32646	4.46891	4.49487	4.52851	4.57153	4.58719	4.63092	4.63989	4.6716	4.71112	4.7247	4.74194	4.82156	4.78964	4.81036	4.84433
7.96242	1.73583	2.06779	2.2588	2.40805	2.52372	2.63478	2.72162	2.80213	2.88646	2.95942	3.03681	3.10603	3.17674	3.24598	3.298	3.2653	3.42136	3.49218	3.54099	3.60471	3.62712	3.47346	3.7116	3.78013	3.8295	3.87778	3.93011	3.97385	4.0173	4.04484	4.09455	4.12327	4.16123	4.11169	4.22598	4.25283	4.28488	4.32968	4.34571	4.39314	4.403	4.42743	4.47146	4.48388	4.4996	4.5854	4.54951	4.57043	4.6051
7.56941	1.29371	1.62825	1.81491	1.96754	2.07856	2.19979	2.2742	2.36441	2.44571	2.52179	2.59414	2.66455	2.73763	2.80845	2.85145	2.8064	2.97299	3.04187	3.08994	3.14798	3.17427	3.03401	3.26867	3.32254	3.36722	3.41734	3.46891	3.51595	3.55068	3.57526	3.63181	3.64595	3.69352	3.61365	3.75351	3.7882	3.81018	3.85017	3.86483	3.90954	3.91927	3.94803	3.98915	4.00217	4.01497	4.10109	4.06532	4.08155	4.11264
7.30586	1.15723	1.49059	1.69108	1.84032	1.9559	2.08005	2.15463	2.24262	2.32668	2.41454	2.47752	2.54693	2.6245	2.68449	2.736	2.69622	2.86743	2.91763	2.97285	3.03352	3.0563	2.92496	3.14484	3.20247	3.25018	3.29566	3.35039	3.38686	3.42964	3.45508	3.51194	3.52361	3.57045	3.48861	3.63318	3.65574	3.68736	3.73423	3.74393	3.78813	3.79851	3.82639	3.86466	3.88033	3.89238	3.97536	3.94338	3.95959	3.98937
7.52294	1.2251	1.56703	1.75727	1.9026	2.02044	2.12967	2.2151	2.296	2.37851	2.45595	2.52439	2.59209	2.66803	2.72501	2.7806	2.75908	2.90992	2.96504	3.01144	3.07169	3.09788	2.98853	3.18956	3.25011	3.29029	3.34005	3.38713	3.42979	3.47185	3.49776	3.55112	3.56584	3.61539	3.53285	3.67734	3.70523	3.73465	3.7823	3.79116	3.8389	3.84855	3.87592	3.91686	3.93349	3.94201	4.02305	3.99403	4.01628	4.04637
7.82445	1.2729	1.60381	1.8008	1.94703	2.05697	2.17295	2.25814	2.33968	2.41574	2.49287	2.56347	2.63194	2.70473	2.76389	2.8198	2.78651	2.94052	3.00354	3.04878	3.11136	3.13405	3.00426	3.22223	3.27948	3.32461	3.3722	3.42307	3.46043	3.50336	3.53137	3.58153	3.60278	3.646	3.55965	3.70814	3.73113	3.76658	3.80681	3.82138	3.87221	3.87801	3.90799	3.94565	3.96033	3.97606	4.05707	4.0272	4.04498	4.07793
7.31322	0.83927	1.17915	1.37032	1.51623	1.62864	1.74271	1.81793	1.90085	1.98091	2.06137	2.12387	2.18722	2.25611	2.31547	2.36884	2.32443	2.48829	2.54776	2.59397	2.65112	2.67419	2.55882	2.7639	2.81787	2.86112	2.90966	2.95974	2.99985	3.03103	3.06043	3.10977	3.12851	3.17325	3.10478	3.23336	3.25855	3.28744	3.32446	3.34334	3.38701	3.39608	3.42503	3.46619	3.47796	3.4868	3.568	3.53616	3.55762	3.58796
6.76619	0.65257	0.98615	1.17714	1.32536	1.44288	1.55628	1.63141	1.72212	1.80079	1.87136	1.94308	2.00893	2.08001	2.13384	2.18971	2.16533	2.30328	2.36574	2.40958	2.47025	2.48739	2.38296	2.57201	2.63019	2.67695	2.72019	2.76551	2.81007	2.84581	2.87259	2.92321	2.93524	2.98058	2.90586	3.03991	3.0639	3.09587	3.13713	3.14894	3.19546	3.20229	3.23083	3.27444	3.2848	3.29332	3.36914	3.34225	3.36336	3.39355
6.61607	1.12724	1.46527	1.65335	1.8037	1.91641	2.04258	2.12002	2.20637	2.28233	2.36709	2.43052	2.50396	2.5807	2.63697	2.69663	2.68594	2.82056	2.88464	2.92592	2.98578	3.00877	2.90581	3.09707	3.15643	3.19774	3.25133	3.29346	3.33674	3.37284	3.39952	3.45578	3.45911	3.51337	3.39229	3.56841	3.5939	3.62476	3.66788	3.67695	3.72808	3.72596	3.76013	3.80105	3.80676	3.82537	3.89524	3.87244	3.88428	3.91984
6.18002	0.00813	0.34809	0.53506	0.68576	0.79097	0.90403	0.98225	1.06144	1.13224	1.20582	1.26461	1.32418	1.38145	1.44411	1.48835	1.46764	1.59432	1.64534	1.69147	1.74057	1.76871	1.69725	1.84287	1.89953	1.9354	1.97629	2.02882	2.04901	2.08956	2.11885	2.16352	2.17831	2.21819	2.18893	2.27456	2.29807	2.32536	2.3605	2.38131	2.4161	2.42831	2.45633	2.48863	2.50371	2.5259	2.59976	2.57025	2.58389	2.61437
5.97381	0.22933	0.5705	0.76596	0.90445	1.02045	1.13063	1.1916	1.28977	1.3672	1.43303	1.50309	1.56386	1.62844	1.68953	1.73694	1.7259	1.84801	1.8973	1.9466	2.00602	2.03194	1.96935	2.1192	2.16651	2.21089	2.24715	2.30121	2.33264	2.37523	2.39976	2.44202	2.4671	2.50354	2.49793	2.56344	2.59603	2.62007	2.65747	2.67488	2.71322	2.72876	2.75502	2.79985	2.80866	2.82028	2.88411	2.8697	2.8903	2.91834
6.10925	0.07706	0.40928	0.61515	0.75602	0.8791	0.98546	1.05671	1.15232	1.22923	1.29426	1.36469	1.42754	1.48256	1.55426	1.59596	1.57948	1.71027	1.76018	1.79887	1.85971	1.88503	1.80063	1.97037	2.01756	2.05563	2.09547	2.14692	2.17282	2.2212	2.24373	2.28746	2.30643	2.34586	2.30763	2.40262	2.433	2.45575	2.49017	2.50714	2.55318	2.56226	2.58591	2.62481	2.63599	2.64742	2.72067	2.69584	2.71422	2.74066
6.51915	0.82313	1.15482	1.3437	1.48593	1.59559	1.71223	1.78768	1.86656	1.94776	2.02483	2.09198	2.16411	2.23216	2.29447	2.3449	2.34351	2.46666	2.52532	2.58351	2.65149	2.67346	2.55826	2.76556	2.82753	2.86357	2.92478	2.9663	2.99894	3.06251	3.08454	3.13777	3.156	3.20521	3.09083	3.27006	3.29746	3.33182	3.37113	3.38537	3.44813	3.45338	3.48001	3.51998	3.53416	3.55966	3.64486	3.60932	3.63055	3.66972
6.92952	0.36451	0.68952	0.89006	1.02368	1.14924	1.25611	1.33442	1.41759	1.49808	1.56489	1.6434	1.70461	1.77552	1.8279	1.88042	1.87363	1.99605	2.04851	2.09768	2.15327	2.17972	2.09655	2.25798	2.31776	2.36027	2.40145	2.45724	2.48518	2.5284	2.55461	2.59806	2.62528	2.66449	2.59442	2.72257	2.75101	2.78212	2.81704	2.83629	2.88083	2.8941	2.91646	2.95147	2.96933	2.99005	3.06612	3.03981	3.05506	3.0823
6.71296	-0.15493	0.18312	0.37659	0.52287	0.64415	0.75899	0.82664	0.92023	0.99693	1.06493	1.13596	1.19568	1.25884	1.31438	1.358	1.3414	1.46541	1.51448	1.56106	1.60992	1.63154	1.57679	1.71404	1.76114	1.79944	1.83707	1.88186	1.91008	1.95361	1.97231	2.0197	2.0346	2.07395	2.03289	2.12737	2.1526	2.17924	2.21497	2.22889	2.2696	2.28389	2.30175	2.33861	2.353	2.36822	2.43093	2.41391	2.43337	2.46166
6.27288	-0.47671	-0.14324	0.04953	0.19272	0.31185	0.41264	0.50325	0.57401	0.64621	0.70588	0.77392	0.82943	0.88938	0.94693	0.98534	1.0126	1.08974	1.11744	1.16595	1.21364	1.25881	1.24789	1.34211	1.37861	1.41302	1.43833	1.4771	1.49257	1.55886	1.57661	1.61554	1.64942	1.67526	1.66233	1.72474	1.75328	1.77766	1.79569	1.82688	1.86805	1.8866	1.8957	1.92356	1.9436	1.96589	2.01662	2.01507	2.02599	2.0437
5.63835	-0.47224	-0.13726	0.07217	0.2015	0.31553	0.4174	0.49979	0.57446	0.64546	0.70597	0.77358	0.82752	0.88658	0.93489	0.98503	1.02157	1.08812	1.12555	1.16884	1.22167	1.2563	1.20903	1.33626	1.36983	1.40939	1.44485	1.48677	1.52034	1.54636	1.5819	1.61233	1.64873	1.6782	1.6635	1.7337	1.76239	1.78258	1.80278	1.83354	1.85718	1.87965	1.91041	1.93968	1.95518	1.9714	2.0284	2.01651	2.03538	2.05716
5.55296	-0.36746	-0.04056	0.17464	0.32907	0.44657	0.5508	0.66277	0.72632	0.81164	0.89776	0.95993	1.02283	1.08395	1.12796	1.20374	1.26165	1.3141	1.35998	1.41307	1.47405	1.49353	1.41883	1.59468	1.63883	1.67727	1.72933	1.76246	1.79317	1.8299	1.86425	1.91528	1.9319	1.97503	1.90857	2.03349	2.06895	2.08422	2.10644	2.13476	2.16505	2.18803	2.21542	2.24416	2.27041	2.27893	2.33125	2.32882	2.3426	2.35955
5.84064	-0.93184	-0.59302	-0.40359	-0.24653	-0.14649	-0.04988	0.02962	0.09488	0.15734	0.22552	0.2797	0.32936	0.38019	0.43081	0.46123	0.48132	0.55816	0.59573	0.62639	0.66747	0.70862	0.6875	0.77516	0.81267	0.84155	0.871	0.90921	0.94437	0.9684	0.9925	1.02338	1.03967	1.07382	1.0922	1.11831	1.14172	1.17001	1.18728	1.21262	1.25316	1.26863	1.28177	1.30958	1.33014	1.33962	1.37316	1.38254	1.40467	1.4162
4.65396	-0.92467	-0.5937	-0.3887	-0.24608	-0.13407	-0.03008	0.03543	0.11684	0.17563	0.25081	0.28795	0.34694	0.39222	0.44588	0.49434	0.50155	0.56536	0.62063	0.64781	0.69851	0.71158	0.71851	0.78501	0.80975	0.86019	0.87979	0.90388	0.91902	0.98409	0.99599	1.02819	1.05164	1.07432	1.06591	1.12163	1.13663	1.16746	1.19703	1.20908	1.22349	1.24883	1.26731	1.27934	1.29998	1.32563	1.36079	1.35534	1.37691	1.39839
4.20469	-0.35048	-0.02387	0.16261	0.31702	0.42854	0.53527	0.60246	0.69362	0.74794	0.81956	0.87636	0.93156	0.99237	1.04238	1.08611	1.08596	1.16064	1.23473	1.26626	1.3067	1.34365	1.32038	1.4104	1.46124	1.49559	1.52537	1.5643	1.61013	1.63845	1.65517	1.70605	1.72296	1.76023	1.70915	1.80072	1.83029	1.85554	1.88045	1.89919	1.93713	1.95478	1.96883	1.98661	2.01079	2.03647	2.09328	2.07832	2.07897	2.1105
4.85203	-0.38473	-0.03614	0.15036	0.29574	0.41774	0.51718	0.59371	0.67569	0.74908	0.79279	0.8705	0.91931	0.97734	1.0268	1.08081	1.09387	1.18923	1.21252	1.27631	1.30634	1.35449	1.34904	1.41965	1.47463	1.50958	1.55923	1.62446	1.59951	1.66603	1.68408	1.73264	1.72346	1.81029	1.68697	1.86579	1.87424	1.90786	1.93113	1.96414	2.01588	2.00988	2.07187	2.12957	2.12246	2.14635	2.23237	2.19809	2.19984	2.24924
4.30407	-0.85804	-0.53831	-0.36432	-0.17366	-0.09025	-0.000196135	0.06921	0.12898	0.20285	0.25888	0.30688	0.34528	0.39016	0.43234	0.47248	0.49703	0.55219	0.58882	0.62701	0.66143	0.69148	0.68136	0.72882	0.78276	0.80244	0.84533	0.85335	0.8734	0.92053	0.94296	0.97555	0.99061	1.02833	1.01843	1.05842	1.05159	1.10666	1.16425	1.16077	1.19715	1.20877	1.21623	1.25083	1.27131	1.27154	1.30561	1.29494	1.32443	1.35694
[truncated: 21 more columns]

## Sheet: Guangzhou_b
ln POIden	3	4	5	6	7	8	9	10	11	12	13	14	15	16	17	18	19	20	21	22	23	24	25	26	27	28	29	30	31	32	33	34	35	36	37	38	39	40	41	42	43	44	45	46	47	48	49	50	51
6.37086	3.7749	4.12095	4.32103	4.45713	4.57217	4.66317	4.77141	4.85495	4.93704	4.95825	5.10274	5.19223	5.27753	5.35303	5.42725	5.5497	5.57193	5.62842	5.6888	5.78367	5.78666	5.61905	5.92688	5.98341	6.04146	6.0951	6.15806	6.19197	6.26184	6.30645	6.34051	6.40838	6.433	6.46063	6.51949	6.56834	6.59686	6.65333	6.6697	6.71881	6.75148	6.76821	6.80443	6.84229	6.86471	6.92479	6.92097	6.95653	6.98868
5.9761	3.51196	3.83391	4.03078	4.18545	4.28993	4.39279	4.50343	4.57959	4.65944	4.71819	4.82271	4.8981	4.97352	5.04573	5.11435	5.18338	5.25599	5.31596	5.37177	5.4506	5.47748	5.33697	5.5913	5.6514	5.69933	5.75285	5.8118	5.85325	5.91238	5.94851	5.99382	6.03635	6.07187	6.05429	6.14722	6.18619	6.21825	6.26034	6.28498	6.32695	6.34729	6.38161	6.41626	6.44404	6.46161	6.52596	6.51697	6.54369	6.57467
5.56004	3.10397	3.4431	3.62806	3.77355	3.88355	3.99306	4.09702	4.16927	4.25085	4.31987	4.40579	4.47955	4.55852	4.62927	4.69106	4.73755	4.83108	4.8826	4.94256	5.01821	5.04785	4.92099	5.15486	5.22513	5.26947	5.32359	5.37289	5.43082	5.47276	5.51017	5.56269	5.59437	5.63702	5.58024	5.71062	5.74318	5.77989	5.81897	5.84266	5.88956	5.90416	5.93896	5.97635	5.99847	6.01796	6.08669	6.07277	6.09743	6.12807
5.23035	2.84249	3.16636	3.36363	3.50631	3.61742	3.73463	3.83619	3.9054	3.99027	4.0664	4.14859	4.2242	4.30144	4.36605	4.43198	4.46458	4.57621	4.63281	4.68882	4.75674	4.78406	4.64626	4.89157	4.95272	4.99992	5.05772	5.10131	5.16654	5.19835	5.23485	5.29263	5.31098	5.36007	5.26363	5.43067	5.46418	5.49273	5.53784	5.55273	5.60136	5.61048	5.6481	5.68513	5.70342	5.72145	5.79321	5.77587	5.7936	5.82566
4.699	2.51351	2.8598	3.05461	3.19865	3.31537	3.43343	3.5376	3.60881	3.69448	3.77182	3.85207	3.92932	4.00646	4.07489	4.13503	4.16727	4.26816	4.3299	4.38446	4.45352	4.47705	4.34221	4.57942	4.64079	4.68414	4.74349	4.78704	4.84058	4.87921	4.91626	4.97277	4.98503	5.03351	4.95168	5.10265	5.13606	5.1633	5.20357	5.22302	5.26603	5.2738	5.31272	5.34958	5.36612	5.38481	5.45367	5.43481	5.45582	5.49022
4.2476	2.20354	2.54178	2.74415	2.88674	3.00802	3.12983	3.23378	3.30497	3.39425	3.47567	3.55461	3.63221	3.71115	3.77253	3.83273	3.83961	3.97037	4.03571	4.08422	4.14932	4.17544	4.05662	4.27199	4.33161	4.37169	4.4318	4.47714	4.52865	4.56068	4.59434	4.64729	4.66378	4.71242	4.59538	4.77564	4.805	4.83526	4.87524	4.89236	4.93446	4.94136	4.98247	5.01649	5.03232	5.05161	5.11264	5.10094	5.11752	5.15173
3.76707	1.94185	2.28103	2.46852	2.61969	2.73618	2.8536	2.94209	3.02226	3.10404	3.18619	3.26065	3.3339	3.41125	3.48123	3.53282	3.51104	3.65925	3.72987	3.77833	3.84424	3.86851	3.721	3.95974	4.02482	4.06997	4.12618	4.1668	4.21842	4.25826	4.28834	4.33882	4.36108	4.40439	4.32646	4.46891	4.49487	4.52851	4.57153	4.58719	4.63092	4.63989	4.6716	4.71112	4.7247	4.74194	4.82156	4.78964	4.81036	4.84433
3.77225	1.73583	2.06779	2.2588	2.40805	2.52372	2.63478	2.72162	2.80213	2.88646	2.95942	3.03681	3.10603	3.17674	3.24598	3.298	3.2653	3.42136	3.49218	3.54099	3.60471	3.62712	3.47346	3.7116	3.78013	3.8295	3.87778	3.93011	3.97385	4.0173	4.04484	4.09455	4.12327	4.16123	4.11169	4.22598	4.25283	4.28488	4.32968	4.34571	4.39314	4.403	4.42743	4.47146	4.48388	4.4996	4.5854	4.54951	4.57043	4.6051
3.28973	1.29371	1.62825	1.81491	1.96754	2.07856	2.19979	2.2742	2.36441	2.44571	2.52179	2.59414	2.66455	2.73763	2.80845	2.85145	2.8064	2.97299	3.04187	3.08994	3.14798	3.17427	3.03401	3.26867	3.32254	3.36722	3.41734	3.46891	3.51595	3.55068	3.57526	3.63181	3.64595	3.69352	3.61365	3.75351	3.7882	3.81018	3.85017	3.86483	3.90954	3.91927	3.94803	3.98915	4.00217	4.01497	4.10109	4.06532	4.08155	4.11264
2.69775	1.15723	1.49059	1.69108	1.84032	1.9559	2.08005	2.15463	2.24262	2.32668	2.41454	2.47752	2.54693	2.6245	2.68449	2.736	2.69622	2.86743	2.91763	2.97285	3.03352	3.0563	2.92496	3.14484	3.20247	3.25018	3.29566	3.35039	3.38686	3.42964	3.45508	3.51194	3.52361	3.57045	3.48861	3.63318	3.65574	3.68736	3.73423	3.74393	3.78813	3.79851	3.82639	3.86466	3.88033	3.89238	3.97536	3.94338	3.95959	3.98937
3.04072	1.2251	1.56703	1.75727	1.9026	2.02044	2.12967	2.2151	2.296	2.37851	2.45595	2.52439	2.59209	2.66803	2.72501	2.7806	2.75908	2.90992	2.96504	3.01144	3.07169	3.09788	2.98853	3.18956	3.25011	3.29029	3.34005	3.38713	3.42979	3.47185	3.49776	3.55112	3.56584	3.61539	3.53285	3.67734	3.70523	3.73465	3.7823	3.79116	3.8389	3.84855	3.87592	3.91686	3.93349	3.94201	4.02305	3.99403	4.01628	4.04637
3.61203	1.2729	1.60381	1.8008	1.94703	2.05697	2.17295	2.25814	2.33968	2.41574	2.49287	2.56347	2.63194	2.70473	2.76389	2.8198	2.78651	2.94052	3.00354	3.04878	3.11136	3.13405	3.00426	3.22223	3.27948	3.32461	3.3722	3.42307	3.46043	3.50336	3.53137	3.58153	3.60278	3.646	3.55965	3.70814	3.73113	3.76658	3.80681	3.82138	3.87221	3.87801	3.90799	3.94565	3.96033	3.97606	4.05707	4.0272	4.04498	4.07793
2.62017	0.83927	1.17915	1.37032	1.51623	1.62864	1.74271	1.81793	1.90085	1.98091	2.06137	2.12387	2.18722	2.25611	2.31547	2.36884	2.32443	2.48829	2.54776	2.59397	2.65112	2.67419	2.55882	2.7639	2.81787	2.86112	2.90966	2.95974	2.99985	3.03103	3.06043	3.10977	3.12851	3.17325	3.10478	3.23336	3.25855	3.28744	3.32446	3.34334	3.38701	3.39608	3.42503	3.46619	3.47796	3.4868	3.568	3.53616	3.55762	3.58796
2.10112	0.65257	0.98615	1.17714	1.32536	1.44288	1.55628	1.63141	1.72212	1.80079	1.87136	1.94308	2.00893	2.08001	2.13384	2.18971	2.16533	2.30328	2.36574	2.40958	2.47025	2.48739	2.38296	2.57201	2.63019	2.67695	2.72019	2.76551	2.81007	2.84581	2.87259	2.92321	2.93524	2.98058	2.90586	3.03991	3.0639	3.09587	3.13713	3.14894	3.19546	3.20229	3.23083	3.27444	3.2848	3.29332	3.36914	3.34225	3.36336	3.39355
2.7468	1.12724	1.46527	1.65335	1.8037	1.91641	2.04258	2.12002	2.20637	2.28233	2.36709	2.43052	2.50396	2.5807	2.63697	2.69663	2.68594	2.82056	2.88464	2.92592	2.98578	3.00877	2.90581	3.09707	3.15643	3.19774	3.25133	3.29346	3.33674	3.37284	3.39952	3.45578	3.45911	3.51337	3.39229	3.56841	3.5939	3.62476	3.66788	3.67695	3.72808	3.72596	3.76013	3.80105	3.80676	3.82537	3.89524	3.87244	3.88428	3.91984
1.47893	0.00813	0.34809	0.53506	0.68576	0.79097	0.90403	0.98225	1.06144	1.13224	1.20582	1.26461	1.32418	1.38145	1.44411	1.48835	1.46764	1.59432	1.64534	1.69147	1.74057	1.76871	1.69725	1.84287	1.89953	1.9354	1.97629	2.02882	2.04901	2.08956	2.11885	2.16352	2.17831	2.21819	2.18893	2.27456	2.29807	2.32536	2.3605	2.38131	2.4161	2.42831	2.45633	2.48863	2.50371	2.5259	2.59976	2.57025	2.58389	2.61437
0.85028	0.22933	0.5705	0.76596	0.90445	1.02045	1.13063	1.1916	1.28977	1.3672	1.43303	1.50309	1.56386	1.62844	1.68953	1.73694	1.7259	1.84801	1.8973	1.9466	2.00602	2.03194	1.96935	2.1192	2.16651	2.21089	2.24715	2.30121	2.33264	2.37523	2.39976	2.44202	2.4671	2.50354	2.49793	2.56344	2.59603	2.62007	2.65747	2.67488	2.71322	2.72876	2.75502	2.79985	2.80866	2.82028	2.88411	2.8697	2.8903	2.91834
1.08868	0.07706	0.40928	0.61515	0.75602	0.8791	0.98546	1.05671	1.15232	1.22923	1.29426	1.36469	1.42754	1.48256	1.55426	1.59596	1.57948	1.71027	1.76018	1.79887	1.85971	1.88503	1.80063	1.97037	2.01756	2.05563	2.09547	2.14692	2.17282	2.2212	2.24373	2.28746	2.30643	2.34586	2.30763	2.40262	2.433	2.45575	2.49017	2.50714	2.55318	2.56226	2.58591	2.62481	2.63599	2.64742	2.72067	2.69584	2.71422	2.74066
1.09632	0.82313	1.15482	1.3437	1.48593	1.59559	1.71223	1.78768	1.86656	1.94776	2.02483	2.09198	2.16411	2.23216	2.29447	2.3449	2.34351	2.46666	2.52532	2.58351	2.65149	2.67346	2.55826	2.76556	2.82753	2.86357	2.92478	2.9663	2.99894	3.06251	3.08454	3.13777	3.156	3.20521	3.09083	3.27006	3.29746	3.33182	3.37113	3.38537	3.44813	3.45338	3.48001	3.51998	3.53416	3.55966	3.64486	3.60932	3.63055	3.66972
2.6777	0.36451	0.68952	0.89006	1.02368	1.14924	1.25611	1.33442	1.41759	1.49808	1.56489	1.6434	1.70461	1.77552	1.8279	1.88042	1.87363	1.99605	2.04851	2.09768	2.15327	2.17972	2.09655	2.25798	2.31776	2.36027	2.40145	2.45724	2.48518	2.5284	2.55461	2.59806	2.62528	2.66449	2.59442	2.72257	2.75101	2.78212	2.81704	2.83629	2.88083	2.8941	2.91646	2.95147	2.96933	2.99005	3.06612	3.03981	3.05506	3.0823
2.72769	-0.15493	0.18312	0.37659	0.52287	0.64415	0.75899	0.82664	0.92023	0.99693	1.06493	1.13596	1.19568	1.25884	1.31438	1.358	1.3414	1.46541	1.51448	1.56106	1.60992	1.63154	1.57679	1.71404	1.76114	1.79944	1.83707	1.88186	1.91008	1.95361	1.97231	2.0197	2.0346	2.07395	2.03289	2.12737	2.1526	2.17924	2.21497	2.22889	2.2696	2.28389	2.30175	2.33861	2.353	2.36822	2.43093	2.41391	2.43337	2.46166
1.26501	-0.47671	-0.14324	0.04953	0.19272	0.31185	0.41264	0.50325	0.57401	0.64621	0.70588	0.77392	0.82943	0.88938	0.94693	0.98534	1.0126	1.08974	1.11744	1.16595	1.21364	1.25881	1.24789	1.34211	1.37861	1.41302	1.43833	1.4771	1.49257	1.55886	1.57661	1.61554	1.64942	1.67526	1.66233	1.72474	1.75328	1.77766	1.79569	1.82688	1.86805	1.8866	1.8957	1.92356	1.9436	1.96589	2.01662	2.01507	2.02599	2.0437
0.98787	-0.47224	-0.13726	0.07217	0.2015	0.31553	0.4174	0.49979	0.57446	0.64546	0.70597	0.77358	0.82752	0.88658	0.93489	0.98503	1.02157	1.08812	1.12555	1.16884	1.22167	1.2563	1.20903	1.33626	1.36983	1.40939	1.44485	1.48677	1.52034	1.54636	1.5819	1.61233	1.64873	1.6782	1.6635	1.7337	1.76239	1.78258	1.80278	1.83354	1.85718	1.87965	1.91041	1.93968	1.95518	1.9714	2.0284	2.01651	2.03538	2.05716
1.4221	-0.36746	-0.04056	0.17464	0.32907	0.44657	0.5508	0.66277	0.72632	0.81164	0.89776	0.95993	1.02283	1.08395	1.12796	1.20374	1.26165	1.3141	1.35998	1.41307	1.47405	1.49353	1.41883	1.59468	1.63883	1.67727	1.72933	1.76246	1.79317	1.8299	1.86425	1.91528	1.9319	1.97503	1.90857	2.03349	2.06895	2.08422	2.10644	2.13476	2.16505	2.18803	2.21542	2.24416	2.27041	2.27893	2.33125	2.32882	2.3426	2.35955
0.97701	-0.93184	-0.59302	-0.40359	-0.24653	-0.14649	-0.04988	0.02962	0.09488	0.15734	0.22552	0.2797	0.32936	0.38019	0.43081	0.46123	0.48132	0.55816	0.59573	0.62639	0.66747	0.70862	0.6875	0.77516	0.81267	0.84155	0.871	0.90921	0.94437	0.9684	0.9925	1.02338	1.03967	1.07382	1.0922	1.11831	1.14172	1.17001	1.18728	1.21262	1.25316	1.26863	1.28177	1.30958	1.33014	1.33962	1.37316	1.38254	1.40467	1.4162
0.08991	-0.92467	-0.5937	-0.3887	-0.24608	-0.13407	-0.03008	0.03543	0.11684	0.17563	0.25081	0.28795	0.34694	0.39222	0.44588	0.49434	0.50155	0.56536	0.62063	0.64781	0.69851	0.71158	0.71851	0.78501	0.80975	0.86019	0.87979	0.90388	0.91902	0.98409	0.99599	1.02819	1.05164	1.07432	1.06591	1.12163	1.13663	1.16746	1.19703	1.20908	1.22349	1.24883	1.26731	1.27934	1.29998	1.32563	1.36079	1.35534	1.37691	1.39839
0.44616	-0.35048	-0.02387	0.16261	0.31702	0.42854	0.53527	0.60246	0.69362	0.74794	0.81956	0.87636	0.93156	0.99237	1.04238	1.08611	1.08596	1.16064	1.23473	1.26626	1.3067	1.34365	1.32038	1.4104	1.46124	1.49559	1.52537	1.5643	1.61013	1.63845	1.65517	1.70605	1.72296	1.76023	1.70915	1.80072	1.83029	1.85554	1.88045	1.89919	1.93713	1.95478	1.96883	1.98661	2.01079	2.03647	2.09328	2.07832	2.07897	2.1105
1.7313	-0.38473	-0.03614	0.15036	0.29574	0.41774	0.51718	0.59371	0.67569	0.74908	0.79279	0.8705	0.91931	0.97734	1.0268	1.08081	1.09387	1.18923	1.21252	1.27631	1.30634	1.35449	1.34904	1.41965	1.47463	1.50958	1.55923	1.62446	1.59951	1.66603	1.68408	1.73264	1.72346	1.81029	1.68697	1.86579	1.87424	1.90786	1.93113	1.96414	2.01588	2.00988	2.07187	2.12957	2.12246	2.14635	2.23237	2.19809	2.19984	2.24924
-1.57561	-0.85804	-0.53831	-0.36432	-0.17366	-0.09025	-0.000196135	0.06921	0.12898	0.20285	0.25888	0.30688	0.34528	0.39016	0.43234	0.47248	0.49703	0.55219	0.58882	0.62701	0.66143	0.69148	0.68136	0.72882	0.78276	0.80244	0.84533	0.85335	0.8734	0.92053	0.94296	0.97555	0.99061	1.02833	1.01843	1.05842	1.05159	1.10666	1.16425	1.16077	1.19715	1.20877	1.21623	1.25083	1.27131	1.27154	1.30561	1.29494	1.32443	1.35694
-0.25508	-0.87228	-0.55119	-0.42421	-0.23551	-0.13894	-0.02818	0.04454	0.08459	0.185	0.24431	0.31043	0.35109	0.40372	0.46131	0.49008	0.51942	0.55183	0.63022	0.63743	0.68823	0.71271	0.73518	0.78758	0.81681	0.84461	0.85565	0.91653	0.91347	0.94993	0.98393	0.99119	1.02733	1.05427	1.04398	1.0961	1.13237	1.13365	1.15544	1.18199	1.19105	1.22353	1.2301	1.26636	1.28948	1.30115	1.34457	1.32359	1.34048	1.36506
0.70807	-1.41848	-1.03019	-1.0169	-0.72996	-0.72559	-0.58009	-0.47342	-0.43199	-0.39345	-0.31826	-0.2763	-0.25682	-0.29046	-0.13149	-0.12183	-0.04385	-0.11318	-0.0185	-0.01524	0.03044	0.0351	0.08864	0.07237	0.1304	0.16003	0.18956	0.17625	0.23842	0.2477	0.28346	0.28254	0.38811	0.33819	0.35634	0.39133	0.43758	0.43076	0.49457	0.46125	0.5153	0.51949	0.52816	0.60549	0.59139	0.56109	0.5946	0.64201	0.63621	0.69299
-1.63791	-1.29024	-0.93961	-0.76489	-0.63229	-0.53505	-0.41581	-0.34476	-0.29089	-0.23018	-0.16588	-0.1241	-0.08907	-0.04059	0.00474	0.03553	0.07247	0.09487	0.15731	0.16347	0.21097	0.25479	0.23713	0.28968	0.32967	0.36523	0.36876	0.40079	0.43117	0.461	0.46738	0.49963	0.52462	0.54403	0.53375	0.58355	0.60644	0.62333	0.64979	0.66174	0.68327	0.70538	0.71875	0.74537	0.74743	0.76097	0.7965	0.80783	0.81946	0.82789
-2.36215	-1.29888	-0.94396	-0.74936	-0.61475	-0.50268	-0.4002	-0.31207	-0.25242	-0.20351	-0.13486	-0.07698	-0.03361	0.01936	0.06146	0.1093	0.1195	0.17494	0.20172	0.26191	0.27127	0.31405	0.32262	0.36936	0.39813	0.43496	0.45159	0.47614	0.50871	0.53717	0.54327	0.59485	0.58644	0.61685	0.60762	0.67879	0.67836	0.68594	0.71401	0.73065	0.72829	0.7392	0.79029	0.80351	0.80303	0.8527	0.88732	0.87896	0.86672	0.86188
-0.64479	-1.1653	-0.84514	-0.66498	-0.52584	-0.42165	-0.32773	-0.23747	-0.2111	-0.11771	-0.06903	-0.00124	0.04734	0.09137	0.13667	0.1883	0.20208	0.27692	0.29359	0.33448	0.37759	0.41313	0.40858	0.45754	0.4946	0.51239	0.55514	0.57851	0.61706	0.63493	0.66222	0.65967	0.69576	0.71703	0.72053	0.77151	0.81115	0.80423	0.81555	0.84531	0.83104	0.8552	0.9086	0.91259	0.91399	0.96438	0.98901	0.97776	1.00203	1.02902
-0.98697	-0.64296	-0.28148	-0.08299	0.04739	0.18125	0.2889	0.35058	0.42087	0.5143	0.59989	0.64479	0.70493	0.76033	0.81405	0.86871	0.85541	0.98546	1.01679	1.04347	1.0916	1.13224	1.07318	1.23137	1.23856	1.29675	1.32445	1.38675	1.38423	1.43056	1.4475	1.49225	1.51976	1.56123	1.44406	1.6087	1.65534	1.65326	1.68019	1.70825	1.73718	1.76532	1.77259	1.79751	1.82427	1.83616	1.9048	1.8842	1.90551	1.9169
-0.52829	-0.95239	-0.54502	-0.27919	-0.21759	0.02183	0.09978	0.25441	0.28074	0.37639	0.49837	0.50478	0.5838	0.59718	0.70867	0.76794	0.80075	0.86266	0.85744	0.92227	0.96777	0.99361	0.97351	1.0834	1.09418	1.14329	1.16454	1.20312	1.21261	1.25541	1.26189	1.31028	1.36755	1.37938	1.35984	1.42359	1.45424	1.42137	1.44015	1.49732	1.54013	1.54744	1.57078	1.59401	1.60646	1.63013	1.59328	1.64836	1.64082	1.68278
-1.42829	-1.64643	-1.33509	-1.12977	-1.02436	-0.88499	-0.80757	-0.73163	-0.68963	-0.61344	-0.58652	-0.51602	-0.45651	-0.41691	-0.38113	-0.32023	-0.2954	-0.25045	-0.21796	-0.20983	-0.17929	-0.12923	-0.13297	-0.0735	-0.05948	-0.03333	-0.01135	0.02292	0.03852	0.08509	0.10484	0.09882	0.14459	0.17072	0.15404	0.20626	0.21495	0.19062	0.25369	0.28125	0.26597	0.307	0.29753	0.31139	0.35282	0.35584	0.38795	0.37752	0.40924	0.41924
-1.88719	-1.52818	-1.17899	-0.978	-0.8514	-0.70309	-0.62438	-0.5216	-0.46676	-0.39147	-0.37787	-0.29642	-0.23709	-0.25114	-0.18579	-0.1066	-0.10553	-0.01435	-0.05767	0.02087	0.05187	0.09249	0.04079	0.15689	0.16995	0.20196	0.21611	0.26879	0.21132	0.31194	0.298	0.32284	0.34597	0.39113	0.41288	0.42156	0.45347	0.45162	0.45851	0.4851	0.51738	0.53182	0.55095	0.56244	0.58519	0.60867	0.5855	0.62089	0.66842	0.69111
-2.10567	-1.50058	-1.10659	-1.05621	-0.80286	-0.71944	-0.6306	-0.57217	-0.43394	-0.40258	-0.38308	-0.28569	-0.27526	-0.1927	-0.15316	-0.14562	-0.08636	-0.01215	-0.0073	0.05774	0.06453	0.08533	0.12623	0.1875	0.17947	0.22701	0.22141	0.30484	0.16355	0.3689	0.34354	0.27465	0.4084	0.42808	0.35689	0.43445	0.51988	0.44237	0.4624	0.4575	0.59585	0.58691	0.52814	0.47871	0.54517	0.63244	0.73803	0.64506	0.66287	0.63229
-0.30769	-1.42686	-1.07157	-0.8993	-0.73744	-0.68404	-0.53018	-0.43529	-0.45875	-0.3022	-0.2788	-0.23122	-0.23717	-0.11849	-0.11164	-0.05526	-0.05933	0.02049	0.07652	0.07228	0.06291	0.10198	0.13341	0.09274	0.1785	0.15512	0.27882	0.23822	0.36151	0.27564	0.31374	0.34485	0.42014	0.35644	0.3593	0.37447	0.50444	0.43369	0.53063	0.46695	0.55658	0.57983	0.57481	0.6361	0.61508	0.62175	0.62769	0.66438	0.62375	0.75868
[truncated: 21 more columns]

## Sheet: Shenzhen_a
ln Popden	3	4	5	6	7	8	9	10	11	12	13	14	15	16	17	18	19	20	21	22	23	24	25	26	27	28	29	30	31	32	33	34	35	36	37	38	39	40	41	42	43	44	45	46	47	48	49	50	51
10.085	3.36406	3.70305	3.87994	4.03872	4.16098	4.26001	4.37845	4.48175	4.57199	4.61452	4.75062	4.83821	4.93262	4.99836	5.07548	5.1954	5.23248	5.29354	5.36174	5.44123	5.48657	5.39632	5.60565	5.67017	5.72144	5.78521	5.83762	5.89621	5.94188	5.98665	6.03612	6.07341	6.11821	6.1119	6.19779	6.23248	6.2758	6.30429	6.34761	6.38838	6.41712	6.45137	6.48176	6.51504	6.53805	6.59509	6.59618	6.62682	6.65593
9.75522	3.15333	3.47709	3.66663	3.81831	3.92215	4.02446	4.12147	4.20226	4.28541	4.33961	4.44134	4.51571	4.60195	4.66836	4.72776	4.77422	4.86898	4.93391	4.98825	5.06106	5.08351	4.93295	5.19347	5.25895	5.31002	5.36984	5.41806	5.46818	5.52077	5.5574	5.60753	5.642	5.68411	5.6441	5.75859	5.78571	5.82971	5.8721	5.89452	5.94079	5.95824	5.99406	6.02999	6.05323	6.07381	6.15246	6.12867	6.15512	6.18828
9.49755	2.88089	3.21082	3.40226	3.54076	3.64748	3.75286	3.83976	3.91915	3.99593	4.06152	4.14364	4.21301	4.29096	4.36057	4.40855	4.41854	4.54473	4.60629	4.66025	4.73146	4.75111	4.60178	4.85458	4.91756	4.9671	5.02202	5.07372	5.12537	5.1695	5.20265	5.25635	5.28123	5.32607	5.25256	5.39482	5.42239	5.45984	5.50494	5.51997	5.57223	5.57996	5.6139	5.65235	5.67064	5.69038	5.77778	5.74359	5.76239	5.79727
9.27068	2.80207	3.13332	3.33086	3.47081	3.58291	3.70021	3.78878	3.87342	3.94722	4.0166	4.10005	4.17538	4.25386	4.32138	4.37616	4.36212	4.51269	4.56919	4.62486	4.69191	4.71794	4.54607	4.81972	4.88417	4.92562	4.98323	5.03544	5.08917	5.12665	5.15956	5.21256	5.23446	5.27921	5.19989	5.34676	5.37729	5.40606	5.45733	5.46506	5.51259	5.52178	5.55186	5.59461	5.60954	5.62009	5.70462	5.67231	5.69494	5.72895
9.20251	2.92407	3.27428	3.46093	3.61484	3.72171	3.84743	3.93646	4.01194	4.09549	4.17092	4.25381	4.32838	4.40528	4.47346	4.52841	4.50801	4.66606	4.72772	4.77853	4.84169	4.86707	4.69781	4.96548	5.03003	5.07309	5.12885	5.17855	5.23395	5.26438	5.29962	5.34791	5.37618	5.41851	5.34106	5.48479	5.51581	5.54536	5.59592	5.60285	5.64779	5.6584	5.69004	5.72902	5.74686	5.75394	5.83776	5.80932	5.82867	5.85889
8.95299	2.76013	3.08786	3.2898	3.44544	3.55908	3.68785	3.7707	3.85857	3.94031	4.02482	4.09432	4.1701	4.25188	4.31893	4.37071	4.33325	4.5074	4.56493	4.6198	4.68121	4.70424	4.53977	4.797	4.86256	4.90584	4.95833	5.00639	5.05735	5.09453	5.12528	5.18297	5.19495	5.24284	5.14212	5.30543	5.33431	5.3658	5.40834	5.42232	5.46371	5.47489	5.5069	5.54077	5.56201	5.57393	5.65362	5.62441	5.64534	5.67559
8.68406	2.50363	2.83364	3.02774	3.17803	3.29822	3.4238	3.5019	3.58291	3.66924	3.76396	3.82282	3.89653	3.97622	4.04166	4.09095	4.04771	4.21763	4.28954	4.33256	4.39375	4.41025	4.26684	4.50764	4.56923	4.61054	4.66824	4.7114	4.75634	4.79342	4.82382	4.88046	4.89273	4.94177	4.83232	5.00245	5.03425	5.05906	5.10469	5.11731	5.15955	5.16549	5.20148	5.2416	5.25454	5.26771	5.35193	5.3186	5.33584	5.36636
8.61722	2.71503	3.03465	3.23939	3.39039	3.50768	3.63799	3.72291	3.80795	3.89402	3.98106	4.0491	4.12451	4.21008	4.27376	4.31921	4.26534	4.45659	4.523	4.5714	4.63532	4.65007	4.488	4.74493	4.81172	4.85423	4.90805	4.95346	5.00854	5.04045	5.07023	5.12396	5.13684	5.18489	5.10335	5.24623	5.2753	5.3053	5.34744	5.36227	5.40406	5.41025	5.44501	5.48507	5.49863	5.50756	5.59041	5.55805	5.57557	5.60828
8.73392	2.7	3.01221	3.20702	3.3586	3.47063	3.59444	3.67403	3.76621	3.84071	3.92636	3.99026	4.06321	4.1388	4.20312	4.25537	4.21953	4.37889	4.44639	4.48985	4.55199	4.57413	4.42568	4.66595	4.7278	4.76903	4.82385	4.86481	4.9161	4.95584	4.98366	5.03763	5.05389	5.09917	5.0173	5.16005	5.19037	5.22015	5.26435	5.27799	5.32283	5.32863	5.36177	5.40296	5.41779	5.42597	5.50638	5.476	5.49695	5.53138
8.90463	2.9316	3.24635	3.44631	3.60143	3.70791	3.83161	3.9136	4.00089	4.08374	4.16127	4.24067	4.31349	4.39494	4.45876	4.512	4.47141	4.6428	4.71109	4.76052	4.8238	4.8453	4.68319	4.94234	5.00465	5.04729	5.10513	5.14694	5.1981	5.24059	5.26807	5.32211	5.33794	5.38725	5.29372	5.45051	5.48256	5.50938	5.54989	5.56719	5.61673	5.62373	5.65191	5.68954	5.70687	5.72062	5.79829	5.77077	5.79048	5.82268
8.41715	2.55937	2.89505	3.09693	3.24448	3.36628	3.493	3.57758	3.66401	3.74772	3.83251	3.90251	3.97849	4.05794	4.12896	4.17992	4.11499	4.3138	4.37303	4.42375	4.49127	4.50592	4.33743	4.59968	4.66639	4.70991	4.76111	4.81426	4.85921	4.89954	4.92649	4.98437	4.99306	5.04193	4.95078	5.10331	5.13151	5.1628	5.20902	5.21904	5.25872	5.26762	5.30144	5.33502	5.35344	5.36636	5.45005	5.41634	5.43332	5.46396
7.69485	1.97699	2.31289	2.50967	2.65965	2.77748	2.91195	2.98704	3.08118	3.16706	3.25726	3.32587	3.3994	3.4789	3.54436	3.59705	3.52811	3.73423	3.79676	3.84081	3.89785	3.92147	3.75634	4.01605	4.07985	4.12145	4.17949	4.22864	4.27171	4.30553	4.33803	4.3939	4.4092	4.45615	4.36575	4.51748	4.54835	4.57729	4.62026	4.6334	4.6686	4.68358	4.71562	4.75498	4.7732	4.77628	4.85875	4.82994	4.85156	4.87955
7.77317	1.59049	1.92687	2.13172	2.2932	2.4138	2.54246	2.61522	2.71205	2.79426	2.88455	2.94958	3.02312	3.10424	3.17187	3.2137	3.13692	3.351	3.4075	3.46508	3.51653	3.54694	3.40892	3.64408	3.69951	3.74171	3.79746	3.84817	3.89487	3.92779	3.9545	4.01402	4.01946	4.07149	3.98848	4.13249	4.16029	4.18531	4.2383	4.24352	4.28701	4.298	4.32343	4.36318	4.37722	4.38651	4.47328	4.43753	4.45278	4.47883
7.49443	2.0136	2.33639	2.52382	2.664	2.78584	2.91811	2.98125	3.07617	3.15618	3.25993	3.31523	3.38551	3.4635	3.53356	3.58052	3.50229	3.71111	3.78073	3.8335	3.88624	3.9141	3.79219	3.99874	4.0746	4.11269	4.16576	4.20713	4.25926	4.29633	4.31905	4.38185	4.38697	4.43403	4.37325	4.49183	4.5122	4.54449	4.58575	4.60162	4.63759	4.6473	4.67538	4.71385	4.72597	4.73245	4.81488	4.77985	4.79611	4.82578
6.632	1.48231	1.82475	2.00497	2.14962	2.26324	2.38297	2.44503	2.53217	2.62228	2.70283	2.7705	2.83721	2.91952	2.96806	3.02391	2.94516	3.15419	3.21276	3.26501	3.31621	3.34159	3.20324	3.42805	3.49644	3.53402	3.58799	3.63823	3.67694	3.71707	3.74188	3.79809	3.8152	3.85929	3.77869	3.91835	3.9445	3.96792	4.01782	4.02677	4.0626	4.07812	4.09922	4.13699	4.1545	4.16251	4.25017	4.21262	4.23058	4.25838
6.08677	0.89365	1.24601	1.4498	1.60089	1.71512	1.84925	1.91294	2.01263	2.08896	2.17839	2.23533	2.31166	2.38833	2.43931	2.49558	2.45833	2.62088	2.68366	2.72552	2.77614	2.8062	2.69101	2.90067	2.95725	3.01807	3.04349	3.09555	3.13283	3.17445	3.20899	3.25577	3.26805	3.31665	3.22511	3.3775	3.40641	3.43639	3.48839	3.4897	3.53558	3.54397	3.56277	3.60194	3.62032	3.6298	3.71448	3.67943	3.69623	3.71855
5.8693	-0.06705	0.27356	0.47527	0.62041	0.73878	0.84637	0.90634	1.02557	1.09777	1.16227	1.2409	1.29921	1.38247	1.4169	1.47372	1.47768	1.58576	1.64968	1.68007	1.74561	1.77268	1.72493	1.85128	1.89861	1.94848	1.97884	1.99913	2.04465	2.09832	2.11301	2.15378	2.18648	2.22042	2.16303	2.261	2.28068	2.31613	2.35205	2.36715	2.4033	2.41662	2.44451	2.48441	2.49446	2.4921	2.54588	2.53348	2.57519	2.61168
5.18178	-0.62597	-0.26461	-0.09633	0.06881	0.18863	0.27746	0.35822	0.4615	0.52377	0.58688	0.67906	0.73856	0.78553	0.85421	0.91248	0.92727	1.03371	1.03853	1.11596	1.15489	1.19868	1.15588	1.29782	1.3338	1.36392	1.41973	1.45338	1.46117	1.54145	1.57021	1.59415	1.63768	1.66049	1.74072	1.72821	1.7616	1.79366	1.81632	1.86496	1.8774	1.91634	1.93124	1.9489	1.99024	2.03025	2.06262	2.07396	2.10314	2.14089
4.04305	-0.8008	-0.45277	-0.29528	-0.13152	-0.000374857	0.11642	0.17007	0.22308	0.32719	0.41134	0.46123	0.50958	0.53376	0.61216	0.66297	0.67271	0.75989	0.76787	0.85199	0.87651	0.91264	0.90992	0.99041	1.02621	1.08031	1.10522	1.12621	1.1821	1.20974	1.23351	1.25888	1.30792	1.33057	1.27094	1.38453	1.39378	1.42548	1.46001	1.47922	1.51131	1.52926	1.55342	1.56965	1.58572	1.62284	1.66481	1.65365	1.6804	1.70233
[truncated: 21 more columns]

## Sheet: Shenzhen_b
ln POIden	3	4	5	6	7	8	9	10	11	12	13	14	15	16	17	18	19	20	21	22	23	24	25	26	27	28	29	30	31	32	33	34	35	36	37	38	39	40	41	42	43	44	45	46	47	48	49	50	51
6.05957	3.36406	3.70305	3.87994	4.03872	4.16098	4.26001	4.37845	4.48175	4.57199	4.61452	4.75062	4.83821	4.93262	4.99836	5.07548	5.1954	5.23248	5.29354	5.36174	5.44123	5.48657	5.39632	5.60565	5.67017	5.72144	5.78521	5.83762	5.89621	5.94188	5.98665	6.03612	6.07341	6.11821	6.1119	6.19779	6.23248	6.2758	6.30429	6.34761	6.38838	6.41712	6.45137	6.48176	6.51504	6.53805	6.59509	6.59618	6.62682	6.65593
5.8265	3.15333	3.47709	3.66663	3.81831	3.92215	4.02446	4.12147	4.20226	4.28541	4.33961	4.44134	4.51571	4.60195	4.66836	4.72776	4.77422	4.86898	4.93391	4.98825	5.06106	5.08351	4.93295	5.19347	5.25895	5.31002	5.36984	5.41806	5.46818	5.52077	5.5574	5.60753	5.642	5.68411	5.6441	5.75859	5.78571	5.82971	5.8721	5.89452	5.94079	5.95824	5.99406	6.02999	6.05323	6.07381	6.15246	6.12867	6.15512	6.18828
5.34458	2.88089	3.21082	3.40226	3.54076	3.64748	3.75286	3.83976	3.91915	3.99593	4.06152	4.14364	4.21301	4.29096	4.36057	4.40855	4.41854	4.54473	4.60629	4.66025	4.73146	4.75111	4.60178	4.85458	4.91756	4.9671	5.02202	5.07372	5.12537	5.1695	5.20265	5.25635	5.28123	5.32607	5.25256	5.39482	5.42239	5.45984	5.50494	5.51997	5.57223	5.57996	5.6139	5.65235	5.67064	5.69038	5.77778	5.74359	5.76239	5.79727
5.18254	2.80207	3.13332	3.33086	3.47081	3.58291	3.70021	3.78878	3.87342	3.94722	4.0166	4.10005	4.17538	4.25386	4.32138	4.37616	4.36212	4.51269	4.56919	4.62486	4.69191	4.71794	4.54607	4.81972	4.88417	4.92562	4.98323	5.03544	5.08917	5.12665	5.15956	5.21256	5.23446	5.27921	5.19989	5.34676	5.37729	5.40606	5.45733	5.46506	5.51259	5.52178	5.55186	5.59461	5.60954	5.62009	5.70462	5.67231	5.69494	5.72895
4.86233	2.92407	3.27428	3.46093	3.61484	3.72171	3.84743	3.93646	4.01194	4.09549	4.17092	4.25381	4.32838	4.40528	4.47346	4.52841	4.50801	4.66606	4.72772	4.77853	4.84169	4.86707	4.69781	4.96548	5.03003	5.07309	5.12885	5.17855	5.23395	5.26438	5.29962	5.34791	5.37618	5.41851	5.34106	5.48479	5.51581	5.54536	5.59592	5.60285	5.64779	5.6584	5.69004	5.72902	5.74686	5.75394	5.83776	5.80932	5.82867	5.85889
4.67438	2.76013	3.08786	3.2898	3.44544	3.55908	3.68785	3.7707	3.85857	3.94031	4.02482	4.09432	4.1701	4.25188	4.31893	4.37071	4.33325	4.5074	4.56493	4.6198	4.68121	4.70424	4.53977	4.797	4.86256	4.90584	4.95833	5.00639	5.05735	5.09453	5.12528	5.18297	5.19495	5.24284	5.14212	5.30543	5.33431	5.3658	5.40834	5.42232	5.46371	5.47489	5.5069	5.54077	5.56201	5.57393	5.65362	5.62441	5.64534	5.67559
4.52866	2.50363	2.83364	3.02774	3.17803	3.29822	3.4238	3.5019	3.58291	3.66924	3.76396	3.82282	3.89653	3.97622	4.04166	4.09095	4.04771	4.21763	4.28954	4.33256	4.39375	4.41025	4.26684	4.50764	4.56923	4.61054	4.66824	4.7114	4.75634	4.79342	4.82382	4.88046	4.89273	4.94177	4.83232	5.00245	5.03425	5.05906	5.10469	5.11731	5.15955	5.16549	5.20148	5.2416	5.25454	5.26771	5.35193	5.3186	5.33584	5.36636
4.41586	2.71503	3.03465	3.23939	3.39039	3.50768	3.63799	3.72291	3.80795	3.89402	3.98106	4.0491	4.12451	4.21008	4.27376	4.31921	4.26534	4.45659	4.523	4.5714	4.63532	4.65007	4.488	4.74493	4.81172	4.85423	4.90805	4.95346	5.00854	5.04045	5.07023	5.12396	5.13684	5.18489	5.10335	5.24623	5.2753	5.3053	5.34744	5.36227	5.40406	5.41025	5.44501	5.48507	5.49863	5.50756	5.59041	5.55805	5.57557	5.60828
4.68024	2.7	3.01221	3.20702	3.3586	3.47063	3.59444	3.67403	3.76621	3.84071	3.92636	3.99026	4.06321	4.1388	4.20312	4.25537	4.21953	4.37889	4.44639	4.48985	4.55199	4.57413	4.42568	4.66595	4.7278	4.76903	4.82385	4.86481	4.9161	4.95584	4.98366	5.03763	5.05389	5.09917	5.0173	5.16005	5.19037	5.22015	5.26435	5.27799	5.32283	5.32863	5.36177	5.40296	5.41779	5.42597	5.50638	5.476	5.49695	5.53138
4.95049	2.9316	3.24635	3.44631	3.60143	3.70791	3.83161	3.9136	4.00089	4.08374	4.16127	4.24067	4.31349	4.39494	4.45876	4.512	4.47141	4.6428	4.71109	4.76052	4.8238	4.8453	4.68319	4.94234	5.00465	5.04729	5.10513	5.14694	5.1981	5.24059	5.26807	5.32211	5.33794	5.38725	5.29372	5.45051	5.48256	5.50938	5.54989	5.56719	5.61673	5.62373	5.65191	5.68954	5.70687	5.72062	5.79829	5.77077	5.79048	5.82268
4.20767	2.55937	2.89505	3.09693	3.24448	3.36628	3.493	3.57758	3.66401	3.74772	3.83251	3.90251	3.97849	4.05794	4.12896	4.17992	4.11499	4.3138	4.37303	4.42375	4.49127	4.50592	4.33743	4.59968	4.66639	4.70991	4.76111	4.81426	4.85921	4.89954	4.92649	4.98437	4.99306	5.04193	4.95078	5.10331	5.13151	5.1628	5.20902	5.21904	5.25872	5.26762	5.30144	5.33502	5.35344	5.36636	5.45005	5.41634	5.43332	5.46396
3.49992	1.97699	2.31289	2.50967	2.65965	2.77748	2.91195	2.98704	3.08118	3.16706	3.25726	3.32587	3.3994	3.4789	3.54436	3.59705	3.52811	3.73423	3.79676	3.84081	3.89785	3.92147	3.75634	4.01605	4.07985	4.12145	4.17949	4.22864	4.27171	4.30553	4.33803	4.3939	4.4092	4.45615	4.36575	4.51748	4.54835	4.57729	4.62026	4.6334	4.6686	4.68358	4.71562	4.75498	4.7732	4.77628	4.85875	4.82994	4.85156	4.87955
3.42765	1.59049	1.92687	2.13172	2.2932	2.4138	2.54246	2.61522	2.71205	2.79426	2.88455	2.94958	3.02312	3.10424	3.17187	3.2137	3.13692	3.351	3.4075	3.46508	3.51653	3.54694	3.40892	3.64408	3.69951	3.74171	3.79746	3.84817	3.89487	3.92779	3.9545	4.01402	4.01946	4.07149	3.98848	4.13249	4.16029	4.18531	4.2383	4.24352	4.28701	4.298	4.32343	4.36318	4.37722	4.38651	4.47328	4.43753	4.45278	4.47883
3.53682	2.0136	2.33639	2.52382	2.664	2.78584	2.91811	2.98125	3.07617	3.15618	3.25993	3.31523	3.38551	3.4635	3.53356	3.58052	3.50229	3.71111	3.78073	3.8335	3.88624	3.9141	3.79219	3.99874	4.0746	4.11269	4.16576	4.20713	4.25926	4.29633	4.31905	4.38185	4.38697	4.43403	4.37325	4.49183	4.5122	4.54449	4.58575	4.60162	4.63759	4.6473	4.67538	4.71385	4.72597	4.73245	4.81488	4.77985	4.79611	4.82578
3.02937	1.48231	1.82475	2.00497	2.14962	2.26324	2.38297	2.44503	2.53217	2.62228	2.70283	2.7705	2.83721	2.91952	2.96806	3.02391	2.94516	3.15419	3.21276	3.26501	3.31621	3.34159	3.20324	3.42805	3.49644	3.53402	3.58799	3.63823	3.67694	3.71707	3.74188	3.79809	3.8152	3.85929	3.77869	3.91835	3.9445	3.96792	4.01782	4.02677	4.0626	4.07812	4.09922	4.13699	4.1545	4.16251	4.25017	4.21262	4.23058	4.25838
2.70359	0.89365	1.24601	1.4498	1.60089	1.71512	1.84925	1.91294	2.01263	2.08896	2.17839	2.23533	2.31166	2.38833	2.43931	2.49558	2.45833	2.62088	2.68366	2.72552	2.77614	2.8062	2.69101	2.90067	2.95725	3.01807	3.04349	3.09555	3.13283	3.17445	3.20899	3.25577	3.26805	3.31665	3.22511	3.3775	3.40641	3.43639	3.48839	3.4897	3.53558	3.54397	3.56277	3.60194	3.62032	3.6298	3.71448	3.67943	3.69623	3.71855
2.70408	-0.06705	0.27356	0.47527	0.62041	0.73878	0.84637	0.90634	1.02557	1.09777	1.16227	1.2409	1.29921	1.38247	1.4169	1.47372	1.47768	1.58576	1.64968	1.68007	1.74561	1.77268	1.72493	1.85128	1.89861	1.94848	1.97884	1.99913	2.04465	2.09832	2.11301	2.15378	2.18648	2.22042	2.16303	2.261	2.28068	2.31613	2.35205	2.36715	2.4033	2.41662	2.44451	2.48441	2.49446	2.4921	2.54588	2.53348	2.57519	2.61168
1.58095	-0.62597	-0.26461	-0.09633	0.06881	0.18863	0.27746	0.35822	0.4615	0.52377	0.58688	0.67906	0.73856	0.78553	0.85421	0.91248	0.92727	1.03371	1.03853	1.11596	1.15489	1.19868	1.15588	1.29782	1.3338	1.36392	1.41973	1.45338	1.46117	1.54145	1.57021	1.59415	1.63768	1.66049	1.74072	1.72821	1.7616	1.79366	1.81632	1.86496	1.8774	1.91634	1.93124	1.9489	1.99024	2.03025	2.06262	2.07396	2.10314	2.14089
1.12527	-0.8008	-0.45277	-0.29528	-0.13152	-0.000374857	0.11642	0.17007	0.22308	0.32719	0.41134	0.46123	0.50958	0.53376	0.61216	0.66297	0.67271	0.75989	0.76787	0.85199	0.87651	0.91264	0.90992	0.99041	1.02621	1.08031	1.10522	1.12621	1.1821	1.20974	1.23351	1.25888	1.30792	1.33057	1.27094	1.38453	1.39378	1.42548	1.46001	1.47922	1.51131	1.52926	1.55342	1.56965	1.58572	1.62284	1.66481	1.65365	1.6804	1.70233
[truncated: 21 more columns]

## Sheet: Milan_a
ln Popden	3	4	5	6	7	8	9	10	11	12	13	14	15	16	17	18	19	20	21	22	23	24	25	26	27	28	29	30	31	32	33	34	35	36	37	38	39	40	41	42	43	44	45	46	47	48	49	50	51
9.28173	3.34102	3.67187	3.86143	3.99426	4.09738	4.18476	4.25849	4.34382	4.4057	4.44884	4.53024	4.57927	4.64357	4.70999	4.73231	4.71747	4.82385	4.89562	4.91992	4.97933	4.99483	4.93672	5.07044	5.12019	5.15891	5.19784	5.24723	5.30831	5.31474	5.34466	5.36174	5.39818	5.43732	5.48816	5.49919	5.52062	5.56288	5.60077	5.61356	5.65161	5.67726	5.68855	5.72648	5.74425	5.76401	5.81498	5.81203	5.83148	5.8582
9.4451	3.37461	3.70143	3.90101	4.0342	4.14086	4.22015	4.29738	4.38573	4.4451	4.49722	4.56746	4.62109	4.67678	4.74511	4.76584	4.74193	4.8585	4.92965	4.95795	5.01217	5.02626	4.97297	5.10415	5.15758	5.18793	5.23293	5.27806	5.33988	5.35256	5.37243	5.39602	5.43688	5.47007	5.52959	5.53254	5.55752	5.59283	5.64115	5.64092	5.67737	5.70367	5.71821	5.75906	5.7756	5.79338	5.84444	5.84258	5.85548	5.8779
9.47486	3.24669	3.57522	3.76108	3.88748	3.99923	4.0842	4.15626	4.24172	4.3015	4.34738	4.42009	4.47022	4.52835	4.58771	4.6172	4.60097	4.71417	4.77096	4.80567	4.85729	4.87277	4.8409	4.94773	5.00605	5.0443	5.07189	5.11825	5.1717	5.19138	5.21432	5.23693	5.27367	5.30736	5.37973	5.36911	5.39144	5.43501	5.48256	5.47903	5.52376	5.55269	5.55261	5.59735	5.61558	5.6294	5.67076	5.68063	5.69398	5.71273
9.37746	3.09897	3.42017	3.61085	3.74343	3.84925	3.93453	4.01287	4.09321	4.15574	4.20592	4.27174	4.32206	4.3849	4.43626	4.46435	4.47612	4.56343	4.6233	4.64658	4.69771	4.71494	4.70294	4.7926	4.84068	4.87759	4.90918	4.95949	5.00036	5.02229	5.04511	5.06877	5.09066	5.13394	5.19969	5.19493	5.21771	5.25667	5.30231	5.3047	5.34002	5.36955	5.37825	5.42179	5.43527	5.45391	5.48762	5.50106	5.51604	5.54076
9.1933	2.83886	3.16566	3.34575	3.48005	3.58597	3.67025	3.75642	3.82054	3.88191	3.93709	4.00146	4.04766	4.10346	4.15067	4.18911	4.20878	4.28423	4.33247	4.36239	4.41405	4.42846	4.43907	4.50575	4.55084	4.58912	4.62039	4.66767	4.68979	4.72074	4.74901	4.76431	4.79183	4.82966	4.89735	4.89106	4.90374	4.9495	4.99284	5.00141	5.03393	5.05998	5.06967	5.10781	5.12418	5.14438	5.17724	5.19082	5.19854	5.22209
8.9638	2.58071	2.91567	3.10932	3.23753	3.34803	3.42813	3.51009	3.58677	3.64666	3.69764	3.76258	3.80567	3.85465	3.91079	3.94893	3.96108	4.03601	4.08367	4.11744	4.16714	4.17652	4.18128	4.256	4.29275	4.33765	4.36706	4.40245	4.44647	4.46997	4.49536	4.52614	4.53383	4.57631	4.62906	4.63397	4.6506	4.69131	4.72751	4.74107	4.77383	4.79789	4.81041	4.83476	4.86051	4.88042	4.90896	4.92483	4.93573	4.95794
8.73938	2.51819	2.84664	3.03793	3.16102	3.28355	3.35524	3.43854	3.51504	3.57717	3.62132	3.69444	3.74397	3.79371	3.84632	3.88296	3.89055	3.96388	4.02966	4.05554	4.10955	4.1145	4.11417	4.19318	4.23021	4.27943	4.31071	4.34229	4.39599	4.42603	4.43974	4.48268	4.47004	4.52676	4.56362	4.58034	4.58422	4.6393	4.67448	4.68851	4.72657	4.75208	4.75907	4.78745	4.8125	4.83132	4.85479	4.8729	4.89218	4.91932
8.55217	2.37122	2.70931	2.90009	3.02476	3.14911	3.22245	3.30332	3.38635	3.44522	3.48211	3.56489	3.61293	3.67918	3.71253	3.75939	3.78108	3.84513	3.90356	3.93757	3.98579	3.99354	4.00451	4.06345	4.10727	4.1603	4.19034	4.21442	4.26971	4.30391	4.31754	4.36264	4.34077	4.40127	4.44978	4.45776	4.45987	4.51739	4.56091	4.56299	4.61149	4.63574	4.62747	4.66399	4.69141	4.70085	4.72207	4.74439	4.76343	4.79398
8.53817	2.29613	2.63129	2.81831	2.95159	3.06848	3.14863	3.23381	3.30534	3.36934	3.40511	3.49087	3.53458	3.59554	3.63754	3.68282	3.7152	3.76538	3.82596	3.86341	3.91451	3.91422	3.93043	3.97923	4.03422	4.08544	4.11056	4.14386	4.19193	4.22412	4.24378	4.2832	4.27168	4.32831	4.36316	4.38364	4.38733	4.44505	4.48441	4.4856	4.53666	4.55851	4.55317	4.59015	4.61742	4.62459	4.6363	4.66425	4.69199	4.72707
8.28198	2.09572	2.42776	2.61493	2.7506	2.86244	2.94645	3.02042	3.09916	3.16225	3.20094	3.27865	3.32698	3.38479	3.43202	3.4737	3.49953	3.55389	3.61257	3.65256	3.69925	3.70071	3.71911	3.77086	3.82069	3.87067	3.90026	3.9294	3.98196	4.01598	4.03173	4.06673	4.06866	4.11583	4.16171	4.17238	4.17561	4.23422	4.27727	4.2766	4.32605	4.35022	4.34431	4.37814	4.40576	4.42359	4.4387	4.46076	4.4858	4.51902
7.48043	2.00782	2.33897	2.52328	2.65361	2.76802	2.84322	2.92156	3.00573	3.06016	3.10722	3.17788	3.2248	3.27988	3.32156	3.36788	3.38405	3.45088	3.51306	3.54507	3.58901	3.59095	3.61623	3.66277	3.7115	3.75445	3.78783	3.81806	3.86877	3.90179	3.91712	3.95498	3.95135	3.99822	4.06035	4.05254	4.05165	4.11546	4.15471	4.1581	4.20373	4.23132	4.22088	4.24418	4.27917	4.30133	4.32091	4.33666	4.36	4.39309
7.43071	1.80928	2.15181	2.33751	2.46004	2.57843	2.64693	2.72704	2.8141	2.86915	2.91238	2.97867	3.02937	3.08385	3.12913	3.17395	3.19192	3.25782	3.31057	3.34087	3.38969	3.39158	3.41815	3.44928	3.5045	3.544	3.57465	3.60076	3.66165	3.69149	3.70139	3.74134	3.73273	3.7798	3.82162	3.83364	3.83286	3.89029	3.91772	3.93086	3.98344	4.00371	3.99128	4.00893	4.045	4.07123	4.08279	4.10223	4.12694	4.15735
7.25559	1.8455	2.20611	2.3903	2.51443	2.63841	2.70727	2.77986	2.86243	2.92513	2.97075	3.03237	3.07916	3.14561	3.17605	3.21325	3.24095	3.29187	3.34388	3.37603	3.42423	3.43001	3.4514	3.49082	3.54576	3.57051	3.60144	3.62106	3.66457	3.69664	3.71664	3.75491	3.73832	3.79302	3.81558	3.83959	3.82942	3.89578	3.91799	3.92872	3.97653	3.99481	3.9903	4.00354	4.0334	4.05947	4.06626	4.08277	4.11454	4.13951
5.93225	1.71809	2.05133	2.23766	2.37619	2.48279	2.56172	2.63401	2.73154	2.78668	2.8357	2.89839	2.94858	3.01018	3.04392	3.08702	3.11471	3.1797	3.22434	3.25073	3.30561	3.30917	3.30888	3.37416	3.42111	3.45822	3.48659	3.51701	3.53158	3.58906	3.59563	3.6381	3.62618	3.67939	3.69341	3.72577	3.7196	3.78167	3.81006	3.81686	3.86243	3.88097	3.87594	3.90131	3.92587	3.94965	3.95327	3.97566	4.00302	4.03937
4.86753	1.41891	1.73204	1.93643	2.06225	2.18212	2.25488	2.3315	2.41775	2.48083	2.5257	2.59483	2.65151	2.70017	2.72835	2.79282	2.8049	2.89456	2.91894	2.96879	3.0123	3.02269	2.97991	3.08103	3.12741	3.16635	3.2079	3.21425	3.26624	3.3029	3.30239	3.35687	3.32554	3.38053	3.40044	3.43153	3.42987	3.47683	3.50696	3.51735	3.5722	3.58862	3.5691	3.59969	3.62404	3.6319	3.62972	3.65729	3.69059	3.72537
[truncated: 21 more columns]

## Sheet: Milan_b
ln POIden	3	4	5	6	7	8	9	10	11	12	13	14	15	16	17	18	19	20	21	22	23	24	25	26	27	28	29	30	31	32	33	34	35	36	37	38	39	40	41	42	43	44	45	46	47	48	49	50	51
4.81628	3.5577	3.86282	4.04398	4.20988	4.33647	4.42145	4.48855	4.59653	4.69594	4.72376	4.84704	4.90779	4.97754	5.0822	5.10526	4.92586	5.28207	5.30885	5.36136	5.44652	5.45628	5.25805	5.57533	5.6576	5.67763	5.70719	5.78101	5.82737	5.87441	5.8889	5.92625	5.97234	6.01824	6.06178	6.08731	6.12143	6.15794	6.20354	6.20883	6.24682	6.28476	6.29338	6.32929	6.35946	6.38133	6.45085	6.43895	6.44901	6.45362
4.75242	3.40731	3.74006	3.93739	4.07931	4.20613	4.29164	4.36102	4.47041	4.54702	4.58732	4.69405	4.75974	4.82843	4.92275	4.94927	4.82134	5.07705	5.1499	5.18106	5.26076	5.29495	5.13199	5.4063	5.45671	5.49711	5.52517	5.60222	5.64942	5.68971	5.7059	5.74607	5.79495	5.82834	5.87945	5.89078	5.93352	5.96284	6.00398	6.01238	6.04631	6.07868	6.09808	6.14481	6.16366	6.16713	6.24831	6.23011	6.24244	6.24663
4.73469	3.42158	3.74263	3.93475	4.07811	4.19859	4.28926	4.37843	4.44633	4.53333	4.56748	4.67332	4.72577	4.78917	4.88698	4.89197	4.8347	5.00917	5.09264	5.09054	5.18664	5.21846	5.06448	5.30116	5.3418	5.37723	5.40788	5.50271	5.53172	5.56434	5.58506	5.60469	5.67091	5.69846	5.72835	5.74701	5.77973	5.81926	5.86819	5.86942	5.89906	5.93195	5.94913	5.99556	6.01115	6.02019	6.09262	6.0789	6.0872	6.11205
4.59644	3.53152	3.86897	4.05907	4.20166	4.31004	4.40229	4.48205	4.55639	4.6321	4.67577	4.76374	4.82049	4.87236	4.96686	4.97477	4.94227	5.07426	5.15939	5.18233	5.25952	5.27397	5.16356	5.37148	5.39928	5.45514	5.47978	5.57318	5.60538	5.61744	5.6496	5.66376	5.73024	5.75976	5.79358	5.8216	5.85401	5.88505	5.92204	5.93556	5.98012	6.01199	6.01349	6.05003	6.07512	6.09313	6.15863	6.14793	6.16396	6.18655
4.20555	3.34102	3.67187	3.86143	3.99426	4.09738	4.18476	4.25849	4.34382	4.4057	4.44884	4.53024	4.57927	4.64357	4.70999	4.73231	4.71747	4.82385	4.89562	4.91992	4.97933	4.99483	4.93672	5.07044	5.12019	5.15891	5.19784	5.24723	5.30831	5.31474	5.34466	5.36174	5.39818	5.43732	5.48816	5.49919	5.52062	5.56288	5.60077	5.61356	5.65161	5.67726	5.68855	5.72648	5.74425	5.76401	5.81498	5.81203	5.83148	5.8582
4.11277	3.37461	3.70143	3.90101	4.0342	4.14086	4.22015	4.29738	4.38573	4.4451	4.49722	4.56746	4.62109	4.67678	4.74511	4.76584	4.74193	4.8585	4.92965	4.95795	5.01217	5.02626	4.97297	5.10415	5.15758	5.18793	5.23293	5.27806	5.33988	5.35256	5.37243	5.39602	5.43688	5.47007	5.52959	5.53254	5.55752	5.59283	5.64115	5.64092	5.67737	5.70367	5.71821	5.75906	5.7756	5.79338	5.84444	5.84258	5.85548	5.8779
3.87915	3.24669	3.57522	3.76108	3.88748	3.99923	4.0842	4.15626	4.24172	4.3015	4.34738	4.42009	4.47022	4.52835	4.58771	4.6172	4.60097	4.71417	4.77096	4.80567	4.85729	4.87277	4.8409	4.94773	5.00605	5.0443	5.07189	5.11825	5.1717	5.19138	5.21432	5.23693	5.27367	5.30736	5.37973	5.36911	5.39144	5.43501	5.48256	5.47903	5.52376	5.55269	5.55261	5.59735	5.61558	5.6294	5.67076	5.68063	5.69398	5.71273
3.48416	3.09897	3.42017	3.61085	3.74343	3.84925	3.93453	4.01287	4.09321	4.15574	4.20592	4.27174	4.32206	4.3849	4.43626	4.46435	4.47612	4.56343	4.6233	4.64658	4.69771	4.71494	4.70294	4.7926	4.84068	4.87759	4.90918	4.95949	5.00036	5.02229	5.04511	5.06877	5.09066	5.13394	5.19969	5.19493	5.21771	5.25667	5.30231	5.3047	5.34002	5.36955	5.37825	5.42179	5.43527	5.45391	5.48762	5.50106	5.51604	5.54076
3.32725	2.83886	3.16566	3.34575	3.48005	3.58597	3.67025	3.75642	3.82054	3.88191	3.93709	4.00146	4.04766	4.10346	4.15067	4.18911	4.20878	4.28423	4.33247	4.36239	4.41405	4.42846	4.43907	4.50575	4.55084	4.58912	4.62039	4.66767	4.68979	4.72074	4.74901	4.76431	4.79183	4.82966	4.89735	4.89106	4.90374	4.9495	4.99284	5.00141	5.03393	5.05998	5.06967	5.10781	5.12418	5.14438	5.17724	5.19082	5.19854	5.22209
3.41522	2.58071	2.91567	3.10932	3.23753	3.34803	3.42813	3.51009	3.58677	3.64666	3.69764	3.76258	3.80567	3.85465	3.91079	3.94893	3.96108	4.03601	4.08367	4.11744	4.16714	4.17652	4.18128	4.256	4.29275	4.33765	4.36706	4.40245	4.44647	4.46997	4.49536	4.52614	4.53383	4.57631	4.62906	4.63397	4.6506	4.69131	4.72751	4.74107	4.77383	4.79789	4.81041	4.83476	4.86051	4.88042	4.90896	4.92483	4.93573	4.95794
2.79993	2.51819	2.84664	3.03793	3.16102	3.28355	3.35524	3.43854	3.51504	3.57717	3.62132	3.69444	3.74397	3.79371	3.84632	3.88296	3.89055	3.96388	4.02966	4.05554	4.10955	4.1145	4.11417	4.19318	4.23021	4.27943	4.31071	4.34229	4.39599	4.42603	4.43974	4.48268	4.47004	4.52676	4.56362	4.58034	4.58422	4.6393	4.67448	4.68851	4.72657	4.75208	4.75907	4.78745	4.8125	4.83132	4.85479	4.8729	4.89218	4.91932
2.95523	2.37122	2.70931	2.90009	3.02476	3.14911	3.22245	3.30332	3.38635	3.44522	3.48211	3.56489	3.61293	3.67918	3.71253	3.75939	3.78108	3.84513	3.90356	3.93757	3.98579	3.99354	4.00451	4.06345	4.10727	4.1603	4.19034	4.21442	4.26971	4.30391	4.31754	4.36264	4.34077	4.40127	4.44978	4.45776	4.45987	4.51739	4.56091	4.56299	4.61149	4.63574	4.62747	4.66399	4.69141	4.70085	4.72207	4.74439	4.76343	4.79398
2.8569	2.29613	2.63129	2.81831	2.95159	3.06848	3.14863	3.23381	3.30534	3.36934	3.40511	3.49087	3.53458	3.59554	3.63754	3.68282	3.7152	3.76538	3.82596	3.86341	3.91451	3.91422	3.93043	3.97923	4.03422	4.08544	4.11056	4.14386	4.19193	4.22412	4.24378	4.2832	4.27168	4.32831	4.36316	4.38364	4.38733	4.44505	4.48441	4.4856	4.53666	4.55851	4.55317	4.59015	4.61742	4.62459	4.6363	4.66425	4.69199	4.72707
2.74156	2.09572	2.42776	2.61493	2.7506	2.86244	2.94645	3.02042	3.09916	3.16225	3.20094	3.27865	3.32698	3.38479	3.43202	3.4737	3.49953	3.55389	3.61257	3.65256	3.69925	3.70071	3.71911	3.77086	3.82069	3.87067	3.90026	3.9294	3.98196	4.01598	4.03173	4.06673	4.06866	4.11583	4.16171	4.17238	4.17561	4.23422	4.27727	4.2766	4.32605	4.35022	4.34431	4.37814	4.40576	4.42359	4.4387	4.46076	4.4858	4.51902
2.60393	2.00782	2.33897	2.52328	2.65361	2.76802	2.84322	2.92156	3.00573	3.06016	3.10722	3.17788	3.2248	3.27988	3.32156	3.36788	3.38405	3.45088	3.51306	3.54507	3.58901	3.59095	3.61623	3.66277	3.7115	3.75445	3.78783	3.81806	3.86877	3.90179	3.91712	3.95498	3.95135	3.99822	4.06035	4.05254	4.05165	4.11546	4.15471	4.1581	4.20373	4.23132	4.22088	4.24418	4.27917	4.30133	4.32091	4.33666	4.36	4.39309
2.46297	1.80928	2.15181	2.33751	2.46004	2.57843	2.64693	2.72704	2.8141	2.86915	2.91238	2.97867	3.02937	3.08385	3.12913	3.17395	3.19192	3.25782	3.31057	3.34087	3.38969	3.39158	3.41815	3.44928	3.5045	3.544	3.57465	3.60076	3.66165	3.69149	3.70139	3.74134	3.73273	3.7798	3.82162	3.83364	3.83286	3.89029	3.91772	3.93086	3.98344	4.00371	3.99128	4.00893	4.045	4.07123	4.08279	4.10223	4.12694	4.15735
2.3968	1.8455	2.20611	2.3903	2.51443	2.63841	2.70727	2.77986	2.86243	2.92513	2.97075	3.03237	3.07916	3.14561	3.17605	3.21325	3.24095	3.29187	3.34388	3.37603	3.42423	3.43001	3.4514	3.49082	3.54576	3.57051	3.60144	3.62106	3.66457	3.69664	3.71664	3.75491	3.73832	3.79302	3.81558	3.83959	3.82942	3.89578	3.91799	3.92872	3.97653	3.99481	3.9903	4.00354	4.0334	4.05947	4.06626	4.08277	4.11454	4.13951
2.51708	1.71809	2.05133	2.23766	2.37619	2.48279	2.56172	2.63401	2.73154	2.78668	2.8357	2.89839	2.94858	3.01018	3.04392	3.08702	3.11471	3.1797	3.22434	3.25073	3.30561	3.30917	3.30888	3.37416	3.42111	3.45822	3.48659	3.51701	3.53158	3.58906	3.59563	3.6381	3.62618	3.67939	3.69341	3.72577	3.7196	3.78167	3.81006	3.81686	3.86243	3.88097	3.87594	3.90131	3.92587	3.94965	3.95327	3.97566	4.00302	4.03937
[truncated: 21 more columns]

[truncated: 2 more sheets: Greater Boston_a, Greater Boston_b]
